# Supplementary material for: From Airways to Arteries: Dissecting the Inflammatory Mechanisms of Pulmonary Vascular Remodeling in a Murine Model of Chronic Airway Inflammation
Source: Biomedicines. 2026 Jun 17;14(6):1359. doi: 10.3390/biomedicines14061359 (PMC13296976; doi:10.3390/biomedicines14061359)
Supplement: Supplementary file 1 [file biomedicines-14-01359-s001.zip › Supplementary_Table_S2.xlsx]

## Sheet: Sheet 1
pathway	pval	padj	log2err	ES	NES	size	leadingEdge
GOBP_ACETYL_COA_BIOSYNTHETIC_PROCESS	0.000299913	0.00312037	0.498493	-0.70978	-2.13229	17	Pdk1, Acss1, Vdac1, Pdhb, Pdk2, Dlat, Acat1, Pdha1, Dld, Pdk3, Acss2
GOBP_ACETYL_COA_METABOLIC_PROCESS	4.43686e-05	0.000743022	0.557332	-0.635781	-2.17242	28	Pdk1, Acaa2, Hmgcs1, Hmgcs2, Acss1, Vdac1, Pdhb, Pdk2, Dlat, Acat1, Pdha1, Cs, Dld, Pdk3, Acss2, Acaca
GOBP_ACIDIC_AMINO_ACID_TRANSPORT	0.105245	0.244605	0.0808617	-0.402677	-1.3181	23	Dpysl2, Itgb1, Slc25a13, Nr3c1, Abat
GOBP_ACTIN_FILAMENT_BASED_MOVEMENT	0.00294506	0.0178676	0.431708	-0.397425	-1.60969	62	Parva, Jup, Atp1a2, Epdr1, Sgcd, Pard3, Limch1, Nedd4l, Syne2, Cav1, Cacna2d1, Snta1, Casq2, Scn3b, Cav3, Dlg1, Tnnt2, Gpd1l, Rock1, Atp2a2, Epb41l5, Myo1d, Atp1a1, Qki, Myo1c
GOBP_ACTIN_FILAMENT_BUNDLE_ORGANIZATION	0.000284817	0.00301462	0.498493	-0.374475	-1.66266	107	Rgcc, Nrp1, Sorbs3, Shank3, Rdx, Zyx, Itgb1, Mtor, Synpo, Fermt2, Carmil1, F11r, Sorbs1, Fhod1, Ppm1f, Src, Limch1, Cd47, Kank3, Kank4, Add1, Pls1, Tjp1, Tacstd2, Pxn, Baiap2l1, Kank2, Ezr, Ppfia1, Fam171a1, Rapgef3, Inpp5k, Arrb1, Coro2b, Arhgef18, Arhgef10, Dlc1, Pdlim1, Shroom2, Nf2, Cald1
GOBP_ACTIN_FILAMENT_DEPOLYMERIZATION	0.0558521	0.158237	0.0681851	0.437986	1.39141	44	Capza1, Capg, Wdr1, Cfl1, Capza2, Plek, Mical1, Dbnl, Twf2, Arpc2, Myh9, Capzb, Evl, Sh3bp1
GOBP_ACTIN_FILAMENT_ORGANIZATION	0.243516	0.430199	0.0262602	0.277067	1.09561	264	Arpc5, Myo1f, Capza1, Cyrib, Cotl1, Lcp1, Arpc1b, Prkcd, Cap1, Capg, Wdr1, Cfl1, Sh3kbp1, Actr2, Rac2, Coro1a, Arhgap25, Actr3, Arpc4, Myo1g, Tlr2, Ptk2b, Hsp90b1, Capza2, Plek, Capn1, Pfn1, Hcls1, Mical1, Cyfip2, Arpc3, Coro7, Gmfg, Pycard, Rnh1, Fscn1, Vasp, Dbnl, Dbn1, Twf2, Iqgap1, Arpc2, Myh9, Capzb, Pstpip1, Rock2, Arfip2, Sh3pxd2b, Marcksl1, Iqgap2, Evl, Grb2, Nckap1l, Coro1b
GOBP_ACTIN_FILAMENT_SEVERING	0.106737	0.2469	0.0516593	0.538999	1.36433	15	Capg, Fmnl1, Cfl1, Gmfg, Dbnl, Myh9
GOBP_ACTIN_MEDIATED_CELL_CONTRACTION	0.000188321	0.00229077	0.518848	-0.510267	-1.92527	43	Parva, Jup, Atp1a2, Epdr1, Sgcd, Pard3, Limch1, Nedd4l, Cav1, Cacna2d1, Snta1, Casq2, Scn3b, Cav3, Dlg1, Tnnt2, Gpd1l, Rock1, Atp2a2, Epb41l5, Atp1a1, Qki
GOBP_ACTIN_NUCLEATION	0.0051786	0.0274765	0.232057	0.536828	1.64542	36	Arpc5, Arpc1b, Actr2, Coro1a, Actr3, Arpc4, Arpc3, Gmfg, Rnh1, Arpc2, Arfip2, Iqgap2, Evl, Coro1b, Washc4, Arpin
GOBP_ACTIN_POLYMERIZATION_OR_DEPOLYMERIZATION	0.0106782	0.0464223	0.1485	0.386572	1.43103	123	Arpc5, Capza1, Cyrib, Cotl1, Prkcd, Capg, Wdr1, Cfl1, Coro1a, Actr3, Arpc4, Tlr2, Ptk2b, Capza2, Plek, Capn1, Pfn1, Hcls1, Mical1, Cyfip2, Arpc3, Pycard, Vasp, Dbnl, Dbn1, Twf2, Arpc2, Myh9, Capzb, Pstpip1, Evl, Grb2, Nckap1l
GOBP_ACTION_POTENTIAL	8.54937e-05	0.00124424	0.538434	-0.556786	-2.05628	39	Gna11, Gnaq, Jup, Cd36, Mtor, Sod1, Atp1a2, Nedd4l, Cxadr, Cav1, Cacna2d1, Snta1, Dmd, Scn3b, Cav3, Dlg1, Mecp2, Gpd1l, Atp2a2
GOBP_ACTIVATED_T_CELL_PROLIFERATION	0.0125955	0.0521084	0.152676	0.573922	1.60271	23	Itgam, Casp3, Ripk3, Itgb2, Itgax, Cd274, Pycard, Rps3, Itgal
GOBP_ACTIVATION_OF_CYSTEINE_TYPE_ENDOPEPTIDASE_ACTIVITY_INVOLVED_IN_APOPTOTIC_PROCESS	0.0456779	0.135209	0.0764929	0.465653	1.42726	36	S100a8, S100a9, Pml, Pycard, Stat1, Rack1, Bak1, Vcp, Casp8, Bax, Mcl1, Lck, Apaf1, Bad
GOBP_ACTIVATION_OF_GTPASE_ACTIVITY	0.886567	0.931124	0.00982804	0.230318	0.735471	45	Arhgap25, Rangap1, Abr, Tbc1d13, Tbc1d2b, Rcc2, Slc27a4, Tbc1d1, Gmip, Tbc1d15
GOBP_ACTIVATION_OF_IMMUNE_RESPONSE	1.76884e-09	1.80201e-07	0.788187	0.465499	1.83799	257	Ptpn2, Igha, Sting1, Ltf, Ptpn6, Cd14, C3, Ptprc, S100a8, Itgam, C5ar1, Ifih1, S100a9, Oas1a, Trex1, Lcp2, Btk, Syk, Sqstm1, Cyba, Clec7a, Ifi204, Naglu, Hspa8, Dhx58, Casp1, Myo1g, Themis2, Tlr2, C1qc, Lpxn, Mndal, Cfp, Thy1, Zbp1, Cd274, Ada, Tab1, Zap70, Igtp, Xrcc5, Pycard, Nmi, Ap3b1, Crp, Mapkapk2, Card11, C1qb, Malt1, Rftn1, Irgm2, Lipa, Tlr9, Arrb2, Ighg2b, Unc93b1, Gbp5, Csk, Gbp7, C1qa,…
GOBP_ACTIVATION_OF_INNATE_IMMUNE_RESPONSE	4.07506e-07	1.71785e-05	0.674963	0.495844	1.87008	146	Sting1, Ltf, Cd14, S100a8, Ifih1, S100a9, Oas1a, Trex1, Btk, Syk, Sqstm1, Cyba, Clec7a, Ifi204, Naglu, Hspa8, Dhx58, Casp1, Tlr2, Mndal, Zbp1, Cd274, Tab1, Igtp, Xrcc5, Pycard, Nmi, Ap3b1, Mapkapk2, Rftn1, Irgm2, Tlr9, Arrb2, Unc93b1, Gbp5, Gbp7, Nlrx1, Tlr3, Irgm1, Xrcc6, Smpdl3b, Gramd4, Ifi35, Ipo5, Tkfc, Washc4, Irak3, Eif2ak2, Myd88, Acod1, Lbp, Gbp2, Nod2, Plcg2, Trim30d, Lamp2, Parp1, Trim…
GOBP_ACTIVATION_OF_PROTEIN_KINASE_ACTIVITY	0.170818	0.334388	0.0389487	0.444272	1.24065	23	Prkcd, Ripk3, Ptk2b, Malt1, Fbn1, Chi3l1
GOBP_ACTOMYOSIN_STRUCTURE_ORGANIZATION	4.79966e-11	8.38226e-09	0.851339	-0.503822	-2.29118	126	Rgcc, Nrp1, Sorbs3, Cdc42bpg, Zyx, Itgb1, Ldb3, Mtor, Synpo, Fermt2, Pgm5, Nebl, Carmil1, Csrp3, F11r, Myoz2, Sorbs1, Fhod1, Csrp1, Ppm1f, Cnn1, Cfl2, Src, Limch1, Cd47, Kank3, Kank4, Epb41, Tjp1, Tacstd2, Pxn, Mybpc3, Kank2, Casq2, Pdgfra, Cav3, Epb41l3, Ppfia1, Tnnt2, Fam171a1, Myom1, Rock1, Rapgef3, Epb41l5, Inpp5k, Myom2, Arrb1, Coro2b, Csrp2, Arhgef18, Arhgef10, Dlc1, Pdlim1, Actn2, Nf2, Cnn…
GOBP_ACUTE_INFLAMMATORY_RESPONSE	0.00140215	0.0101129	0.45506	0.541276	1.71955	44	Alox5ap, Fcgr2b, Fn1, Il1rn, C3, Ptges, Btk, B4galt1, Crp, Lipa, Ighg2b, Fcgr4, Elane, Prcp, Ighg1, Lbp, Pik3cg, Serpinb9, Serpina3n, Stat3, Orm2, Vnn1
GOBP_ACUTE_PHASE_RESPONSE	0.028629	0.0956255	0.101377	0.57242	1.53223	19	Fn1, Il1rn, Ptges, Crp, Lbp, Serpina3n, Stat3, Orm2
GOBP_ACYL_COA_METABOLIC_PROCESS	2.62697e-07	1.21188e-05	0.674963	-0.578618	-2.30456	56	Pdk1, Abcd1, Acaa2, Hmgcs1, Mmut, Ces1d, Acot2, Hmgcs2, Acss1, Vdac1, Pdhb, Acot1, Sucla2, Pdk2, Dlat, Acat1, Acsm1, Suclg1, Suclg2, Pdha1, Cs, Dld, Pdk3, Ogdh, Acss2, Oxsm, Acsl1, Acaca
GOBP_ADAPTIVE_IMMUNE_RESPONSE	1.49705e-15	1.83015e-12	1.01754	0.559841	2.1753	206	Igha, Cyrib, Jchain, Fcgr2b, H2-Aa, Ctsc, Cd44, Ighv1-42, Rab27a, Mpeg1, Ptpn6, H2-Ab1, Crlf2, C3, Ptprc, Anxa1, Prkcd, Ctsh, Ighv1-72, Trex1, Ighv5-17, Ighv10-1, Btk, H2-DMb1, Syk, Pdia3, Ripk3, Hprt1, Ighv1-26, Pnp, Clec7a, Ighv1-18, Cd74, Ighv1-74, H2-Eb1, H2-DMa, Ighv5-16, H2-T23, Myo1g, Iglc1, C1qc, Ptk2b, H2-D1, Arg2, Ighv14-2, Cd274, Ighv9-1, Ada, Inpp5d, Erap1, Zap70, Ighv1-76, Ighv9-3, H…
GOBP_ADAPTIVE_IMMUNE_RESPONSE_BASED_ON_SOMATIC_RECOMBINATION_OF_IMMUNE_RECEPTORS_BUILT_FROM_IMMUNOGLOBULIN_SUPERFAMILY_DOMAINS	1.8124e-11	4.43131e-09	0.863415	0.550358	2.09922	163	Igha, Cyrib, Fcgr2b, Ctsc, Ighv1-42, Rab27a, Ptpn6, H2-Ab1, Crlf2, C3, Ptprc, Anxa1, Prkcd, Ctsh, Ighv1-72, Trex1, Ighv5-17, Ighv10-1, Btk, Ripk3, Hprt1, Ighv1-26, Pnp, Clec7a, Ighv1-18, Cd74, Ighv1-74, H2-DMa, Ighv5-16, H2-T23, Myo1g, Iglc1, C1qc, H2-D1, Ighv14-2, Cd274, Ighv9-1, Ada, Inpp5d, Ighv1-76, Ighv9-3, H2-Q7, Ighv1-55, Crp, C1qb, B2m, Malt1, Rftn1, Ighg2b, Unc93b1, Tap2, C1qa, Nfkb2, Ig…
GOBP_ADAPTIVE_THERMOGENESIS	0.0503896	0.146483	0.146152	-0.318991	-1.3048	65	Aldh1a1, Decr1, Clic5, Cd36, Dync1h1, Ces1d, Adipoq, Cmklr1, Acadl, Gnas, Slc25a4, Acot13, Npr3, Cav1, Nova2
GOBP_ADENYLATE_CYCLASE_ACTIVATING_G_PROTEIN_COUPLED_RECEPTOR_SIGNALING_PATHWAY	0.00156708	0.0109785	0.45506	-0.545549	-1.87622	29	Atp2b4, Gnaq, Calcrl, Gnas, Adcy9, Pde3a, Gnai2, Adgre5, Adgrl3, Adgrl4, Adcy4, Crtc3, Pde4d, Grk5, Prkaca, Ramp2, App, Adgrl2, Adrb2, Rapgef2, S1pr1
GOBP_ADENYLATE_CYCLASE_INHIBITING_G_PROTEIN_COUPLED_RECEPTOR_SIGNALING_PATHWAY	0.0573228	0.161097	0.106111	-0.49495	-1.46319	16	Akap5, Akap12, Npr3, Ednra, Gnai2, Palm, Itgb3, Adcy4
GOBP_ADENYLATE_CYCLASE_MODULATING_G_PROTEIN_COUPLED_RECEPTOR_SIGNALING_PATHWAY	4.72354e-05	0.000780342	0.557332	-0.527191	-2.02422	47	Akap5, Gna11, Atp2b4, Gnaq, Gna12, Akap12, Calcrl, Gnao1, Gnas, Npr3, Adcy9, Pde3a, Ednra, Gnai2, Adgre5, Adgrl3, Palm, Itgb3, Adgrl4, Adcy4, Crtc3, Gna14
GOBP_CELL_JUNCTION_ASSEMBLY	5.03294e-12	1.41117e-09	0.887075	-0.456079	-2.18818	190	Akap5, Ace, Cdh5, Crk, Nrp1, Cdh13, Shank3, Vcl, Ston1, Ctnna1, Cldn18, Jup, Gpm6a, Itgb1, Pkp4, Cldn5, Rap2a, Podxl, Efnb1, Fermt2, Cdh1, F11r, Efnb2, Lims1, Tns1, Sorbs1, Cd9, Patj, Ppm1f, Pard3, Acvrl1, Src, Tln1, Esam, Limch1, Ctnnb1, Nedd4l, Rap1a, Tek, Cadm1, Iqsec1, Tjp1, Cav1, Lrp1, Pecam1, Pxn, Hdac7, Dnm3, Farp1, Ptpn13, Pkn2, Numb, Flrt3, Epb41l3, Dlg1, Pdlim5, Adgre5, Adgrl3, Prkch, M…
GOBP_ADIPOSE_TISSUE_DEVELOPMENT	0.151288	0.309022	0.041711	0.460133	1.27228	22	Lipa, Sh3pxd2b, Sptlc2, Adrm1, Plaat3, Parp1, Spi1, Enpp1, Col6a1
GOBP_ADULT_BEHAVIOR	0.5525	0.712104	0.0166157	0.294044	0.94749	47	Arcn1, Naglu, Hexa, Cstb, Arrb2, Abhd12, Fxn, Ndufs4, Npc1, Oxr1, Ppt1, Uchl3, Cdk5, Parp1, Rnf170, Enpp1
GOBP_ADULT_LOCOMOTORY_BEHAVIOR	0.272354	0.460835	0.028337	0.369556	1.13836	37	Arcn1, Hexa, Cstb, Arrb2, Abhd12, Fxn, Ndufs4, Npc1, Oxr1, Ppt1, Uchl3, Rnf170, Enpp1
GOBP_AEROBIC_ELECTRON_TRANSPORT_CHAIN	0.996602	0.999143	0.0260626	-0.147723	-0.555242	42	Cox7a1, Dld, Uqcrfs1, Park7, Uqcrc2, Coq9, Uqcrc1, Uqcr10, Cyc1, Uqcrq, Iscu, Uqcrh, Cycs, Uqcrb, Cox7c, Cox7b, Ndufa7, Sdhc, Sdha, Cox7a2l, Ndufb6, Ndufv1, Cox5b, Ndufv2, Ndufc2, Cox5a, Cox6a1, Ndufb9, Ndufb8, Sdhd, Ndufs1, Ndufs6, Cox7a2, Ndufa10, Ndufs8, Sdhb, Ndufs7, Cox4i1, Ndufs3, Ndufa8, Ndufs2, Afg1l
GOBP_AEROBIC_RESPIRATION	0.00585843	0.0303042	0.407018	-0.321526	-1.44861	117	Abcd1, Idh2, Idh3g, Cdk1, Idh3b, Pdhb, Sucla2, Mdh1, Dlat, Dlst, Idh3a, Ndufv3, Cox7a1, Suclg1, Suclg2, Mdh2, Pdha1, Cs, Dld, Nipsnap2, Ogdh, Uqcrfs1, Dguok, Park7, Uqcrc2
GOBP_ALCOHOL_BIOSYNTHETIC_PROCESS	0.218634	0.396952	0.069553	-0.272763	-1.11846	66	Ephx1, Hmgcs1, Spr, Por, Sod1, Ces1d, Hmgcs2, Cyb5r3, Sphk1, Itpkb, Cyp27a1, Plcg1, Pcbd2, Akr1b1
GOBP_ALCOHOL_METABOLIC_PROCESS	0.000255383	0.00284644	0.498493	-0.334918	-1.56984	158	Aldh3a2, Ephx1, Akr1c14, Pon1, Aldh1a1, Hmgcs1, Rbp1, Adh5, Idh2, Spr, Idh3g, Por, Sod1, Plcb3, Ces1d, Cyp39a1, Hmgcs2, Myof, Adh1, Idh3b, Lrat, Acadl, Cyb5r3, Sphk1, Lrp1, Itpkb, Idh3a, Cyp27a1, Plcg1, Fmo5, Pcbd2, Adh7, Akr1b1, Sord, Mecp2, Plcd1, Park7, Fdx1, Acadvl, Ldlrap1, Ephx2, Fech, Qki
GOBP_ALDEHYDE_BIOSYNTHETIC_PROCESS	0.476485	0.64537	0.0208797	0.393022	0.994832	15	Gapdh, Eno1, Tkt, Gpd1, Pgam1, Pgk1
GOBP_ALPHA_AMINO_ACID_BIOSYNTHETIC_PROCESS	0.338695	0.524452	0.0244059	0.346625	1.08392	40	Phgdh, Shmt2, Cad, Psat1, Aldh18a1, Ass1, Asl, Pycr1, Sephs2, Dhfr, Pycr2, Asns, Thnsl2, Ilvbl, Got1, Mri1, Pycr3, Slc25a12, Psph, Mtap
GOBP_ALPHA_AMINO_ACID_CATABOLIC_PROCESS	2.87436e-05	0.00053241	0.57561	-0.542405	-2.06652	45	Mccc2, Aldh6a1, Atp2b4, Got2, Ddah1, Hibch, Ppat, Fah, Gstz1, Glud1, Ivd, Ahcy, Oat, Acat1, Aldh4a1, Amt, Hibadh, Hsd17b10, Csad, Adhfe1
GOBP_ALPHA_AMINO_ACID_METABOLIC_PROCESS	0.255869	0.443372	0.0785281	-0.238288	-1.06998	115	Mccc2, Aldh6a1, Atp2b4, Mmut, Spr, Got2, Ddah1, Hibch, Kyat3, Plod3, Ppat, Fah, Aldh5a1, Gstz1, Glud1, Ivd, Ahcy, Oat, Acat1, Aldh4a1, Amt, Hibadh, Hsd17b10, Iyd, Mecp2, Csad, Adhfe1, Park7, Cyp2d22
GOBP_ALPHA_BETA_T_CELL_ACTIVATION	0.000493736	0.00469721	0.477271	0.52736	1.7389	54	Dock2, Cd44, H2-Ab1, Ptprc, Anxa1, Syk, Psap, Pnp, Wdfy4, Arg2, Cd274, Ada, Zap70, Igtp, Rpl22, Ap3b1, Card11, Malt1, Cbfb, Ctsl, Irgm1, Nckap1l, Sash3, H2-M3, Stat3, Tcirg1
GOBP_ALPHA_BETA_T_CELL_DIFFERENTIATION	0.0265901	0.0905469	0.101377	0.48916	1.48811	35	Anxa1, Syk, Psap, Pnp, Ada, Zap70, Igtp, Rpl22, Ap3b1, Malt1, Cbfb, Ctsl, Nckap1l, Sash3
GOBP_ALPHA_BETA_T_CELL_PROLIFERATION	0.00068196	0.0058711	0.477271	0.724546	1.834	15	Dock2, Cd44, Ptprc, Syk, Arg2, Cd274, Zap70, Card11, Irgm1
GOBP_ALTERNATIVE_MRNA_SPLICING_VIA_SPLICEOSOME	0.101752	0.238961	0.0494811	0.409384	1.30728	45	Rnps1, Rbm47, Rbm15b, Srsf9, Hnrnpl, Sfswap, Strap, Dhx9, Ddx5, Hnrnpa1, Magoh, Hnrnpul1, Ncbp1, Sap18, Srsf2, Pqbp1, Tra2b, Ddx17, Srsf6, Rbm17, Puf60, Khdrbs1, Celf1, Ptbp1, Rbm15, Srsf1, Hnrnpu, Rbm25
GOBP_AMEBOIDAL_TYPE_CELL_MIGRATION	0.00685716	0.0334181	0.407018	-0.271875	-1.33005	217	Cdh5, Tgfbr3, Rgcc, Nrp1, Cdh13, Angpt2, Atp2b4, Jup, Rras, Hspb1, Itgb1, Mtor, Efnb1, Gna12, Ager, Akap12, Efnb2, Clec14a, Tns1, Ppm1f, Acvrl1, Src, Prkce, Mcc, Nckap1, Ilk, Dpp4, Tek, Ptprg, Pdcd10, Anxa3, Itga3, Iqsec1, Pecam1, Tacstd2, Pxn, Hdac7, Plcg1, Kank2, Pkn2, Ednra, Phactr4, Appl1, Ceacam1, Col18a1, Eng, Aqp1, Bcas3, Rhob, Adam17, Mecp2, Rtn4, Rock1, Dock1, Radil, Hmgb1, Itgb4, Epb41l…
GOBP_AMIDE_BIOSYNTHETIC_PROCESS	0.100191	0.236683	0.0986245	-0.311993	-1.24263	56	Pdk1, Mmut, Abca8b, Acss1, Vdac1, Pdhb, Pdk2, Dlat, Sphk1, Acat1, Gss, Pdha1, Dld, Smpd2, Pdk3, Acss2, Acsl1
GOBP_AMIDE_METABOLIC_PROCESS	0.000428268	0.00413879	0.498493	-0.297532	-1.44655	210	Gstm7, Pdk1, Ace, Abcd1, Gstm2, Gsta4, Acaa2, Hmgcs1, Gsta3, Gstm1, Hsd11b1, Mmut, Renbp, Mtor, Abca8b, Gstk1, Gsta2, Sod1, Ece1, Ces1d, Acot2, Hmgcs2, Acss1, Gstt1, Gstp1, Gstz1, Nagk, Spon1, Vdac1, Pdhb, Acot1, Sucla2, Pdk2, Dlat, Sphk1, Gstm4, Oplah, Acat1, Acsm1, Rtn2, Gstt3, Gss, Suclg1, Suclg2, Gstm5, Mgst1, Pdha1, Cs, Dld, Smpd2, Pdk3, Txnrd3, Ogdh, Acss2, Oxsm, Glo1, Acsl1, Rtn4, Rock1
GOBP_AMIDE_TRANSPORT	0.0786026	0.202086	0.151813	-0.26431	-1.197	124	Ano1, Anxa5, Gna11, Pfkm, Gnaq, Sidt2, Abcb1a, Gnao1, Stim1, Arhgef7, Gnas, Abcg2, Prkce, Slc25a32, Glud1, Ccdc186, Rab3a, Lrp1, Kif5b, Vsnl1, Hadh, Sytl4, Mgst1, Itsn1, Abat, Ppp3ca, Cpt1a, Aqp1, Slc27a1, Psmd9
GOBP_AMINE_METABOLIC_PROCESS	0.00864909	0.0396552	0.31828	-0.447327	-1.64364	38	Maoa, Aldh2, Maob, Atp2b4, Spr, Inmt, Sult1d1, Npr1, Ednra, Akr1b1, Pebp1, Abat, Sms, Sult1a1, Mecp2, Park7, Cyp2d22
GOBP_AMINE_TRANSPORT	0.0340109	0.107679	0.154446	-0.408495	-1.43134	32	Entpd1, Dpysl2, Slc6a14, Itgb1, Slc44a2, Rab3a, Slc43a2, Nr3c1, Abat, Rtn4, Plcd1
GOBP_AMINOGLYCAN_CATABOLIC_PROCESS	0.0765195	0.19777	0.0613202	0.541788	1.41389	17	Cd44, Pglyrp1, Galns, Hexb, Hexa, Gusb, Chi3l1
GOBP_AMINOGLYCAN_METABOLIC_PROCESS	0.118653	0.264407	0.0462285	0.423107	1.28717	35	Cd44, Pglyrp1, Galns, Hexb, Naglu, Hexa, Gusb, Chi3l1, Slc35b2
GOBP_AMINO_ACID_ACTIVATION	0.0451399	0.13443	0.0786527	0.506413	1.45314	26	Vars1, Rars1, Cars1, Gars1, Farsa, Dars1, Kars1, Hars1, Qars1, Farsb, Yars1, Mars1, Wars1, Lrrc47, Eprs1, Lars1, Aars1
GOBP_AMINO_ACID_BIOSYNTHETIC_PROCESS	0.543812	0.703875	0.017015	0.301088	0.953657	43	Phgdh, Shmt2, Cad, Psat1, Aldh18a1, Ass1, Asl, Pycr1, Sephs2, Dhfr, Pycr2, Asns, Thnsl2, Ilvbl, Got1, Mri1, Pycr3, Slc25a12, Psph, Mtap
GOBP_AMINO_ACID_CATABOLIC_PROCESS	1.10162e-06	3.8478e-05	0.643552	-0.567917	-2.25628	55	Mccc2, Aldh6a1, Etfa, Atp2b4, Etfb, Got2, Ddah1, Hibch, Dbt, Ppat, Fah, Aldh5a1, Gstz1, Glud1, Ivd, Ahcy, Oat, Acat1, Aldh4a1, Amt, Hibadh, Dld, Hsd17b10, Abat, Csad, Adhfe1
GOBP_AMINO_ACID_IMPORT_ACROSS_PLASMA_MEMBRANE	0.700217	0.810621	0.0267486	-0.288383	-0.836014	15	Slc6a14, Itgb1, Slc43a2
GOBP_AMINO_ACID_METABOLIC_PROCESS	0.354255	0.538409	0.0777922	-0.220352	-1.02988	155	Mccc2, Aldh1a1, Aldh6a1, Etfa, Atp2b4, Etfb, Mmut, Spr, Got2, Ddah1, Hibch, Dbt, Kyat3, Plod3, Iars1, Ppat, Fah, Aldh5a1, Gstz1, Glud1, Ivd, Ahcy, Oat, Acat1, Aldh4a1, Amt, Hibadh, Dld, Iars2, Hsd17b10, Abat, Iyd, Mecp2, Csad, Adhfe1
GOBP_AMINO_ACID_TRANSMEMBRANE_TRANSPORT	0.15855	0.319679	0.0668121	-0.368532	-1.22934	25	Sfxn3, Slc6a14, Itgb1, Lrrc8a, Slc25a13
GOBP_AMINO_ACID_TRANSPORT	0.059898	0.1668	0.120855	-0.357952	-1.34542	42	Sfxn3, Dpysl2, Slc6a14, Itgb1, Slc6a2, Lrrc8a, Slc25a13, Slc43a2, Nr3c1, Abat
GOBP_AMINO_SUGAR_METABOLIC_PROCESS	0.570995	0.725685	0.0171592	0.321142	0.929445	27	Hexb, Mgat1, St6gal1, Chi3l1, Gfpt1, Gnpnat1, Uap1, Uap1l1, Dpagt1
GOBP_AMP_BIOSYNTHETIC_PROCESS	0.301784	0.490926	0.0284414	0.45064	1.14067	15	Hprt1, Pnp, Aprt, Ada, Atic
GOBP_AMP_METABOLIC_PROCESS	0.222615	0.402883	0.0333988	0.430402	1.19007	22	Hprt1, Pnp, Aprt, Ak2, Ampd2, Ada
GOBP_AMYLOID_BETA_CLEARANCE	0.28064	0.468371	0.0290128	0.412661	1.14102	22	C3, Itgam, C5ar1, Itgb2, Clu, Lrpap1
GOBP_AMYLOID_BETA_METABOLIC_PROCESS	0.966285	0.98238	0.00907661	0.207425	0.618738	31	Casp3, Tmed10, Rock2, Clu, Bin1
GOBP_AMYLOID_FIBRIL_FORMATION	0.483583	0.652517	0.0200271	0.359332	0.993561	22	Ripk3, Camp, Usp8, B2m, Clu, Tardbp, Nup153
GOBP_AMYLOID_PRECURSOR_PROTEIN_CATABOLIC_PROCESS	0.970027	0.984719	0.0250452	-0.185385	-0.663935	34	Ager, Spon1, Rtn2, Adam17, Rtn4, Rock1, Lyn
GOBP_AMYLOID_PRECURSOR_PROTEIN_METABOLIC_PROCESS	0.916883	0.950655	0.0278354	-0.20115	-0.758949	43	Ager, Spon1, Tmcc2, Rtn2, Dlg1, Adam17, Rtn4, Rock1, Ldlrap1, Lyn, Ago2, Sp1
GOBP_ANATOMICAL_STRUCTURE_HOMEOSTASIS	0.5743	0.727545	0.0148445	0.267126	0.947429	87	Ctss, Syk, Rac2, Naglu, Coro1a, Ptk2b, Ada, Inpp5d, Chmp4b, Acp5, Ubash3b, Lipa, Tlr9, Csk, Col3a1, Fcgr4, Sash3, Csf1r, Prdx5, Spp1, Nod2, Tfrc, Tcirg1, Bax, Rpa1, Strap
GOBP_ANATOMICAL_STRUCTURE_MATURATION	0.453511	0.625048	0.0187994	0.292833	1.00785	70	Arcn1, C3, G6pdx, Atp6ap2, Btk, Clec7a, Rac2, Rbpj, Ptbp3, Ptk2b, Nsun2, C1qa, Cbfb, Ctsl, Wdr77, Spg21, Thbs3, Maea, Heatr3, Tdrd7, Mmp2, Enpp1, Opa1, Hdac6
GOBP_ANDROGEN_RECEPTOR_SIGNALING_PATHWAY	0.70646	0.814621	0.0149489	0.323	0.830268	16	Rwdd1, Hdac1, Arid1a, Ddx5, Dab2, Ddx17, Smarca4
GOBP_ANGIOGENESIS	0.00518063	0.0274765	0.407018	-0.269855	-1.32374	231	Ace, Cdh5, Tgfbr3, Rgcc, Nrp1, Parva, Cdh13, Angpt2, Atp2b4, Enpep, Jup, Rras, Ddah1, Hspb1, Itgb1, Cldn5, Efnb2, Clec14a, Calcrl, Cemip2, Acvrl1, Stim1, Ptgis, Ago1, Cd47, Mcam, Ctnnb1, Fbln5, Pak4, Tek, Fmnl3, Pdcd10, Add1, Cd34, Npr3, Anxa3, Sphk1, Tjp1, Cav1, Pecam1, Pxn, Mfge8, Hdac7, Hoxa5, Plcg1, Wnk1, Ecscr, Ednra, Arhgap24, Pdgfra, Ceacam1, Col18a1, Eng, Aqp1, Hspb6, Ptprb, Bcas3, Rhob, …
GOBP_ANIMAL_ORGAN_MORPHOGENESIS	0.00163681	0.0112416	0.45506	-0.262684	-1.31734	284	Tgfbr3, Aldh1a1, Nrp1, Parva, Lamb2, Itga8, Shank3, Msn, Clic5, Por, Mtor, Sod1, Plod3, Cdh1, Pbx1, Efnb2, Lims1, Lemd2, Kras, Acvrl1, Stim1, Src, Prkci, Gnas, Ctnnb1, Nckap1, Ilk, Nfib, Tek, Mapk3, Fbxw11, Pls1, Cd34, Cav1, Tacstd2, Wls, Tmem119, Mybpc3, Hoxa5, Aqp5, Ednra, Phactr4, Yap1, Numb, Lims2, Ptk7, Nr3c1, Pdgfra, Ceacam1, Dag1, Nkx2-1, Cav3, Fkbp1a, Eng, Ppp3ca, Ctnnd1, Aqp1, Dlg1, Insr…
GOBP_ANIMAL_ORGAN_REGENERATION	0.536502	0.699237	0.0315819	-0.324073	-0.93948	15	Ace, Cdk1, Lifr
GOBP_ANTERIOR_POSTERIOR_PATTERN_SPECIFICATION	0.629961	0.765869	0.0328308	-0.256963	-0.911522	33	Pbx1, Ctnnb1, Nckap1, Abi1, Wls, Hoxa5
GOBP_ANTEROGRADE_AXONAL_TRANSPORT	0.293501	0.482589	0.0476568	-0.333932	-1.09831	24	Hspb1, Sod1, Kif5b, Rab21, Mecp2
GOBP_ANTIBACTERIAL_HUMORAL_RESPONSE	0.00485853	0.0261618	0.248833	0.624383	1.69267	20	Igha, Jchain, Ltf, Camp, B2m, Ighg2b, Ctsg, Elane, Ighg1, Nod2, Ighg2c, Fga, Ighm
GOBP_ANTIGEN_PROCESSING_AND_PRESENTATION	7.98873e-13	2.79035e-10	0.921426	0.711887	2.41683	64	Fcgr2b, H2-Aa, Rab27a, Mpeg1, H2-Ab1, Rab32, Calr, Lgmn, Trex1, Ctss, Ifi30, H2-DMb1, Pdia3, Psap, Psme2, Wdfy4, Cd74, Psmb8, H2-Eb1, H2-DMa, H2-T23, H2-D1, Psme1, H2-Q7, Pycard, H2-DMb2, Tap1, Ap3b1, B2m, Rftn1, Unc93b1, Tap2, Tapbp, Fcgr4, Fgl2, Ctsl
GOBP_ANTIGEN_PROCESSING_AND_PRESENTATION_OF_ENDOGENOUS_ANTIGEN	0.000379617	0.00378842	0.498493	0.738287	1.86878	15	H2-T23, H2-D1, H2-Q7, Tap1, B2m, Tap2, Tapbp, H2-M3, Atg5, H2-K1, H2-Q4
GOBP_ANTIGEN_PROCESSING_AND_PRESENTATION_OF_EXOGENOUS_ANTIGEN	1.57094e-09	1.66998e-07	0.788187	0.82456	2.32384	24	Fcgr2b, H2-Aa, Mpeg1, H2-Ab1, Lgmn, Ctss, Ifi30, H2-DMb1, Psme2, Cd74, H2-Eb1, H2-DMa, Psme1, H2-DMb2, Ap3b1, B2m, Unc93b1, Tap2, Tapbp
GOBP_ANTIGEN_PROCESSING_AND_PRESENTATION_OF_EXOGENOUS_PEPTIDE_ANTIGEN	1.50127e-07	7.8098e-06	0.690132	0.822608	2.20193	19	Fcgr2b, H2-Aa, Mpeg1, H2-Ab1, Lgmn, Ctss, Ifi30, H2-DMb1, Cd74, H2-Eb1, H2-DMa, H2-DMb2, B2m, Unc93b1, Tap2, Tapbp
GOBP_ANTIGEN_PROCESSING_AND_PRESENTATION_OF_PEPTIDE_ANTIGEN	7.14965e-11	1.16539e-08	0.839089	0.793111	2.38921	33	Fcgr2b, H2-Aa, Mpeg1, H2-Ab1, Calr, Lgmn, Ctss, Ifi30, H2-DMb1, Pdia3, Cd74, H2-Eb1, H2-DMa, H2-T23, H2-D1, H2-Q7, Pycard, H2-DMb2, Tap1, B2m, Unc93b1, Tap2, Tapbp, Ctsl
GOBP_ANTIGEN_PROCESSING_AND_PRESENTATION_OF_PEPTIDE_ANTIGEN_VIA_MHC_CLASS_I	5.33405e-05	0.000853419	0.557332	0.723231	1.96064	20	Mpeg1, Calr, Ifi30, Pdia3, H2-T23, H2-D1, H2-Q7, Tap1, B2m, Tap2, Tapbp, H2-M3, H2-K1, H2-Q4, Tapbpl
GOBP_ANTIGEN_PROCESSING_AND_PRESENTATION_OF_PEPTIDE_OR_POLYSACCHARIDE_ANTIGEN_VIA_MHC_CLASS_II	5.22484e-09	4.91336e-07	0.761461	0.890518	2.28907	16	Fcgr2b, H2-Aa, H2-Ab1, Lgmn, Ctss, Ifi30, H2-DMb1, Cd74, H2-Eb1, H2-DMa, Pycard, H2-DMb2, B2m, Unc93b1
GOBP_ANTIGEN_RECEPTOR_MEDIATED_SIGNALING_PATHWAY	0.0157395	0.0609875	0.125463	0.421554	1.47222	78	Ptpn2, Ptpn6, Ptprc, Lcp2, Btk, Syk, Themis2, Lpxn, Thy1, Ada, Zap70, Card11, Malt1, Rftn1, Lipa, Rps3, Prkcb, Grb2, Nckap1l, Cyld, Lgals3, Plcg2, Bax, Eif2b1, Fyb1, Eif2b2, Ighm, Cmtm3
GOBP_ANTIMICROBIAL_HUMORAL_IMMUNE_RESPONSE_MEDIATED_BY_ANTIMICROBIAL_PEPTIDE	0.00467025	0.0254315	0.252644	0.606083	1.69252	23	Ltf, Pglyrp1, S100a9, Rpl30, Rps19, Camp, Gapdh, B2m, Elane, Lgals3, Nod2, Cxcl15, Kng1, Kng2, Hrg, Cxcl12
GOBP_ANTIMICROBIAL_HUMORAL_RESPONSE	0.000304432	0.00315029	0.498493	0.594917	1.83254	37	Igha, Jchain, Ltf, Pglyrp1, S100a9, Rpl30, Rps19, Camp, Gapdh, B2m, Ighg2b, Ctsg, Elane, Ighg1, Acod1, Lgals3, Nod2, Ighg2c, Cxcl15, Fga, Ighm, Kng1, Kng2, Hrg, Cxcl12, Fgb
GOBP_ANTIVIRAL_INNATE_IMMUNE_RESPONSE	0.000252473	0.00284469	0.498493	0.663542	1.87005	24	Sting1, Ifih1, Oas1a, Dhx58, Zbp1, Ifit2, Dhx15, Pde12, Eif2ak2, Morc3, Uap1, Ifit3
GOBP_AORTA_DEVELOPMENT	0.556986	0.714232	0.0172728	0.316796	0.938656	30	Naglu, Rbpj, Gla, Fkbp10, Tab1, Col3a1, Sec24b, Enpp1, Hectd1
GOBP_CELL_CELL_JUNCTION_ORGANIZATION	1.06828e-09	1.18725e-07	0.788187	-0.536196	-2.32231	90	Ace, Cdh5, Cdh13, Vcl, Rdx, Ctnna1, Cldn18, Jup, Itgb1, Pkp4, Cldn5, Fermt2, Cdh1, F11r, Efnb2, Lims1, Cd9, Patj, Pard3, Acvrl1, Prkci, Esam, Ctnnb1, Nedd4l, Add1, Cxadr, Tjp1, Cav1, Pecam1, Tjp2, Hdac7, Specc1l, Pkn2, Numb, Lims2, Ceacam1, Epb41l3, Dlg1, Prkch, Rock1, Cgn, Rab13, Mpz, Myo1c, Cdh11, Pof1b, Shroom2, Nf2, Dsp
GOBP_APOPTOTIC_CELL_CLEARANCE	0.57151	0.725685	0.0176568	0.340154	0.930984	21	C3, Anxa1, Trex1, Tgm2, Jmjd6, Axl, Alox15, C2
GOBP_APOPTOTIC_MITOCHONDRIAL_CHANGES	0.0422325	0.128112	0.0770757	0.412152	1.39172	62	Hk2, Aifm2, Pnp, Psmd10, Pycard, Mmp9, Arrb2, Ggct, Fxn, Gclm, Gclc, Sfn, Bak1, Wdr35, Bax, Plaur, Pdcd5, Opa1, Mcl1, Akt1, Slc35f6, Bad, Dnm1l, Atg3, Timm50
GOBP_APOPTOTIC_SIGNALING_PATHWAY	0.00585529	0.0303042	0.193114	0.342231	1.35738	278	Ptpn2, Fcgr2b, Lcn2, Ctsc, Cd44, Ptprc, S100a8, Prkcd, Ctsh, S100a9, Erp29, Ctss, Casp3, Hyou1, Pdia3, Ripk3, P4hb, Pnp, Ero1a, Ifi204, Hmox1, Cd74, Psme3, Stk4, Eno1, Pml, Mybbp1a, Psmd10, Ptpn1, Ppp2r1b, Krt18, Pycard, Usp47, Mmp9, Sgpl1, Rack1, Arrb2, Rps3, Tlr3, Rock2, Hdac1, Ctsl, Ggct, Fxn, Gclm, Ube2k, Gclc, Siglec1, Pycr1, Msh6, Sfn, Bak1, Clu, Map2k4, Cyld, Rps7, Lgals3, Stk3, Eef1e1, Ca…
GOBP_APPENDAGE_DEVELOPMENT	0.0756416	0.196862	0.110535	-0.337165	-1.29459	47	Map3k20, Gnaq, Fermt2, Ece1, Dync2h1, Gna12, Pbx1, Gnas, Ctnnb1, Nfia, Dmd, Itga6, Itgb4
GOBP_APPENDAGE_MORPHOGENESIS	0.013104	0.0535774	0.256635	-0.428676	-1.56333	37	Map3k20, Gnaq, Ece1, Dync2h1, Gna12, Pbx1, Gnas, Ctnnb1, Nfia
GOBP_ARACHIDONIC_ACID_METABOLIC_PROCESS	0.00353332	0.0204505	0.431708	-0.570686	-1.81826	21	Cyp2a5, Ephx1, Cyp2f2, Cyp2b10, Sphk1, Cyp2s1
GOBP_ARP2_3_COMPLEX_MEDIATED_ACTIN_NUCLEATION	0.00868486	0.0396906	0.181915	0.564191	1.63288	27	Arpc5, Arpc1b, Actr2, Actr3, Arpc4, Arpc3, Gmfg, Rnh1, Arpc2, Arfip2, Iqgap2, Coro1b, Washc4
GOBP_ARTERY_DEVELOPMENT	0.212411	0.390192	0.0622655	-0.310462	-1.14657	39	Hpgd, Nrp1, Luzp1, Efnb2, Acvrl1, Ctnnb1, Lrp1, Ap2b1, Ednra, Eng, Rtn4
GOBP_ARTERY_MORPHOGENESIS	0.133473	0.28427	0.0724405	-0.386569	-1.27143	24	Hpgd, Nrp1, Efnb2, Acvrl1, Ctnnb1, Lrp1, Ednra, Eng, Rtn4
GOBP_ASPARTATE_FAMILY_AMINO_ACID_BIOSYNTHETIC_PROCESS	0.361292	0.542643	0.0397781	-0.364203	-1.05581	15	Got2, Plod3
GOBP_ASPARTATE_FAMILY_AMINO_ACID_METABOLIC_PROCESS	0.984003	0.994168	0.0233227	-0.183576	-0.612368	25	Got2, Plod3
GOBP_ASSOCIATIVE_LEARNING	0.00185888	0.0124862	0.45506	-0.512888	-1.78366	31	Shank3, Itgb1, Mtor, Synpo, Atp1a2, Pgrmc1, Kras, Ckap5, Lrrn4, Mecp2, Rapgef3, Nptn
GOBP_ASTROCYTE_DEVELOPMENT	0.120468	0.266075	0.0475333	0.482271	1.31995	21	S100a8, C5ar1, S100a9, Naglu, Grn, C1qa, Vim, Csf1r
GOBP_ASTROCYTE_DIFFERENTIATION	0.278541	0.466577	0.0277357	0.36118	1.12944	40	S100a8, C5ar1, S100a9, Naglu, Actr3, Grn, C1qa, Vim, Csf1r, Cul4b, Stat3, Bin1
GOBP_ATP_BIOSYNTHETIC_PROCESS	0.971389	0.985088	0.00764364	0.194805	0.659621	63	Eno1, Ndufb5, Lipa, Ndufs4, Vcp, Ndufs2, Stat3, Parp1, Ndufa8, Ndufs3, Atp5pf, Slc25a12, Stoml2, Ndufa11, Ndufb10, Ndufs7, Map2k1, Sdhb, Ndufs8, Ndufa10, Ndufs5
GOBP_ATP_METABOLIC_PROCESS	0.558257	0.715376	0.0144779	0.256912	0.963477	138	Hk2, Hkdc1, Trex1, Hk3, Hspa8, Gapdh, Gale, Eno1, Ampd2, Gpd1, Ndufb5, Lipa, Atp6v1b2, Pgam1, Pfkp, Ndufs4, Tkfc, Vcp, Ola1, Pgk1, Ndufs2, Stat3, Cfh, Parp1, Clpx, Pkm, Hk1, Ndufa8
GOBP_ATP_SYNTHESIS_COUPLED_ELECTRON_TRANSPORT	0.676511	0.796807	0.0344989	-0.23386	-0.904183	49	Cdk1, Ndufv3, Cox7a1, Dld, Uqcrfs1, Dguok, Park7, Uqcrc2
GOBP_AUTOPHAGOSOME_MATURATION	0.465526	0.635087	0.0197324	0.329746	1.00314	35	Igtp, Chmp4b, Irgm2, Irgm1, Vcp, Gabarapl2, Lamp2, Atg5, Chmp1a, Snap29, Tom1, Chmp7, Pik3r4
GOBP_AUTOPHAGOSOME_ORGANIZATION	0.198995	0.370841	0.0327704	0.342873	1.17558	68	Sting1, Scfd1, Ctsd, Tgtp2, Igtp, Pip4k2a, Ifi47, Sec22b, Iigp1, Irgm2, Arfip2, Irgm1, Gabarapl2, Tcirg1, Atg5, Snx7, Rab19, Lrrk2, Rab43, Tom1, Atg3, Rab3gap2
GOBP_AUTOPHAGY_OF_MITOCHONDRION	0.218689	0.396952	0.0320542	0.367253	1.17274	45	Hk2, Sqstm1, Igtp, Irgm2, Arfip2, Irgm1, Fkbp8, Nod2, Gabarapl2, Atg5, Cisd2, Hdac6, Snx7, Vps13c, Htra2, Dnm1l, Atg3
GOBP_AXONAL_TRANSPORT	0.0675139	0.181997	0.109869	-0.370451	-1.33586	35	Hspb1, Sod1, Dync1h1, Fbxw11, Kif5b, Rab21, Uchl1, Mecp2, Ndel1
GOBP_AXON_DEVELOPMENT	0.630854	0.765925	0.0658886	-0.199636	-0.959687	194	Nrp1, Lamb2, Vcl, Gdi1, Itgb1, Efnb1, Ece1, Alcam, Cdh1, Efnb2, Prkg1, Dpysl5, Ilk, Nfib, Diaph2, Rab3a, Lrp1, Nova2, Kif5b, Rab21, Ednra, Numb, Flrt3, Dag1, Nkx2-1, Epb41l3, Uchl1, Apbb2, Adam17, Septin7, Rtn4, Tspan2, Igf1r, Mbp, Lama5, Ndel1, Agrn, Lamb1, Cdh11, Gap43, Tbce, Llgl1, Cttn, Lmtk2, Cobl, Ap5z1, Ptk2
GOBP_AXON_EXTENSION	0.614485	0.756123	0.01491	0.279038	0.915757	52	Trpv2, Fn1, Dclk1, Arhgap4, Actr3, Rpl4, Dbnl, Dbn1, Twf2, Sema7a, Fxn
GOBP_AXON_REGENERATION	0.868623	0.918989	0.0250854	-0.229707	-0.75551	24	Lamb2, Lrp1, Adam17, Igf1r, Ndel1, Gap43
GOBP_AXO_DENDRITIC_TRANSPORT	0.0476852	0.139629	0.141767	-0.342603	-1.33718	51	Hspb1, Sod1, Dync1h1, Pura, Fbxw11, Kif5b, Rab21, Uchl1, Klc1, Mecp2, Ndel1
GOBP_BARBED_END_ACTIN_FILAMENT_CAPPING	0.079646	0.203352	0.059374	0.50686	1.38725	21	Capza1, Capg, Cfl1, Capza2, Dbnl, Twf2, Arpc2, Capzb, Evl
GOBP_BASEMENT_MEMBRANE_ORGANIZATION	0.101839	0.238961	0.0822474	-0.40399	-1.3224	23	Lamb2, Itgb1, Plod3, Cav2, Cav1, Dag1
GOBP_BASE_EXCISION_REPAIR	0.0934525	0.226005	0.055288	0.53577	1.37719	16	Usp47, Pcna, Rps3, Apex1, Lig1, Parp1, Rpa1, Lig3, Rpa3, Polb
GOBP_BEHAVIOR	0.900321	0.939917	0.00625623	0.206928	0.806317	215	Lcn2, B4galnt1, Il1rn, Arcn1, Lgmn, Gatm, Casp3, Psap, Hprt1, Hexb, Naglu, Aprt, Dgat1, Hexa, Casp1, Tlr2, Grn, Ada, Sts, Arf4, Cstb, Gm2a, B2m, Dbn1, Pcm1, Arrb2
GOBP_BIOGENIC_AMINE_METABOLIC_PROCESS	0.0311284	0.101648	0.161159	-0.406334	-1.44138	33	Maoa, Aldh2, Maob, Spr, Sult1d1, Npr1, Ednra, Akr1b1, Abat, Sms, Sult1a1, Mecp2, Park7, Cyp2d22
GOBP_BIOLOGICAL_PROCESS_INVOLVED_IN_INTERACTION_WITH_HOST	0.0925211	0.224419	0.0500729	0.367579	1.27904	76	Ltf, Jpt2, Pglyrp1, Ctsb, Lgals1, Gbp6, P4hb, Cd74, Grk2, Eps15, Chmp4b, Gbp7, Siglec1, Npc1, Gbp2, Ddb1, Trim30d, Trim12c, Axl, Vps18, Trim26, Chmp1a, Kpna6, Apcs, Trim21
GOBP_BIOLOGICAL_PROCESS_INVOLVED_IN_INTERACTION_WITH_SYMBIONT	0.0090623	0.0409563	0.170004	0.45769	1.53186	59	Ltf, Fn1, Eef1a1, Cfl1, Hspa8, Camp, Gapdh, Ppib, Ctsg, Rock2, Hdac1, Elane, Ccnk, Csf1r, Myd88, Nod2, Tbc1d20, Ddb1, Ncf1, Sap30bp, Eea1, Arg1, Tardbp, Psmc3, Apcs, Smarcb1, Card9
GOBP_BIOLOGICAL_PROCESS_INVOLVED_IN_INTRASPECIES_INTERACTION_BETWEEN_ORGANISMS	0.630236	0.765869	0.0288496	-0.301171	-0.890333	16	Shank3, Mtor
GOBP_BIOLOGICAL_PROCESS_INVOLVED_IN_SYMBIOTIC_INTERACTION	0.00133903	0.00980218	0.45506	0.418218	1.55553	127	Ltf, Fn1, Jpt2, Pglyrp1, Ctsb, Lgals1, Eef1a1, Gbp6, Cfl1, P4hb, Hspa8, Cd74, Camp, Gapdh, Grk2, Eps15, Chmp4b, Ppib, Gbp7, Ctsg, Rock2, Hdac1, Elane, Siglec1, Ccnk, Csf1r, Npc1, Myd88, Gbp2, Nod2, Tbc1d20, Ddb1, Trim30d, Trim12c, Ncf1, Axl, Sap30bp, Eea1, Arg1, Vps18, Trim26, Chmp1a, Tardbp, Psmc3, Kpna6, Apcs, Smarcb1, Trim21, Card9
GOBP_BIOMINERAL_TISSUE_DEVELOPMENT	0.498373	0.668091	0.0183212	0.309179	0.982212	44	Fgr, Gla, Ptk2b, Col1a1, Mia3, Isg15, Csf1r, Spp1, Tcirg1, Ecm1, Alox5, Enpp1, Col6a1, Alox15, Itgb6, Clec3b, Col1a2, Bmp2k, Ahsg, Mgp, Zmpste24
GOBP_BLASTOCYST_DEVELOPMENT	0.550732	0.710575	0.0163972	0.286624	0.953413	57	Dad1, Rpl13, Nop2, Grn, Ada, Emg1, Bysl, Actl6a, Ube2a, Zpr1, Rpl7l1, Psmc3, Cmtm3, Nasp, Smarcb1, Sf3b1
GOBP_BLASTOCYST_FORMATION	0.919188	0.951889	0.010442	0.237999	0.670746	24	Nop2, Ada, Bysl, Actl6a, Rpl7l1, Sf3b1, Cnot3
GOBP_BLOOD_VESSEL_ENDOTHELIAL_CELL_MIGRATION	0.00238236	0.015169	0.431708	-0.408453	-1.64586	59	Cdh5, Tgfbr3, Rgcc, Nrp1, Angpt2, Atp2b4, Jup, Hspb1, Itgb1, Efnb2, Clec14a, Acvrl1, Pdcd10, Hdac7, Plcg1, Col18a1, Adam17, Mecp2, Hmgb1
GOBP_BLOOD_VESSEL_MORPHOGENESIS	0.0121407	0.050916	0.38073	-0.254613	-1.26799	267	Ace, Cdh5, Tgfbr3, Rgcc, Hpgd, Nrp1, Parva, Cdh13, Angpt2, Atp2b4, Enpep, Jup, Rras, Ddah1, Hspb1, Itgb1, Cldn5, Efnb2, Clec14a, Calcrl, Cemip2, Sgcd, Acvrl1, Stim1, Ptgis, Ago1, Cd47, Mcam, Ctnnb1, Fbln5, Pak4, Rap1a, Tek, Fmnl3, Pdcd10, Add1, Cd34, Npr3, Anxa3, Sphk1, Tjp1, Cav1, Lrp1, Pecam1, Pxn, Mfge8, Hdac7, Hoxa5, Plcg1, Wnk1, Ecscr, Ednra, Arhgap24, Yap1, Pdgfra, Ceacam1, Col18a1, Eng, Aq…
GOBP_BLOOD_VESSEL_REMODELING	0.465855	0.635087	0.0379709	-0.290654	-0.993144	28	Tgfbr3, Angpt2, Acvrl1, Npr3, Lrp1, Ednra, Ceacam1
GOBP_BODY_FLUID_SECRETION	0.6954	0.807338	0.0308083	-0.252975	-0.879764	31	Ano1, Prkce, Npr3, Cav1, Aqp5, Wnk1, Ppp3ca, Aqp1
GOBP_BODY_MORPHOGENESIS	0.346128	0.532254	0.0424258	-0.335122	-1.06773	21	Rras, Gnas, Nckap1, Specc1l, Pdgfra, Dag1
GOBP_BONE_DEVELOPMENT	0.445921	0.617371	0.0191385	0.295366	1.01058	67	Ltf, Rpl13, Ptprc, Col1a1, Acp5, Ppib, Serpinh1, Lipa, Col3a1, Fbn1, Sh3pxd2b, Slc38a10, Glg1, Atp6ap1, Cfh, Thbs3, Trip11, Ecm1, Enpp1, Col6a1, Papss2, Pls3
GOBP_BONE_MINERALIZATION	0.203552	0.377132	0.0341758	0.394981	1.19531	34	Fgr, Gla, Ptk2b, Mia3, Isg15, Csf1r, Spp1, Ecm1, Alox5, Enpp1, Col6a1, Alox15, Clec3b, Col1a2, Bmp2k, Ahsg, Mgp, Zmpste24
GOBP_BONE_MORPHOGENESIS	0.37493	0.556252	0.0238646	0.37805	1.06545	24	Ltf, Col1a1, Acp5, Serpinh1, Col3a1, Glg1, Thbs3, Trip11, Enpp1
GOBP_BONE_REMODELING	0.0682531	0.183137	0.061506	0.433936	1.36759	42	Ctss, Syk, Rac2, Rassf2, Ptk2b, Inpp5d, Acp5, Ubash3b, Csk, Fcgr4, Csf1r, Spp1, Tfrc, Tcirg1, Dock5, Enpp1
GOBP_BONE_RESORPTION	0.098744	0.23417	0.0510906	0.432735	1.31646	35	Ctss, Syk, Rac2, Ptk2b, Inpp5d, Acp5, Ubash3b, Csk, Fcgr4, Csf1r, Spp1, Tfrc, Tcirg1
GOBP_BRANCHED_CHAIN_AMINO_ACID_CATABOLIC_PROCESS	0.00430799	0.023723	0.407018	-0.61801	-1.8566	17	Mccc2, Aldh6a1, Hibch, Dbt, Ivd, Acat1, Hibadh, Dld, Hsd17b10
GOBP_BRANCHED_CHAIN_AMINO_ACID_METABOLIC_PROCESS	0.00381449	0.0216391	0.431708	-0.58811	-1.79551	18	Mccc2, Aldh6a1, Hibch, Dbt, Ivd, Acat1, Hibadh, Dld, Hsd17b10
GOBP_BRANCHING_MORPHOGENESIS_OF_AN_EPITHELIAL_TUBE	0.0229253	0.0808835	0.204544	-0.367823	-1.42731	50	Nrp1, Pbx1, Kras, Src, Ctnnb1, Ilk, Tek, Tacstd2, Pxn, Hoxa5, Ednra, Yap1, Pdgfra, Dag1, Cav3, Eng, Dlg1, Tmtc3, Npnt, Clic4, Lama5
GOBP_BROWN_FAT_CELL_DIFFERENTIATION	0.0320163	0.103545	0.1485	-0.466407	-1.52671	23	Selenbp1, Aldh6a1, Mb, Fabp3, Mtor, Adipoq, Slc2a4
GOBP_B_CELL_ACTIVATION	4.59917e-07	1.87416e-05	0.674963	0.529611	1.92314	104	Ptpn2, Fcgr2b, Ptpn6, Ctps1, H2-Ab1, Tpd52, Ptprc, Prkcd, Lgals1, Btk, Syk, Casp3, Mzb1, Pnp, Sh3kbp1, Cd74, Rbpj, Igkc, Themis2, Ptk2b, Skap2, Ada, Inpp5d, Card11, Malt1, Tlr9, Ighg1, Prkcb, Msh6, Nckap1l, Bak1, Sash3, Cyld, Nod2, Cd180, Plcg2, Ikzf3, Tfrc, Tcirg1, Spi1, Bax, Mif, Stat6, Bst1, Ighm, Enpp1, Pcid2, Ms4a1, Exosc6, Pkn1, St3gal1, Syvn1, Top2b
GOBP_B_CELL_ACTIVATION_INVOLVED_IN_IMMUNE_RESPONSE	0.0232299	0.0818403	0.110872	0.539868	1.53718	25	Ptprc, Lgals1, Ptk2b, Ada, Msh6, Cd180, Plcg2, Tfrc, Spi1, Stat6, Enpp1, Exosc6, St3gal1, Dock11
GOBP_B_CELL_DIFFERENTIATION	2.52246e-05	0.000485623	0.57561	0.553611	1.86939	62	Ptpn2, Ptpn6, H2-Ab1, Tpd52, Ptprc, Lgals1, Btk, Syk, Pnp, Rbpj, Igkc, Ptk2b, Ada, Inpp5d, Card11, Malt1, Tlr9, Ighg1, Nckap1l, Bak1, Cyld, Plcg2, Ikzf3, Tcirg1, Spi1, Bax, Ighm, Enpp1, Pcid2, Ms4a1, St3gal1, Syvn1, Top2b
GOBP_B_CELL_HOMEOSTASIS	0.00479025	0.026027	0.252644	0.640361	1.69263	18	Cd44, Casp3, Cd74, Ada, Nckap1l, Bak1, Sash3, Bax, Mif, Enpp1, Ikbkb, Pkn1, Dock11, Ikbkg
GOBP_B_CELL_MEDIATED_IMMUNITY	4.34535e-11	8.17261e-09	0.851339	0.615621	2.21365	96	Igha, Fcgr2b, Ighv1-42, Ptpn6, H2-Ab1, Crlf2, C3, Ptprc, Prkcd, Ighv1-72, Trex1, Ighv5-17, Ighv10-1, Btk, Ighv1-26, Ighv1-18, Cd74, Ighv1-74, H2-DMa, Ighv5-16, Iglc1, C1qc, Ighv14-2, Ighv9-1, Inpp5d, Ighv1-76, Ighv9-3, Ighv1-55, Crp, C1qb, Ighg2b, C1qa, Ighv6-3, Fcgr4, Fgl2, Ighg1, Msh6, Ighv6-6, Iglc2, Myd88, Nod2, Ighg2c, Ighv8-8, Tfrc, Ighv8-12, Ighv7-3, C1ra, Cfh, Tcirg1, Ighv1-81, Ighv1-43, …
GOBP_B_CELL_PROLIFERATION	0.000691517	0.00593249	0.477271	0.599939	1.82512	35	Fcgr2b, Ctps1, Ptprc, Prkcd, Btk, Casp3, Mzb1, Cd74, Ada, Inpp5d, Card11, Tlr9, Nckap1l, Sash3, Cd180, Ikzf3, Tfrc, Bax, Mif, Bst1, Ighm
GOBP_B_CELL_RECEPTOR_SIGNALING_PATHWAY	0.0509467	0.147116	0.0732426	0.489586	1.4387	29	Ptpn6, Ptprc, Btk, Syk, Lpxn, Rftn1, Prkcb, Grb2, Nckap1l, Plcg2, Bax, Ighm, Cmtm3, Ms4a1, Lck
GOBP_C4_DICARBOXYLATE_TRANSPORT	0.300715	0.489838	0.0440813	-0.380815	-1.10397	15	Slc25a10, Lrrc8a, Slc25a13, Abat
GOBP_CALCINEURIN_MEDIATED_SIGNALING	0.140854	0.296376	0.0687741	-0.395566	-1.26031	21	Akap5, Atp2b4, Mtor, Myoz2, Ppp3ca, Lmcd1, Slc9a1, Chp1
GOBP_CALCIUM_ION_HOMEOSTASIS	0.266831	0.45527	0.0787778	-0.234399	-1.06265	121	Gstm7, Cdh5, Atp2b4, Atp2b1, Synpo, Plcb3, Csrp3, Sgcd, Stim1, Prkce, Cav2, Cav1, Nt5e, Plcg1, Ednra, Casq2, Vapb, Dmd, Cav3, Fkbp1a, Pygm, Ywhae, Plcd1, Atp2a2, Nptn, Letm1, Itgb3, Erc1, Lyn, Itpr2, Immt, Atp1b1, Mcu, Slc30a1, Trpc6, Itgav, Pde4d
GOBP_CALCIUM_ION_IMPORT	0.215793	0.39369	0.0574868	-0.342253	-1.16296	27	Akap5, Ace, Ctnnb1, Cav1, Cav3, Ppp3ca
GOBP_CALCIUM_ION_REGULATED_EXOCYTOSIS	0.53589	0.699173	0.0326385	-0.303149	-0.939861	19	Rab3a, Vamp2, Vamp3, Gnai2, Atp2a2, Rap1b
GOBP_CALCIUM_ION_TRANSMEMBRANE_IMPORT_INTO_CYTOSOL	0.625168	0.761983	0.0141374	0.266926	0.915188	68	Trpv2, Ptpn6, Ptprc, Cyba, Ero1a, Coro1a, Pml, Ptk2b, Thy1, Ubash3b
GOBP_CALCIUM_ION_TRANSMEMBRANE_TRANSPORT	0.0556414	0.158063	0.170004	-0.275938	-1.24002	114	Gstm7, Akap5, Atp2b4, Ahnak, Atp2b1, Sestd1, Ehd3, Plcb3, Atp1a2, Stim1, Prkce, Vdac1, Ano6, Cav1, Cacna2d1, Plcg1, Ednra, Casq2, Dmd, Nipsnap2, Cav3, Fkbp1a, Ppp3ca, Ywhae, Plcd1, Atp2a2, Rapgef3, Letm1, Itgb3, Lyn, Slc9a1, Itpr2, Atp1b1, Tspan13, Mcu, Trpc6, Itgav, Pde4d
GOBP_CALCIUM_ION_TRANSPORT	0.0131901	0.0537498	0.38073	-0.285687	-1.33224	151	Gstm7, Akap5, Ace, Pacsin3, Atp2b4, Ahnak, Atp2b1, Sestd1, Ehd3, Plcb3, Atp1a2, Calcrl, Gnao1, Stim1, Prkce, Ctnnb1, Vdac1, Ano6, Epb41, Cav1, Cacna2d1, Srl, Plcg1, Ednra, Casq2, Gnai2, Dmd, Nipsnap2, Cav3, Fkbp1a, Ppp3ca, Ywhae, Plcd1, Atp2a2, Rapgef3, Inpp5k, Letm1, Itgb3, Lyn, Slc9a1, Itpr2, Icam1, Atp1b1, Tspan13, Mcu, Slc30a1, Trpc6, Itgav
GOBP_CALCIUM_MEDIATED_SIGNALING	0.250257	0.437682	0.0638665	-0.268563	-1.09415	64	Akap5, Cdh13, Atp2b4, Mtor, Myoz2, Cmklr1, Sgcd, Pdk2, Sphk1, Plcg1, Casq2, Dmd, Pdgfra, Ppp3ca, Atp2a2, Lmcd1, Slc9a1, Itpr2, Atp1b1, Mcu, Chp1
GOBP_CAMERA_TYPE_EYE_MORPHOGENESIS	0.455026	0.62643	0.0199251	0.326755	1.00651	37	Man2a1, Naglu, Thy1, Bak1, Arid1a, Tbc1d20, Stat3, Cfh, Bax, Tdrd7
GOBP_CAMP_MEDIATED_SIGNALING	0.251794	0.439427	0.0316706	0.459193	1.18035	16	Nucb2, Cap1, Gapdh
GOBP_CANONICAL_NF_KAPPAB_SIGNAL_TRANSDUCTION	0.00711989	0.0341336	0.183397	0.401036	1.47206	114	Ltf, S100a4, Sqstm1, Clec7a, Cd74, Gapdh, Rassf2, Casp1, Tlr2, Irak4, Igtp, Cpne1, Pycard, Stat1, Card11, Malt1, Irgm2, Tlr9, Arrb2, Nfkb2, Nlrx1, Dhx15, Tlr3, Rock2, Hdac1, Ddx21, Irgm1, Tgm2, Prkcb, Mtdh, Myd88, Nod2, Casp8, Usp25, Plcg2, Tfrc, Trim30d, Rel, Parp1, Trim12c, Tnip1, Prdx1, Zfand6, Sirpa, Ddrgk1, Ikbkb, Trim21, Card9, Usp10, Lamtor5
GOBP_CANONICAL_WNT_SIGNALING_PATHWAY	0.196989	0.368506	0.0801935	-0.264687	-1.13152	85	Gnaq, Jup, Cdh1, Scel, Src, Ctnnb1, Mcc, Ilk, Rab5a, Cav1, Csnk1g2, Wls, Wnk1, Ednra, Yap1, Ptk7, Ppm1a, Ctnnd1, Vps4b, Csnk1g1, Ndel1, Dab2ip
GOBP_CARBOHYDRATE_BIOSYNTHETIC_PROCESS	0.579599	0.731983	0.0149459	0.269874	0.942497	78	Ptpn2, Pck2, G6pdx, B4galt1, Pgm1, Gapdh, Eno1, Nans, Plek, Gpd1, Myh9, St3gal4, Mpdu1, Pgam1, Pgd, Gfpt1, Pgk1, Usp7, Ddb1, Parp1, Ranbp2, Nln, Enpp1
GOBP_CARBOHYDRATE_CATABOLIC_PROCESS	0.308431	0.498752	0.0241292	0.302702	1.08846	96	Hk2, Dera, Hkdc1, Trex1, Hk3, Hexb, Pgm1, Gapdh, Gale, Eno1, Pygl, Gpd1, Gm2a, Glb1, Lipa, Ldha, Idnk, Pgam1, Pfkp, Pgd, Tkfc, Pgk1, Manba, Stat3, Pkm, Hk1, Enpp1, Col6a1, Man2b2, Scarb2, Man2b1
GOBP_CARBOHYDRATE_DERIVATIVE_BIOSYNTHETIC_PROCESS	0.0945185	0.227753	0.0456938	0.299255	1.18981	290	Dad1, Tm9sf2, Ctps1, B4galnt1, Rpn2, Stt3a, Trex1, G6pdx, Ostc, Cmas, Rpn1, Hprt1, Pnp, B4galt1, Pigu, Gapdh, Aprt, Ak2, Hexa, Eno1, Mgat1, Ddost, Cad, Ampd2, Tkt, Cog3, Uggt1, Ada, Pygl, Gpd1, Pigs, Galnt7, Nme1, Ndufb5, Mlec, Lipa, St3gal4, Galnt1, St6gal1, Umps, Ube2j1, Pgam1, Cog7, Ndufs4, Alg2, Npc1, Vcp, Atic, Slc35b2, Gfpt1, Pgk1, Ndufs2, Alg5, Ppcs, Gnpnat1, Galnt2, Cmpk1, Mogs, Uap1, Sta…
GOBP_CARBOHYDRATE_DERIVATIVE_CATABOLIC_PROCESS	0.0393446	0.122233	0.0754749	0.350831	1.32036	143	Hk2, Cd44, Gda, Pglyrp1, Dera, Hkdc1, Prkcd, Trex1, Hk3, Galns, Btk, Psap, Hprt1, Pnp, Hexb, Naglu, Gapdh, Gale, Hexa, Eno1, Gla, Mgat1, Gusb, Ada, Gpd1, Gm2a, Lipa, Ctsl, Man1b1, Pgam1, Pfkp, Chi3l1, Samhd1, Tkfc, Pgk1, Manba, Edem3, Stat3, Upp1, Gns, Pkm, Hk1
GOBP_CARBOHYDRATE_DERIVATIVE_TRANSPORT	0.832374	0.895755	0.0262971	-0.234432	-0.788303	26	Slc29a1, Lrrc8a, Cd47, Slc25a4, Slc35a4, Slc25a24, Ralbp1
GOBP_CARBOHYDRATE_HOMEOSTASIS	0.593385	0.741352	0.0140556	0.258698	0.941912	106	Nadk, Ptpn2, Hk2, Rps6, Pck2, Hkdc1, Oas1a, Hk3, Grk2, Pygl, Ero1b, Rack1, Myh9, Aacs, Fbn1
GOBP_CARBOHYDRATE_METABOLIC_PROCESS	0.576984	0.729434	0.0131572	0.244962	0.96471	248	Ptpn2, Hk2, Man2a1, Pck2, Taldo1, Dera, Hkdc1, Oas1a, Trex1, Hk3, G6pdx, Ero1a, Hexb, B4galt1, Pgm1, Gapdh, Gale, Hexa, Eno1, Gla, Nans, Gusb, Plek, Pygl, Gpd1, Gm2a, Glb1, Mlec, Myh9, Lipa, Ldha, Fbn1, St3gal4, Mpdu1, Idnk, Man2a2, Man1b1, Pgam1, Gclc, Pfkp, Chi3l1, Pgd, Npc1, Tkfc, Fabp5, Gfpt1, Pgk1, Manba, Usp7, Ganab, Mogs, Ddb1, Edem3, Stat3, Parp1, Pkm, Hk1, Gk, Comt, Ranbp2
GOBP_CARBOHYDRATE_TRANSMEMBRANE_TRANSPORT	0.315691	0.503576	0.0536866	-0.27096	-1.06581	53	Ace, Adipoq, Sorbs1, Prkci, Slc2a4, Rap1a, Rtn2, Ednra, Appl1, Sgcb, Aqp1, Insr, Slc27a1, Septin7, Sort1, Yes1, Inpp5k
GOBP_CARBOHYDRATE_TRANSPORT	0.263359	0.452186	0.059715	-0.276672	-1.09919	55	Ace, Adipoq, Sorbs1, Prkci, Slc2a4, Rap1a, Rtn2, Ednra, Appl1, Sgcb, Aqp1, Slc35a4, Insr, Slc27a1, Septin7, Sort1, Yes1, Inpp5k
GOBP_CARDIAC_CELL_DEVELOPMENT	0.0327501	0.105222	0.168819	-0.360065	-1.38889	48	Tgfbr3, Mtor, Nebl, Csrp3, Sgcd, Slc25a4, Cxadr, Sgcb, Sorbs2, Nr3c1, Pdgfra, Cav3, Pdlim5
GOBP_CARDIAC_CHAMBER_DEVELOPMENT	0.0128817	0.0530231	0.279866	-0.371601	-1.48004	56	Tgfbr3, Nrp1, Luzp1, Parva, Ctnnb1, Tek, Lrp1, Ap2b1, Mybpc3, Ednra, Ptk7, Cav3, Fkbp1a, Eng, Tnnt2, Tmem65, Myl3, Dctn5, Dsp, Sema3c, Tnnc1, Heg1, Smad4, Tnni3
GOBP_CARDIAC_CHAMBER_MORPHOGENESIS	0.00906096	0.0409563	0.310777	-0.443533	-1.6297	38	Tgfbr3, Nrp1, Parva, Ctnnb1, Tek, Mybpc3, Ednra, Cav3, Fkbp1a, Eng, Tnnt2, Myl3, Dsp, Sema3c, Tnnc1, Heg1, Smad4, Tnni3
GOBP_CARDIAC_CONDUCTION	0.000985678	0.00773551	0.45506	-0.609998	-1.96478	22	Ace, Jup, Ehd3, Src, Cxadr, Cav1, Cacna2d1, Scn3b, Tmem65, Slc9a1, Dsp, Pde4d
GOBP_CARDIAC_MUSCLE_CELL_ACTION_POTENTIAL	0.00160512	0.011055	0.45506	-0.596855	-1.90164	21	Jup, Nedd4l, Cxadr, Cav1, Cacna2d1, Snta1, Dmd, Scn3b, Cav3, Dlg1, Gpd1l, Atp2a2
GOBP_CARDIAC_MUSCLE_CELL_CONTRACTION	0.000503801	0.00473766	0.477271	-0.611506	-2.03984	25	Jup, Atp1a2, Sgcd, Nedd4l, Cav1, Cacna2d1, Snta1, Casq2, Scn3b, Cav3, Dlg1, Gpd1l, Atp2a2, Atp1a1, Dsp, Pde4d
GOBP_CARDIAC_MUSCLE_CELL_DIFFERENTIATION	0.0317536	0.103104	0.176324	-0.350045	-1.3844	54	Acadm, Itgb1, Mtor, Nebl, Csrp3, Efnb2, Sgcd, Slc25a4, Cxadr, Sgcb, Sorbs2, Nr3c1, Pdgfra, Cav3, Pdlim5
GOBP_CARDIAC_MUSCLE_CELL_PROLIFERATION	0.0244137	0.0849098	0.165406	-0.531161	-1.62165	18	Tgfbr3, Cdk1, Ctnnb1, Cxadr, Yap1, Dipk2a
GOBP_CARDIAC_MUSCLE_CONTRACTION	5.57904e-06	0.000149898	0.610527	-0.542141	-2.11968	52	Jup, Mtor, Ehd3, Atp1a2, Csrp3, Sgcd, Nedd4l, Cav1, Cacna2d1, Snta1, Mybpc3, Casq2, Dmd, Scn3b, Cav3, Smtn, Dlg1, Tnnt2, Gpd1l, Atp2a2, Myl4, Agrn, Myl3, Atp1a1, Slc9a1, Atp1b1, Dsp, Pde4d
GOBP_CARDIAC_MUSCLE_TISSUE_MORPHOGENESIS	0.10797	0.249184	0.0798002	-0.40913	-1.31779	22	Tgfbr3, Ctnnb1, Mybpc3, Ednra, Fkbp1a, Eng, Tnnt2, Myl3, Dsp, Tnnc1, Heg1, Smad4, Tnni3
GOBP_CARDIAC_SEPTUM_DEVELOPMENT	0.0270584	0.0913781	0.17245	-0.422925	-1.47079	31	Tgfbr3, Nrp1, Luzp1, Parva, Lrp1, Ap2b1, Ptk7, Eng
GOBP_CARDIAC_SEPTUM_MORPHOGENESIS	0.0562286	0.158752	0.106409	-0.51537	-1.49404	15	Tgfbr3, Nrp1, Parva
GOBP_CARDIAC_VENTRICLE_DEVELOPMENT	0.0849257	0.212749	0.101118	-0.349934	-1.29871	40	Tgfbr3, Luzp1, Ctnnb1, Ap2b1, Mybpc3, Ednra, Ptk7, Fkbp1a, Eng, Tnnt2, Tmem65, Myl3, Dctn5, Dsp, Sema3c, Tnnc1, Heg1, Smad4, Tnni3
GOBP_CARDIAC_VENTRICLE_MORPHOGENESIS	0.091717	0.223355	0.0887403	-0.400432	-1.33575	25	Tgfbr3, Ctnnb1, Mybpc3, Ednra, Fkbp1a, Eng, Tnnt2, Myl3, Dsp, Sema3c, Tnnc1, Heg1, Smad4, Tnni3
GOBP_CARDIOCYTE_DIFFERENTIATION	0.00293135	0.0178287	0.431708	-0.395218	-1.63947	70	Acadm, Tgfbr3, Nrp1, Itgb1, Mtor, Nebl, Csrp3, Efnb2, Sgcd, Ctnnb1, Slc25a4, Mapk3, Cxadr, Ednra, Sgcb, Sorbs2, Nr3c1, Pdgfra, Cav3, Eng, Pdlim5
GOBP_CARTILAGE_DEVELOPMENT	0.721563	0.823633	0.0325433	-0.229325	-0.878239	46	Por, Gnas, Ctnnb1, Nfib, Mapk3, Efemp1, Nfia, Hoxa5
GOBP_CATECHOLAMINE_SECRETION	0.529072	0.693237	0.032496	-0.310074	-0.946665	18	Entpd1, Rab3a, Abat, Mecp2, Rtn4, Plcd1
GOBP_CATECHOLAMINE_TRANSPORT	0.203605	0.377132	0.0566282	-0.374806	-1.19417	21	Entpd1, Slc6a2, Rab3a, Abat, Mecp2, Rtn4, Plcd1, Park7
GOBP_CATECHOL_CONTAINING_COMPOUND_METABOLIC_PROCESS	0.0139814	0.0556914	0.223479	-0.541204	-1.69744	20	Maoa, Aldh2, Maob, Spr, Sult1d1, Npr1, Ednra, Akr1b1, Abat, Sult1a1, Park7, Cyp2d22
GOBP_CD4_POSITIVE_ALPHA_BETA_T_CELL_ACTIVATION	0.198601	0.370388	0.034677	0.399782	1.20432	33	Cd44, Anxa1, Arg2, Cd274, Card11, Malt1, Cbfb, Ctsl, Irgm1, Nckap1l, Sash3, Stat3, Tcirg1
GOBP_CD4_POSITIVE_ALPHA_BETA_T_CELL_DIFFERENTIATION	0.573223	0.726558	0.0176127	0.339685	0.929702	21	Anxa1, Malt1, Cbfb, Ctsl, Nckap1l, Sash3, Stat3, Stat6
GOBP_CELLULAR_ALDEHYDE_METABOLIC_PROCESS	0.0117796	0.0500018	0.274717	-0.419343	-1.5698	41	Aldh3a2, Akr1c14, Grhpr, Aldh2, Adh5, Idh2, Slc25a10, Adh1, Mdh1, Aldh3a1, Pdxk, Mdh2, Aldh3b1, Glo1, Park7
GOBP_CELLULAR_COMPONENT_ASSEMBLY_INVOLVED_IN_MORPHOGENESIS	4.81319e-06	0.000132227	0.610527	-0.522273	-2.11418	61	Tppp, Itgb1, Ldb3, Prx, Pgm5, Nebl, Csrp3, Myoz2, Cd9, Csrp1, Cfl2, Ilk, Ckap5, Mybpc3, Casq2, Pdgfra, Dag1, Cav3, Epb41l3, Nectin2, Tnnt2, Myom1, Mtmr2, AU040320, Itgb4, Myom2, Csrp2, Agfg1, Actn2, Tmod1, Tmod2, Phldb2
GOBP_CELLULAR_COMPONENT_DISASSEMBLY	0.0250236	0.0865383	0.0922972	0.324535	1.28516	268	Hk2, Capza1, Lcp1, Sting1, C3, Acin1, Itgam, Capg, Ctss, Wdr1, Cfl1, Sqstm1, Etf1, Rac2, Hspa8, Trip4, Nsf, C1qc, Capza2, Plek, Mical1, Igtp, Chmp4b, Eif5a, Fscn1, Dbnl, C1qb, Twf2, Arpc2, Rack1, Irgm2, Myh9, Tcf25, Ctsg, C1qa, Capzb, Ufl1, Arfip2, Dhx8, Irgm1, Napa, Sh3pxd2b, Fkbp8, Evl, Ufm1, Arid1a, Vcp, Irak3, Sh3bp1, Gbf1, Nod2, Plaat3, Gabarapl2, Uba5, Lamp2, Cdk5, Ascc3, Bax, Stmn1, Atg5, …
GOBP_CELLULAR_COMPONENT_MAINTENANCE	0.0963399	0.23003	0.0943435	-0.342248	-1.28119	41	Itgb1, Fermt2, Cadm1, Rab3a, Itga3, Tjp1, Ckap5, Appl1, Epb41l3, Insr, Adgrl3, Mtmr2, Sort1, Igf1r, Itgb3, Erc1, Mpz, Cttn, Shroom2
GOBP_CELLULAR_EXTRAVASATION	0.432011	0.603926	0.0207185	0.332316	1.02364	37	Cd177, Itgam, Ripk3, Itgb2, Prtn3, Thy1, Capn1, Abr, St3gal4, Itgal, Elane, Itgb7
GOBP_CELLULAR_KETONE_METABOLIC_PROCESS	0.000253757	0.00284604	0.498493	-0.379353	-1.66147	97	Pdk1, Akr1c14, Abcd1, Fmo2, Atp2b4, Fabp3, Mtor, Kyat3, Fmo1, Ces1d, Cyp2b10, Adipoq, Nqo1, Cbr3, Acadl, Prkce, Coq8a, Pdk2, Cav1, Nqo2, Eif6, Akr1b1, Sirt5, Ceacam1, Pdk3, Kdsr, Hsd17b10, Cpt1a, Glo1, Cbr1, Park7
GOBP_CELLULAR_LIPID_CATABOLIC_PROCESS	0.0051481	0.0274229	0.407018	-0.315953	-1.42511	119	Acadm, Akr1c14, Abcd1, Prdx6, Acaa2, Echs1, Etfa, Decr1, Etfb, Mtor, Plcb3, Ces1d, Adipoq, Eci1, Acadl, Acoxl, Eci2, Ivd, Etfdh, Lrp1, Acat1, Pex5, Plcg1, Hadh, Gpihbp1, Smpd2, Hsd17b10, Cpt1a, Faah
GOBP_CELLULAR_METABOLIC_COMPOUND_SALVAGE	0.193929	0.364735	0.035311	0.409395	1.21302	30	Hprt1, Pnp, Aprt, Naprt, Ampd2, Ada, Upp1, Gmps, Gmpr2, Pnp2, Mri1, Dck, Mtap, Adss2
GOBP_CELLULAR_MODIFIED_AMINO_ACID_BIOSYNTHETIC_PROCESS	0.546036	0.705634	0.0338729	-0.282863	-0.943565	25	Acadm, Plod3, Ckm, Gss, Slc27a1, Park7, Mthfd1, Ckmt2
GOBP_CELLULAR_MODIFIED_AMINO_ACID_METABOLIC_PROCESS	0.013289	0.0539729	0.326352	-0.326602	-1.41166	92	Gstm7, Acadm, Gstm2, Gsta4, Gsta3, Gstm1, Gstk1, Gsta2, Sod1, Plod3, Acadl, Gstt1, Gstp1, Gstz1, Ahcy, Crym, Gstm4, Oplah, Ckm, Gstt3, Gss, Gstm5, Mgst1, Cpt1a, Txnrd3, Iyd, Slc27a1, Glo1, Park7, Crat
GOBP_CELLULAR_OXIDANT_DETOXIFICATION	0.0303134	0.100157	0.152676	-0.472764	-1.54752	23	Prdx6, Cd36, Mb, Sod1, Nqo1, Fbln5, Nnt
GOBP_CELLULAR_PIGMENTATION	0.407925	0.584629	0.0221723	0.357016	1.04091	28	Rab27a, Rab32, Ap3m1, Ap3b1, Ap1m1, Ap1g1
GOBP_CELLULAR_PROCESS_INVOLVED_IN_REPRODUCTION_IN_MULTICELLULAR_ORGANISM	0.90866	0.945393	0.00797561	0.213643	0.756467	86	Rps6, Smchd1, Hexb, Sec23ip, Selenof, Ptk2b, Nsun2, Fndc3a, Eed, Ube2j1, Psme4, Wdr77, Adrm1, Arid4a, Tbc1d20, Trim28, Bax, Tdrd7
GOBP_CELLULAR_RESPIRATION	0.0334572	0.106984	0.241698	-0.275804	-1.26978	138	Abcd1, Etfa, Idh2, Etfb, Idh3g, Cdk1, Idh3b, Slc25a13, Pdhb, Sucla2, Mdh1, Dlat, Dlst, Idh3a, Ndufv3, Cox7a1, Cisd1, Suclg1, Suclg2, Mdh2, Pdha1, Cs, Dld, Nipsnap2, Ogdh, Uqcrfs1, Dguok, Park7, Uqcrc2
GOBP_CELLULAR_RESPONSE_TO_ABIOTIC_STIMULUS	0.961447	0.978874	0.00605307	0.195078	0.723835	125	Prkcd, Trex1, Hvcn1, Casp3, Casp1, Col1a1, Xrcc5, Pycard, Usp47, Mmp9, Pcna, Xrcc6, Eef1d, Npm1, Eif2s1, Grb2, Bak1, Fbxo4, Cul4b, Ddb1, Parp1, Bax, Rpl26, Mmp2, Ddx3x
GOBP_CELLULAR_RESPONSE_TO_ACID_CHEMICAL	0.784921	0.866816	0.0119439	0.261592	0.80579	37	Eno1, Col1a1, Col3a1, Lamtor1, Ipo5, Lamtor3, Col4a1, Dnmt1, Mmp2, Col6a1, Lamtor5, Rraga, Lars1
GOBP_CELLULAR_RESPONSE_TO_ALCOHOL	0.00492998	0.0264338	0.407018	-0.4909	-1.72008	32	Akr1c14, Ctnna1, Jup, Ces1d, Cdh1, Gnas, Prkce, Ctnnb1
GOBP_CELLULAR_RESPONSE_TO_AMYLOID_BETA	0.803425	0.875464	0.0125912	0.279208	0.772016	22	Fcgr2b, Lgmn, Cdk5, Parp1, Itga4
GOBP_CELLULAR_RESPONSE_TO_BIOTIC_STIMULUS	5.93854e-07	2.26871e-05	0.659444	0.51978	1.90036	110	Cyrib, Fcgr2b, Ltf, Cd14, Gbp6, Mmp8, Btk, Syk, Hspa5, Casp7, Clec7a, Casp1, Tlr2, Cd274, Irak4, Igtp, Pycard, Stat1, B2m, Malt1, Irgm2, Gbp5, Ctsg, Fcgr4, Vim, Irgm1, Plscr2, Ncl, Mtdh, Irak3, Myd88, Acod1, Lbp, Gbp2, Nod2, Cd180, Plcg2, Ly86, Trim30d, Cfh, Cxcl15, Prpf8, Trim12c, Spi1, Cd84, Axl, Tnip1, Mif, Cdc73
GOBP_CELLULAR_RESPONSE_TO_CALCIUM_ION	0.559421	0.716044	0.035311	-0.269138	-0.943042	32	Akap5, Akr1c14, Rasa4, Add1, Itpkb, Wnk1, Slc25a24, Clic4
GOBP_CELLULAR_RESPONSE_TO_CAMP	0.0416112	0.126699	0.12849	-0.478045	-1.49935	20	Adipoq, Rap1a, Ezr, Aqp1, Rapgef3, Fdx1, Inpp5k, Itpr2, Rap1b, Pde4d, Itpr1, Pkd2, Rapgef1
GOBP_CELLULAR_RESPONSE_TO_CARBOHYDRATE_STIMULUS	0.788248	0.868492	0.0344989	-0.211371	-0.866724	66	Ano1, Sidt2, Ager, Calcrl, Prkce, Ccdc186, Lrp1, Kif5b, Vsnl1, Ppp3ca, Igf1r, Arrb1, Ndufaf2, Slc12a7, Icam1
GOBP_CELLULAR_RESPONSE_TO_CHEMICAL_STRESS	0.254024	0.441741	0.0262528	0.290193	1.1082	165	Lcn2, Anxa1, Aifm2, Prkcd, Trex1, Hk3, G6pdx, Btk, Casp3, Ripk3, Psap, Cfl1, Naglu, Casp1, Pml, Rwdd1, Mpo, Capn1, Xrcc5, Pycard, Gsr, Mmp9, Rack1, Rps3, Fxn, Xrcc6, Scly, Eif2s1, Pycr1, Dhfr, Apex1, Prdx5, Pnpt1, Map2k4, Oxr1, Mapk7, Parp1, Fut8, Axl, Atg5, Pycr2, Mmp2, Ddx3x, Alox5, Stat6, Prdx1, Sirpa, Vkorc1l1, Selenos, Hdac6
GOBP_CELLULAR_RESPONSE_TO_EXTERNAL_STIMULUS	0.011921	0.0505144	0.245188	-0.515048	-1.65895	22	Atp1a2, F11r, Ctnnb1, Bag3, Cav1, Ednra, Dag1, Aqp1, Atp1a1, Arhgdia, Cnn2
GOBP_CELLULAR_RESPONSE_TO_GLUCOSE_STARVATION	0.156537	0.317094	0.0416021	0.493179	1.28704	17	Hspa5, Mybbp1a, Tbl2, Ywhag, Asns, Pik3r4, Slc2a1, Sh3glb1, Mtmr3, Prkaa1
GOBP_CELLULAR_RESPONSE_TO_HEAT	0.803493	0.875464	0.027106	-0.237888	-0.808335	27	Ano1, Myof, Bag3, Stub1
GOBP_CELLULAR_RESPONSE_TO_HORMONE_STIMULUS	0.406051	0.583038	0.0892756	-0.208515	-1.02069	219	Ace, Akr1c14, Prkcz, Anxa5, Crk, Tns2, Rdx, Cldn18, Atp2b1, Mtor, Atp1a2, Csrp3, Adipoq, Echdc3, Sorbs1, Tbc1d4, Src, Prkci, Gnas, Slc2a4, Prkce, Cav2, Ctnnb1, Mapk3, Pdk2, Cav1, Lonp1, Pxn, Vamp2, Kank2, Ednra, Appl1, Sgcb, Gnai2, Fkbp4, Nr3c1, Ceacam1, Ppp3ca, Aqp1, Insr, Slc27a1, Bcas3, Acsl1, Rock1, Park7, Acaca, Igf1r, Inpp5k, Ndel1, Rab13, Atp1a1, Slc9a1, Myo1c
GOBP_CELLULAR_RESPONSE_TO_HYDROGEN_PEROXIDE	0.228202	0.408758	0.0319289	0.389785	1.17421	33	Lcn2, Anxa1, Prkcd, Ripk3, Cfl1, Capn1, Rps3, Fxn, Apex1, Mapk7, Axl, Stat6, Sirpa, Hdac6
GOBP_CELLULAR_RESPONSE_TO_HYPOXIA	0.0215343	0.0766396	0.208827	-0.375468	-1.44831	48	Pdk1, Rgcc, Acaa2, Gnb1, Ddah1, Mtor, Ptgis, Slc2a4, Prkce, Usp19, Stub1, Pdk3, Aqp1, Rtn4, Cr1l, Hp1bp3, Slc9a1
GOBP_CELLULAR_RESPONSE_TO_INORGANIC_SUBSTANCE	0.715607	0.819733	0.0118895	0.24943	0.871098	78	Alox5ap, Fn1, Lgmn, Trex1, Hvcn1, Hmox1, Cpne1, Crp, Mmp9, B2m, Iqgap1
GOBP_CELLULAR_RESPONSE_TO_INSULIN_STIMULUS	0.323029	0.510211	0.0691172	-0.231452	-1.04011	114	Prkcz, Tns2, Atp2b1, Mtor, Csrp3, Adipoq, Echdc3, Sorbs1, Tbc1d4, Src, Prkci, Slc2a4, Cav2, Mapk3, Pdk2, Lonp1, Vamp2, Appl1, Sgcb, Gnai2, Ceacam1, Insr, Slc27a1, Igf1r, Inpp5k, Ndel1, Rab13, Slc9a1, Myo1c
GOBP_CELLULAR_RESPONSE_TO_INTERLEUKIN_1	0.13177	0.281962	0.0442588	0.441617	1.28757	28	Fn1, Il1rn, Cfl1, Zbp1, Irak4, Pycard, Irak3, Myd88, Acod1, Sirpa, Ikbkb, Usp10
GOBP_CELLULAR_RESPONSE_TO_IONIZING_RADIATION	0.92605	0.955356	0.0103288	0.234145	0.659885	24	Trex1, Xrcc5, Xrcc6, Eef1d, Grb2, Fbxo4, Rpl26
GOBP_CELLULAR_RESPONSE_TO_KETONE	0.310961	0.500197	0.0495153	-0.298957	-1.07805	35	Akr1c14, Msn, Src, Gnas, Prkce, Akr1b1, Nr3c1, Aqp1, Park7, Acaca, Fdx1
GOBP_CELLULAR_RESPONSE_TO_LIGHT_STIMULUS	0.109491	0.25096	0.0476258	0.407664	1.29508	44	Prkcd, Trex1, Usp47, Mmp9, Pcna, Npm1, Eif2s1, Bak1, Cul4b, Ddb1, Parp1, Bax, Rpl26, Mmp2, Noc2l
GOBP_CELLULAR_RESPONSE_TO_LIPID	0.00284845	0.017587	0.431708	0.376355	1.45791	198	Ltf, Pck2, Cd14, Anxa1, Calr, Gbp6, Mmp8, Syk, Casp7, Pdia3, Trip4, Casp1, Ptk2b, Rwdd1, Cd274, Irak4, Igtp, Pycard, Stat1, B2m, Malt1, Twf2, Irgm2, Gbp5, Ctsg, Ufl1, Rock2, Fcgr4, Hdac1, Vim, Irgm1, Plscr2, Ncl, Ufm1, Akr1c13, Arid1a, Npc1, Mtdh, Irak3, Myd88, Acod1, Lbp, Gbp2, Spp1, Nod2, Cd180, Fes, Plcg2, Uba5, Ly86, Trim30d, Cfh, Cxcl15, Parp1, Prpf8, Trim12c, Spi1, Cd84, Axl, Tnip1, Ube2l3,…
GOBP_CELLULAR_RESPONSE_TO_LIPOPROTEIN_PARTICLE_STIMULUS	0.0851499	0.212875	0.0901888	-0.415515	-1.36012	23	Hmgcs1, Cdh13, Cd36, Itgb1, Ces1d, Cd9, Cd81
GOBP_CELLULAR_RESPONSE_TO_METAL_ION	0.624556	0.761615	0.0141515	0.267048	0.915604	68	Alox5ap, Fn1, Lgmn, Hvcn1, Hmox1, Cpne1, Crp, Mmp9, B2m, Iqgap1
GOBP_CELLULAR_RESPONSE_TO_NITROGEN_COMPOUND	0.0681818	0.183137	0.252644	-0.23045	-1.14407	263	Gstm7, Ace, Prkcz, Anxa5, Gna11, Crk, Tns2, Atp2b4, Gnaq, Ctnna1, Jup, Cd36, Atp2b1, Mtor, Ager, Csrp3, Cdh1, Adipoq, Echdc3, Gnao1, Sorbs1, Tbc1d4, Stim1, Src, Prkci, Gnas, Slc2a4, Cav2, Ctnnb1, Rap1a, Mapk3, Pdk2, Cav1, Lrp1, Lonp1, Pxn, Cacna2d1, Ralb, Vamp2, Pde3a, Ednra, Appl1, Casq2, Sgcb, Sorbs2, Gnai2, Ceacam1, Ezr, Ppp3ca, Aqp1, Insr, Slc27a1, Mecp2, Traf2, Rock1, Rapgef3, Palm, Fdx1, Ig…
GOBP_CELLULAR_RESPONSE_TO_NUTRIENT	0.678782	0.798279	0.0272885	-0.292751	-0.848677	15	Mtor, Pdk2, Kank2
GOBP_CELLULAR_RESPONSE_TO_NUTRIENT_LEVELS	0.647476	0.775639	0.0131121	0.25676	0.910665	87	Hspa5, Pdia3, Mybbp1a, Rragc, Lamtor1, Vps41, Eif2s1, Eif2ak2, Tbl2, Sar1b, Sec13, Fes, Gabarapl2, Lamp2, Atg5, Comt, Ywhag, Pld1, Asns, Cd68, Rraga, Lrrk2, Sar1a, Lars1, Pik3r4, Slc2a1
GOBP_CELLULAR_RESPONSE_TO_ORGANIC_CYCLIC_COMPOUND	0.881623	0.929173	0.00698236	0.210945	0.810393	178	Sting1, Pck2, Anxa1, Ifih1, Calr, Casp3, Casp7, Pdia3, Naglu, Trip4, Rwdd1, Hsp90b1, Gpd1, Stat1, Arpc2, Tlr9, Cdc5l, Ufl1, Tlr3, Rock2, Hdac1, Prmt5, Tgm2, Npm1, Ufm1, Arid1a, Npc1, Pde12, Acod1, Spp1, Pik3cg, Fes, Uba5, Stat3, Parp1, Dnmt1, Ube2l3, Ufsp2, Vps18, Comt, Mmp2
GOBP_CELLULAR_RESPONSE_TO_OSMOTIC_STRESS	0.900188	0.939917	0.0101243	0.236103	0.708197	32	Casp3, Casp1, Xrcc5, Pycard, Xrcc6
GOBP_CELLULAR_RESPONSE_TO_OXIDATIVE_STRESS	0.162391	0.323065	0.0352249	0.316068	1.17642	129	Lcn2, Anxa1, Aifm2, Prkcd, Trex1, Hk3, G6pdx, Btk, Ripk3, Psap, Cfl1, Naglu, Pml, Rwdd1, Mpo, Capn1, Gsr, Mmp9, Rack1, Rps3, Fxn, Scly, Eif2s1, Pycr1, Dhfr, Apex1, Prdx5, Pnpt1, Map2k4, Oxr1, Mapk7, Parp1, Fut8, Axl, Pycr2, Mmp2, Alox5, Stat6, Prdx1, Sirpa, Vkorc1l1, Selenos, Hdac6
GOBP_CELLULAR_RESPONSE_TO_OXYGEN_LEVELS	0.0801172	0.204261	0.111901	-0.311917	-1.26059	60	Pdk1, Rgcc, Acaa2, Gnb1, Ddah1, Mtor, Ptgis, Slc2a4, Prkce, Usp19, Pdcd10, Stub1, Cav1
GOBP_CELLULAR_RESPONSE_TO_OXYGEN_RADICAL	0.0598535	0.1668	0.104367	-0.481239	-1.44572	17	Cd36, Mb, Sod1, Nqo1, Fbln5
GOBP_CELLULAR_RESPONSE_TO_PEPTIDE_HORMONE_STIMULUS	0.0669903	0.180985	0.173713	-0.260366	-1.20439	144	Ace, Prkcz, Anxa5, Crk, Tns2, Atp2b1, Mtor, Csrp3, Adipoq, Echdc3, Sorbs1, Tbc1d4, Src, Prkci, Gnas, Slc2a4, Cav2, Ctnnb1, Mapk3, Pdk2, Cav1, Lonp1, Pxn, Vamp2, Ednra, Appl1, Sgcb, Gnai2, Ceacam1, Ppp3ca, Insr, Slc27a1, Rock1, Igf1r, Inpp5k, Ndel1, Rab13, Slc9a1, Myo1c
GOBP_CELLULAR_RESPONSE_TO_RADIATION	0.246774	0.434699	0.0289582	0.33563	1.13945	64	Prkcd, Trex1, Xrcc5, Usp47, Mmp9, Pcna, Xrcc6, Eef1d, Npm1, Eif2s1, Grb2, Bak1, Fbxo4, Cul4b, Ddb1, Parp1, Bax, Rpl26, Mmp2
GOBP_CELLULAR_RESPONSE_TO_REACTIVE_OXYGEN_SPECIES	0.309174	0.498932	0.0244377	0.309799	1.08906	82	Lcn2, Anxa1, Prkcd, Trex1, Hk3, Btk, Ripk3, Psap, Cfl1, Mpo, Capn1, Mmp9, Rack1, Rps3, Fxn, Dhfr, Apex1, Prdx5, Map2k4, Mapk7, Parp1, Axl, Mmp2, Stat6, Prdx1, Sirpa
GOBP_CELLULAR_RESPONSE_TO_RETINOIC_ACID	0.318422	0.505546	0.0427021	-0.374522	-1.08573	15	Add1, Yap1, Ptk7, Aqp1, Yes1, Lyn, Aldh1a2
GOBP_CELLULAR_RESPONSE_TO_STEROID_HORMONE_STIMULUS	0.312072	0.500995	0.0249585	0.324278	1.09499	62	Pck2, Anxa1, Calr, Trip4, Rwdd1, Ufl1, Hdac1, Ufm1, Arid1a, Npc1, Acod1, Uba5, Parp1, Ube2l3, Ufsp2, Vps18, Ddx5, Ddrgk1, Eif4e, Ptges3, Dab2, Vps11, Pak1, Ywhah, Ddx17, Cnot9, Padi2
GOBP_CELLULAR_RESPONSE_TO_TOPOLOGICALLY_INCORRECT_PROTEIN	0.00792738	0.0372024	0.183397	0.486735	1.5852	50	Ptpn2, Sdf2l1, Pdia6, Hspa5, Dnajc3, Ero1a, Ptpn1, Derl1, Igtp, Ufl1, Eif2s1, Bak1, Vcp, Eif2ak2, Tbl2, Agr2, Bax, Os9, Tmed2, Erlec1, Ddrgk1, Selenos, Hdac6
GOBP_CELLULAR_RESPONSE_TO_TOXIC_SUBSTANCE	0.000852477	0.00692461	0.477271	-0.471194	-1.77106	42	Gstm7, Prdx6, Aldh1a1, Aldh2, Adh5, Cd36, Mb, Sod1, Nqo1, Abcg2, Fbln5, Nnt, Gstm5, Aldh1a7
GOBP_CELLULAR_RESPONSE_TO_TYPE_II_INTERFERON	0.000282733	0.00300557	0.498493	0.514981	1.74834	64	Ptpn2, H2-Ab1, Parp9, Capg, Gbp6, Actr2, Gapdh, Actr3, Casp1, Tlr2, Igtp, H2-Q7, Stat1, Irgm2, Gbp5, Gbp7, Flnb, Vim, Irgm1, Gbp4, Rpl13a, Evl, Syncrip, Pde12, Acod1, Gbp2
GOBP_CELLULAR_RESPONSE_TO_UV	0.101664	0.238961	0.0495497	0.412455	1.3064	43	Prkcd, Trex1, Usp47, Mmp9, Pcna, Npm1, Eif2s1, Bak1, Cul4b, Ddb1, Parp1, Bax, Rpl26, Mmp2, Noc2l
GOBP_CELLULAR_RESPONSE_TO_VASCULAR_ENDOTHELIAL_GROWTH_FACTOR_STIMULUS	0.179524	0.346548	0.0625898	-0.360103	-1.20122	25	Nrp1, Atp2b4, Hspb1, Itgb1, Sphk1, Pdgfra, Dab2ip, Myo1c
GOBP_CELLULAR_RESPONSE_TO_VIRUS	0.00914547	0.0412473	0.180468	0.607342	1.64647	20	Irf5, Wdfy4, Igtp, Irgm2, Tlr3, Irgm1, Gbf1, Bax, Ddx3x, Mapk14, Mmp12, Lgals9, Zc3hav1
GOBP_CELLULAR_RESPONSE_TO_XENOBIOTIC_STIMULUS	9.90023e-10	1.15267e-07	0.788187	-0.62677	-2.53718	61	Gstm7, Cyp2a5, Akap5, Cyp2f2, Gstm2, Gsta4, Fmo2, Gsta3, Fmo3, Gstm1, Rap2a, Gsta2, Fmo1, Cyp2b10, Adipoq, Ppm1f, Gstt1, Gstp1, Rap1a, Ppp1r14a, Gstm4, Cyp2s1, Fmo5, Gstm5, Uchl1, Sult1a1, Acsl1, Cbr1, Cryz, Cyp2d22
GOBP_CELLULAR_SENESCENCE	0.0683862	0.183137	0.0618193	0.444673	1.36974	37	Prkcd, Calr, Rsl1d1, Pml, Arg2, Ybx1, B2m, Nampt, Npm1, Pnpt1, Fbxo4, Eef1e1, Morc3, Spi1, Mif
GOBP_CELL_ACTIVATION_INVOLVED_IN_IMMUNE_RESPONSE	8.71697e-09	7.3493e-07	0.74774	0.560337	2.04401	108	Myo1f, Rps6, Lcp1, Dock2, Rab27a, Apbb1ip, Ptpn6, Cd177, Pglyrp1, Ptprc, Anxa1, Itgam, Lgals1, Trex1, Btk, H2-DMb1, Syk, Itgb2, Clec7a, Rac2, Hmox1, Cd74, Coro1a, Fgr, Ptk2b, Grn, Ada, Abr, Pycard, H2-DMb2, Nmi, Malt1, Itgal, Fcgr4, Fgl2, Pi4k2a, Msh6, Nckap1l, Ifi35, Kars1, Myd88, Lgals3, Lbp, Gbf1, Cd180, Fes, Plcg2, Tfrc, H2-M3, Stat3, Spi1, Cd84
GOBP_CELL_ADHESION_MEDIATED_BY_INTEGRIN	0.286664	0.47486	0.0268409	0.34243	1.11523	50	Fermt3, Ptpn6, Itgam, Syk, Itgb2, Itgax, Lpxn, Ada, Fbn1, Itgal, Emilin1, Nckap1l, Itgb7
GOBP_CELL_CELL_ADHESION_VIA_PLASMA_MEMBRANE_ADHESION_MOLECULES	8.48567e-05	0.00124236	0.538434	-0.479427	-1.93184	59	Cdh5, Cdh13, Alcam, Cdh1, Adipoq, Palld, Pcdh1, Esam, Mcam, Arvcf, Sparcl1, Cadm1, Cxadr, Itga3, Pecam1, Wnk1, Flrt3, Ceacam1, Nectin2, Adgrl3, Nptn, Mbp, Mpz, Cdh11, Gpc4, Nectin3, Pcdhgc3
GOBP_CELL_CELL_JUNCTION_ASSEMBLY	2.39928e-08	1.67607e-06	0.733762	-0.594089	-2.3844	58	Ace, Cdh5, Cdh13, Vcl, Ctnna1, Cldn18, Jup, Itgb1, Pkp4, Cldn5, Cdh1, F11r, Cd9, Patj, Pard3, Acvrl1, Esam, Ctnnb1, Nedd4l, Tjp1, Cav1, Pecam1, Hdac7, Pkn2, Epb41l3, Dlg1, Prkch, Rock1, Cgn, Rab13, Myo1c, Cdh11, Pof1b
GOBP_PROTEIN_LOCALIZATION_TO_CELL_JUNCTION	4.35709e-05	0.000743022	0.557332	-0.492034	-1.98264	59	Prkcz, Cdh5, Vcl, Hspb1, Fermt2, F11r, Rap1a, Tjp1, Pecam1, Kif5b, Tjp2, Vamp2, Dag1, Dlg1, Klc1, Nbea, Stx3, Arhgap44, Vps26b, Arhgef18, Git1, Gpc4, Nectin3, Rab27b, Dsp
GOBP_CELL_CELL_RECOGNITION	0.5	0.66949	0.0193642	0.348283	0.981556	24	Dock2, B4galt1, Dock8, Cct2, Cct3, Cct7, Tcp1, Lgals3, Cct4
GOBP_CELL_CHEMOTAXIS	0.0182669	0.0678906	0.113319	0.380672	1.40233	117	Vav1, Anxa1, S100a8, Prkcd, Itgam, C5ar1, S100a9, Calr, Lgmn, Syk, Rps19, Il16, Itgb2, Rac2, Cd74, Coro1a, Bin2, Ptk2b, Ppib, Mmp9, Arrb2, Ctsg, Myo9b, Pla2g7, Retnlg, Rpl13a, Nckap1l, Coro1b, Csf1r, Lgals3, Lbp, Gbf1, Spp1, Nod2, Agr2, Nup85, Prex1, Cxcl15, Spi1, Mif, Mmp2, Alox5, Bst1
GOBP_CELL_CYCLE_CHECKPOINT_SIGNALING	0.146606	0.304547	0.0397975	0.367564	1.226	58	Rps6, Parp9, Rpl24, Trex1, Dtx3l, Pml, Nsun2, Cdc5l, Ufl1, Fbxo4, Rpl26, Ppp1r10, Pcid2, Rnaseh2b, Psmg2, Zw10, Prpf4b, Prpf19, Mapk14, Ints3, Mad2l1, Babam2, Gigyf2, Taok3, Ik, Vps4a, Ints7
GOBP_CELL_CYCLE_G1_S_PHASE_TRANSITION	0.35695	0.539729	0.0218684	0.297095	1.06195	92	Rps6, Ptpn6, Anxa1, Trex1, Psme2, Psme3, Pml, Crlf3, Psme1, Rpl17, Slfn1, Gpnmb, Apex1, Larp7, Arid1a, Csf1r, Cpsf3, Actl6a, Plcg2, Camk2d, Cul4b, Rrm1, Rpl26, Bcl7c, Ddx3x, Smarce1, Cdc73, Cdkn2c, Nasp, Smarcb1, Cdk7, Eif4e
GOBP_CELL_CYCLE_G2_M_PHASE_TRANSITION	0.80181	0.875189	0.030176	-0.219654	-0.833639	44	Abcb1a, Pbx1, Cdk1, Fhl1
GOBP_CELL_CYCLE_PHASE_TRANSITION	0.262103	0.450638	0.0255367	0.285702	1.10112	184	Rps6, Ptpn6, Parp9, Rpl24, Ptprc, Anxa1, Trex1, Psme2, Dtx3l, Psme3, Pml, Nsun2, Crlf3, Psme1, Chmp4b, Anapc4, Usp47, Rpl17, Cdc5l, Ufl1, Slfn1, Npm1, Gpnmb, Apex1, Larp7, Arid1a, Csf1r, Rcc2, Cpsf3, Fbxo4, Actl6a, Plcg2, Camk2d, Cul4b, Ddb1, Rrm1, Ube2a, Ube2l3, Rpl26, Bcl7c, Ddx3x, Smarce1, Cdc73, Cdkn2c, Ppp1r10, Nasp, Rrm2b, Smarcb1, Pcid2, Cdk7, Rnaseh2b, Eif4e, Macroh2a1
GOBP_CELL_DIVISION	1	1	0.0036544	0.148051	0.579455	227	Evi2b, Eml3, Cfl1, Actr2, Samd9l, Actr3, Nsun2, Chmp4b, Gnl3, Usp8, Anapc4, Ybx1, Iqgap1, Myh9, Septin9, Rps3, Pstpip1, Septin6, Rock2, Prpf40a, Kif2a, Iqgap2, Sfn, Ccnk, Rcc2, Smc4, Smyd5, Lig1, Cdk5, Smc2, Stmn1, Maea, Mitd1, Ran, Vrk1
GOBP_CELL_FATE_COMMITMENT	0.891487	0.934284	0.00941037	0.224892	0.738057	52	Casp3, Rbpj, Pml, Hdac1, Ctsl, Sh3pxd2b, Fkbp8, Cyld, Gatad2a, Stat3, Cdc73, Stat6
GOBP_CELL_FATE_SPECIFICATION	0.644807	0.773958	0.0294395	-0.280287	-0.8791	20	Itgb1, Ctnnb1, Nfib, Nfia
GOBP_CELL_GROWTH	0.759216	0.848888	0.00925556	0.227312	0.884753	213	Cd44, Trpv2, Fn1, Cdkn2aip, Dnajc2, Dclk1, G6pdx, Arhgap4, Cfl1, Cyba, Sec61a1, Actr3, Eno1, Pml, Ptk2b, Psmd10, Mndal, Crlf3, Cyfip2, Cpne1, Rpl4, Usp47, Dbnl, Dbn1, Twf2, Iqgap1, Rack1, Sema7a, Sdcbp, Lamtor1, Itsn2, Fxn, Npm1, Sfn, Csf1r, Map2k4, Ppt1, Camk2d, Bst2, Spg21, Cdk5, Shtn1, Ddx3x, Ddx39b, Cdc73, Eif2b2, Rufy3, Commd5, Enpp1, Cdkn2c, Map1b, Itga4, Hdac6, Cyfip1, Mtpn, Ncbp1, Dab2, A…
GOBP_ADHERENS_JUNCTION_ORGANIZATION	5.41089e-05	0.000859066	0.557332	-0.661103	-2.20528	25	Cdh5, Cdh13, Vcl, Rdx, Fermt2, Cdh1, Efnb2, Ctnnb1, Add1, Tjp1, Specc1l, Numb
GOBP_APICAL_JUNCTION_ASSEMBLY	5.52422e-05	0.000863347	0.557332	-0.545589	-2.04239	41	Cdh5, Vcl, Ctnna1, Cldn18, Itgb1, Cldn5, Cdh1, F11r, Pard3, Acvrl1, Esam, Nedd4l, Tjp1, Pecam1, Pkn2, Dlg1, Prkch, Rock1, Cgn, Rab13, Myo1c, Pof1b
GOBP_TIGHT_JUNCTION_ORGANIZATION	0.000162051	0.00204713	0.518848	-0.559023	-2.03869	37	Cdh5, Cldn18, Itgb1, Cldn5, Cdh1, F11r, Patj, Pard3, Acvrl1, Esam, Nedd4l, Tjp1, Pecam1, Dlg1, Prkch, Rock1, Cgn, Rab13, Myo1c, Pof1b
GOBP_CELL_KILLING	1.89563e-08	1.40449e-06	0.733762	0.567144	2.04555	99	Cyrib, Fcgr2b, Ctsc, Ltf, Rab27a, Ptpn6, Pglyrp1, C3, Vav1, Ptprc, Ctsh, Itgam, Rpl30, Syk, Rps19, Ripk3, Hprt1, Pnp, Clec7a, Camp, Coro1a, Gapdh, H2-T23, H2-D1, Hsp90ab1, Igtp, H2-Q7, Tap1, B2m, Irgm2, Arrb2, Tap2, Gbp5, Gbp7, Ctsg, Fcgr4, Fgl2, Elane, Lyz2, Ighg1, Nckap1l, Myd88, Lgals3, Gbp2, Serpinb9, H2-M3, Cfh, Spi1, Ncf1, Arg1, Ap1g1, H2-K1, Lamp1, Gfus, Prdx1, H2-Q4, Kng1, Gfer, Kng2
GOBP_CELL_MATRIX_ADHESION	5.8832e-05	0.00090468	0.557332	-0.366548	-1.66729	127	Prkcz, Itga1, Nrp1, Cdh13, Itga8, Vcl, Ston1, Jup, Rras, Zyx, Cd36, Itgb1, Fermt2, Epdr1, Lims1, Sorbs1, Ppm1f, Acvrl1, Src, Limch1, Ctnnb1, Ilk, Bcam, Tek, Cd34, Itga3, Lrp1, Pecam1, Pxn, Utrn, Msln, Dmd, Dag1, Itga6, Rock1, Npnt, Itgb4, Epb41l5, Itgb3, Coro2b, Cdh11, Dlc1, Cttn, Itgav, Actn2, Ptk2
GOBP_CELL_MATURATION	0.676058	0.796807	0.0137108	0.272291	0.880313	48	C3, G6pdx, Btk, Clec7a, Rac2, Ptbp3, Ptk2b, C1qa, Cbfb, Wdr77, Spg21, Maea, Heatr3, Tdrd7
GOBP_CELL_MIGRATION_INVOLVED_IN_SPROUTING_ANGIOGENESIS	0.0429427	0.129944	0.126448	-0.476169	-1.49347	20	Tgfbr3, Nrp1, Itgb1, Efnb2, Clec14a, Pdcd10, Hdac7
GOBP_CELL_MORPHOGENESIS_INVOLVED_IN_NEURON_DIFFERENTIATION	0.00834883	0.0386608	0.38073	-0.264464	-1.30046	233	Akap5, Nrp1, Lamb2, Shank3, Vcl, Gdi1, Spr, Clic5, Itgb1, Rap2a, Sod1, Efnb1, Ece1, Alcam, Cdh1, Efnb2, Prkg1, Dpysl5, Nedd4l, Ilk, Abi1, Nfib, Diaph2, Rab3a, Pls1, Lrp1, Nova2, Kif5b, Wls, Dnm3, Farp1, Prex2, Rab21, Ednra, Numb, Flrt3, Dag1, Nkx2-1, Ppp3ca, Uchl1, Pdlim5, Apbb2, Adam17, Septin7, Rtn4, Rabl2, Igf1r, Mbp, Lama5, Arhgap44, Ndel1, Abi3bp, Agrn, Lamb1, Cdh11, Gap43, Tbce, Llgl1, Cttn…
GOBP_CELL_PROJECTION_ASSEMBLY	0.000149852	0.00194887	0.518848	-0.312122	-1.51816	211	Ehd2, Ehd1, Ehd4, Prdx6, Nrp1, Parva, Cdh13, Vcl, Ston1, Rdx, Gpm6a, Itgb1, Mtor, Rap2a, Podxl, Cdc42ep1, Ehd3, Dync2h1, Carmil1, Eps8l2, Parvb, Arhgef7, Src, Nckap1, Ano6, Fmnl3, Syne2, Pls1, Rab5a, Cav1, Cdc42ep4, Arhgef26, Tacstd2, Pxn, Dync2li1, Dnm3, Arl3, Arhgap24, Yap1, Dctn1, Ezr, Aqp1, Itga6, Septin7, Arl6, Rock1, Rala, Itgb4, Palm, Rabl2, Spag6, Inpp5k, Lama5, Arhgap44, Ndel1, Agrn, Map…
GOBP_CELL_PROJECTION_MORPHOGENESIS	0.00123587	0.00926901	0.45506	-0.272215	-1.35822	271	Ano1, Akap5, Prkcz, Itga1, Nrp1, Lamb2, Shank3, Vcl, Gdi1, Pacsin2, Gpm6a, Itgb1, Rap2a, Efnb1, Ece1, Alcam, Cdh1, Efnb2, Prkg1, Src, Ctnnb1, Dpysl5, Nckap1, Nedd4l, Ilk, Abi1, Nfib, Diaph2, Rab3a, Lrp1, Nova2, Kif5b, Wls, Dnm3, Farp1, Prex2, Rab21, Ednra, Numb, Spag9, Dmd, Lifr, Flrt3, Dag1, Nkx2-1, Epb41l3, Ppp3ca, Uchl1, Pdlim5, Apbb2, Adam17, Septin7, Mecp2, Rtn4, Rock1, Spag6, Igf1r, Mbp, La…
GOBP_CELL_RECOGNITION	0.47248	0.641073	0.0187592	0.30316	0.99679	53	Dock2, Casp3, Clec7a, B4galt1, Sftpd, Cfp, Dock8, Cct2, Ighg2b, Ighg1, Cct3, Cct7, Tcp1, Lgals3, Jmjd6, Cct4
GOBP_CELL_REDOX_HOMEOSTASIS	0.150157	0.308775	0.0420868	0.466537	1.27689	21	Txnrd1, Prdx4, Ero1a, Gsr, Ero1b, Gclc, Apex1, Prdx5, Glrx3, Prdx1, Selenos
GOBP_CELL_SUBSTRATE_ADHESION	0.000136848	0.00182523	0.518848	-0.317269	-1.52517	194	Prkcz, Itga1, Crk, Nrp1, Parva, Sorbs3, Cdh13, Lamb2, Itga8, Vcl, Ston1, Angpt2, Jup, Rras, Zyx, Rsu1, Cd36, Itgb1, Fermt2, Carmil1, Epdr1, Lims1, Parvb, Sorbs1, Ppm1f, Acvrl1, Src, Limch1, Prkce, Ctnnb1, Ilk, Bcam, Egflam, Tek, Cd34, Itga3, Lrp1, Pecam1, Tacstd2, Pxn, Utrn, Vamp3, Msln, Lims2, Vwf, Dmd, Dag1, Itga6, Rock1, Npnt, Fbln1, Dock1, Radil, Itgb4, Epb41l5, Lama5, Abi3bp, Itgb3, Coro2b, …
GOBP_REGULATION_OF_CELL_JUNCTION_ASSEMBLY	0.000200988	0.00239715	0.518848	-0.364951	-1.62664	110	Ace, Nrp1, Vcl, Cldn5, Rap2a, Podxl, Fermt2, F11r, Lims1, Ppm1f, Acvrl1, Src, Limch1, Ctnnb1, Nedd4l, Rap1a, Tek, Iqsec1, Tjp1, Cav1, Lrp1, Farp1, Ptpn13, Numb, Flrt3, Pdlim5, Adgre5, Adgrl3, Prkch, Rtn4, Rock1, Epb41l5, Abi3bp, Agrn, Myo1c, Dlc1, Gpc4, Nectin3, Ptk2
GOBP_CELL_SURFACE_PATTERN_RECOGNITION_RECEPTOR_SIGNALING_PATHWAY	0.000541609	0.00494117	0.477271	0.590317	1.80936	36	Ltf, Cd14, Oas1a, Sqstm1, Cyba, Clec7a, Naglu, Tlr2, Nmi, Ifi35, Myd88, Acod1, Lbp, Nod2
GOBP_CELL_SURFACE_RECEPTOR_PROTEIN_SERINE_THREONINE_KINASE_SIGNALING_PATHWAY	0.0086609	0.0396552	0.38073	-0.306458	-1.38228	119	Cdh5, Tgfbr3, Hpgd, Itga8, Zyx, Itgb1, Cldn5, Tgfb1i1, Fermt2, Lemd2, Acvrl1, Src, Pakap, Cav2, Ilk, Numa1, Mapk3, Stub1, Itga3, Cav1, Lrp1, Pxn, Nfia, Appl1, Rbpms, Nkx2-1, Cav3, Eng, Ppm1a
GOBP_CELL_SURFACE_RECEPTOR_PROTEIN_TYROSINE_KINASE_SIGNALING_PATHWAY	0.0505051	0.146483	0.265217	-0.237882	-1.16754	229	Prkcz, Itga1, Crk, Nrp1, Tns2, Cdh13, Ston1, Angpt2, Gprc5a, Hspb1, Itgb1, Tspan9, Efnb1, Csrp3, Efnb2, Adipoq, Clec14a, Sorbs1, Myof, Kras, Src, Slc2a4, Cav2, Ctnnb1, Tek, Cadm1, Mapk3, Diaph2, Efemp1, Pdk2, Lrp1, Lonp1, Pxn, Ralb, Plcg1, Appl1, Gnai2, Flrt3, Pdgfra, Ceacam1, Insr, Tom1l1, Adam17, Rtn4, Rala, Sort1, Nptn, Yes1, Igf1r, Inpp5k, Ndel1, Dab2ip, Itgb3, Hgs, Lyn, Akt1s1, Ppp2r5d, Myo1c
GOBP_CELL_SURFACE_RECEPTOR_SIGNALING_PATHWAY_VIA_STAT	0.125819	0.274178	0.0438061	0.394028	1.26967	47	Ptpn2, Parp9, Crlf2, Ptprc, Naglu, Pigu, Ptk2b, Crlf3, Hcls1, Stat1, Csf1r, Stat3, Cdk5, Stat6, Hpx, Parp14, Elp2, Lck
GOBP_CELL_VOLUME_HOMEOSTASIS	0.00589971	0.0303042	0.344521	-0.574857	-1.78224	19	Shank3, Lrrc8a, Ano6, Add1, Ccdc51, Wnk1, Aqp1, Slc12a7
GOBP_CENTRAL_NERVOUS_SYSTEM_NEURON_AXONOGENESIS	0.882232	0.929173	0.0117249	0.268094	0.689133	16	Dclk1
GOBP_CENTRAL_NERVOUS_SYSTEM_NEURON_DEVELOPMENT	0.465879	0.635087	0.0386758	-0.286188	-0.9916	30	Nrp1, Gnaq, Nfib, Nova2, Ogdh, Ndel1, Cdh11, Ptk2, Wdr47, Zeb2, Arhgap35, Uqcrq, Rapgef2
GOBP_CENTRAL_NERVOUS_SYSTEM_NEURON_DIFFERENTIATION	0.400522	0.578562	0.0453372	-0.268831	-1.02422	45	Nrp1, Shank3, Gnaq, Dync2h1, Nfib, Nova2, Pex5, Nkx2-1, Ogdh
GOBP_CENTROSOME_DUPLICATION	0.712703	0.818772	0.0145621	0.309671	0.828914	19	Chmp4b, Rock2, Npm1, Chordc1, Chmp1a, Nubp1, Cetn2, Nup62, Cdk2
GOBP_CERAMIDE_BIOSYNTHETIC_PROCESS	0.211918	0.389578	0.0345808	0.445377	1.20739	20	B4galnt1, Prkcd, Sptlc2, Asah1, Cers6, Sptlc1, St3gal1, Elovl1
GOBP_CERAMIDE_METABOLIC_PROCESS	0.000280255	0.00300557	0.498493	0.6159	1.87368	35	Tm9sf2, B4galnt1, Prkcd, Psap, Hexb, Naglu, Hexa, Gla, Pla2g15, Gm2a, Sgpl1, Sptlc2
GOBP_CEREBELLAR_CORTEX_DEVELOPMENT	0.091026	0.223005	0.0553344	0.505984	1.3717	20	Arcn1, Hspa5, Psap, Naglu, Cdk5, Comt, Usp9x, Aars1, Coq8b, Atg7, Map2k1
GOBP_CEREBRAL_CORTEX_CELL_MIGRATION	0.416894	0.591244	0.0386398	-0.309045	-1.01161	23	Ctnnb1, Syne2, Pex5, Nkx2-1, Rtn4, Ndel1, Dab2ip, Lamb1
GOBP_CEREBRAL_CORTEX_DEVELOPMENT	0.424064	0.597256	0.0431016	-0.269988	-1.01069	41	Crk, Ctnnb1, Syne2, Pex5, Nkx2-1, Ywhae, Rtn4, Tacc2, Ndel1, Dab2ip, Lamb1
GOBP_CEREBRAL_CORTEX_RADIALLY_ORIENTED_CELL_MIGRATION	0.869258	0.919263	0.0236893	-0.239604	-0.731516	18	Ctnnb1, Syne2, Rtn4, Ndel1, Dab2ip, Lamb1
GOBP_CHAPERONE_COFACTOR_DEPENDENT_PROTEIN_REFOLDING	0.0131543	0.0536931	0.147705	0.555501	1.594	26	Sdf2l1, H2-DMb1, Hspa5, Ero1a, Hspa8, Cd74, H2-DMa, H2-DMb2, Dnajc7, Hsph1, Hspa14, Ptges3, Tor1b
GOBP_CHAPERONE_MEDIATED_PROTEIN_FOLDING	0.0199568	0.0728274	0.114417	0.452364	1.48737	53	Sdf2l1, H2-DMb1, Hspa5, Pdia4, Ero1a, Hspa8, Cd74, H2-DMa, Fkbp2, H2-DMb2, Cct2, Dnajc7, Cct3, Cct7, Clu, Tcp1, Cct4, Chordc1, Fkbp11, Hsph1, Hspa14, Pdcd5, Pdcl3, Ptges3, Fkbp5, Tor1b
GOBP_CHEMICAL_SYNAPTIC_TRANSMISSION_POSTSYNAPTIC	0.270951	0.459733	0.0517751	-0.323168	-1.11142	29	Prkcz, Shank3, Slc29a1, Mpp2, Ckap5, Abat, Ppp3ca, Mecp2, Mtmr2
GOBP_CHEMOKINE_PRODUCTION	0.0248544	0.086075	0.10325	0.46021	1.47569	46	Oas1a, Syk, Il16, Clec7a, Cd74, Tlr2, Arg2, Pycard, Tlr9, Tlr3, Elane, Csf1r, Eif2ak2, Myd88, Lbp, Nod2, Usp25, Cd84, Mif, Sirpa, Card9
GOBP_CHLORIDE_TRANSPORT	0.00271895	0.0170021	0.431708	-0.557708	-1.86038	25	Ano1, Clic5, Clic3, Abcb1a, Lrrc8a, Ano6, Clic4, Slc4a2, Slc12a7, Clcc1, Clic6
GOBP_CHOLESTEROL_EFFLUX	0.0850406	0.212819	0.0963025	-0.373809	-1.29999	31	Pon1, Abca8b, Ces1d, Adipoq, Abca3, Cav1, Lrp1
GOBP_CHONDROCYTE_DIFFERENTIATION	0.845213	0.903333	0.0255436	-0.23607	-0.776437	24	Por, Ctnnb1, Nfib, Efemp1
GOBP_CHROMATIN_REMODELING	0.149268	0.307984	0.0362631	0.307679	1.17843	172	Smchd1, Padi4, Psip1, Baz1b, Dtx3l, Pml, Mybbp1a, Rnf20, Rbm15b, Set, Eed, Hdac1, Ddx21, Prmt5, Npm1, Apex1, Arid1a, Actl6a, Gatad2a, Arid4a, Pole3, Usp7, Smyd5, Mcm2, Ddb1, Jmjd6, Trim28, Spi1, Ube2a, Atrx, Dnmt1, Bcl7c, Smarce1, Nasp, Smarcb1, Noc2l, Sf3b1, Rbbp5, Hdac6, Ddx23, Macroh2a1, Trmt112, Nudt5, Smarcc2, Ctcf, Trip12, Atad2b, Pak1, Baz1a, H2az2, Morf4l1, Znfx1, Cfdp1, Brd2, Mta2, Padi2…
GOBP_CHROMOSOME_LOCALIZATION	0.837233	0.899796	0.0107281	0.243541	0.771385	43	Eml3, Actr2, Actr3, Chmp4b, Rrs1, Rcc2, Chmp1a, Kpnb1, Eml4, Zw10, Septin1, Chmp7
GOBP_CHROMOSOME_ORGANIZATION	0.013947	0.0556914	0.125953	0.346035	1.34541	209	Anxa1, Acin1, Trex1, Smchd1, Eml3, Mcm6, Baz1b, Mcm4, Pml, Mcm5, Xrcc5, Chmp4b, Cct2, Gnl3, Anapc4, Mcm7, Pcna, Rrs1, Pds5a, Xrcc6, Kif2a, Cct3, Nhp2, Cct7, Tep1, Hnrnpc, Apex1, Arid1a, Hnrnpd, Tcp1, Dkc1, Sub1, Fbxo4, Naa50, Actl6a, Smc4, Gar1, Mcm2, Ascc3, Parp1, Trim28, Atrx, Cct4, Smc2, Pnkp, Ran, Bcl7c, Rpa1, Nup155, Smarce1, Parp4, Chmp1a, Kpnb1, Dhx9, Ylpm1, Ppp1r10, Nasp, Smarcb1, Pcid2, …
GOBP_CHROMOSOME_SEGREGATION	0.494316	0.664067	0.0161627	0.264053	0.994133	144	Eml3, Actr2, Baz1b, Actr3, Mms19, Chmp4b, Anapc4, Rrs1, Rps3, Kif2a, Csnk2a2, Arid1a, Rcc2, Actl6a, Smc4, Ciao2a, Ddb1, Tubb5, Smc2, Ran, Bcl7c, Ddx3x, Smarce1, Chmp1a, Kpnb1, Ciao1, Smarcb1, Pcid2, Psmg2, Smarcc2, Eml4, Ctcf, Zw10, Top2b, Septin1, Chmp7, Tubgcp3, Prpf4b, Pum2, Usp9x, Wapl, Nup43, Sirt2, Mau2, Mad2l1, Smarca4, Washc1, Washc5, Ciao2b, Tubg1, Nup62, Smarca5, Ik, Hnrnpu, Pbrm1, Vps4…
GOBP_CHROMOSOME_SEPARATION	0.564534	0.719649	0.017712	0.339001	0.937346	22	Csnk2a2, Smc4, Smc2, Pcid2, Psmg2, Zw10, Prpf4b, Mad2l1, Ik, Cul3, Mad1l1, Cdc16, Dis3l2
GOBP_CILIUM_MOVEMENT	5.76028e-06	0.00015144	0.610527	-0.630846	-2.23779	33	Anxa5, Septin4, Atp2b4, Dync1h1, Dync2h1, Sord, AU040320, Rabl2, Spag6, Inpp5b, Dnaaf5, Dpcd, Dnah5, Cfap52, Rsph4a, Nme7, Ift81, Rsph9, Ttc21a, Vdac3, Pltp, Kif3a, Ift88, Dnai2
GOBP_CILIUM_ORGANIZATION	0.185363	0.354903	0.0865239	-0.254696	-1.11814	98	Ehd2, Ehd1, Ehd4, Parva, Ehd3, Dync2h1, Syne2, Dync2li1, Arl3, Yap1, Dctn1, Nectin2, Septin7, Arl6, Rabl2, Spag6, Lama5, Map4, Rab23, Dnaaf5, Dnah5, Limk2, Rab34, Dynll1, Rsph4a, Ift74, Traf3ip1, Rilpl1, Wdr54, Ift27, Nme7, Ift81, Dusp23, Rsph9, Pkd2, Ttc21a, Arhgap35, Flna, Vdac3, Rab3ip, Fnbp1l
GOBP_CILIUM_OR_FLAGELLUM_DEPENDENT_CELL_MOTILITY	9.63919e-05	0.00138634	0.538434	-0.614421	-2.09943	28	Anxa5, Septin4, Atp2b4, Dync2h1, Sord, AU040320, Rabl2, Spag6, Inpp5b, Dpcd, Dnah5, Cfap52, Rsph4a, Ift81, Rsph9, Ttc21a, Vdac3, Pltp, Ift88
GOBP_CIRCADIAN_REGULATION_OF_GENE_EXPRESSION	0.168998	0.331878	0.0393768	0.457863	1.25315	21	Pml, Mybbp1a, Hdac1, Prmt5, Nampt, Gfpt1
GOBP_CIRCADIAN_RHYTHM	0.258809	0.447093	0.028105	0.33273	1.1296	64	Naglu, Casp1, Pml, Mybbp1a, Ada, Ass1, Rock2, Hdac1, Prmt5, Nampt, Hnrnpd, Gfpt1, Mat2a, Usp7, Ddb1, Parp1, Tardbp, Dhx9, Ddx5, Col6a1
GOBP_CIRCULATORY_SYSTEM_PROCESS	1.42425e-10	2.0484e-08	0.826657	-0.411951	-2.01033	216	Ace, Cdh5, Tgfbr3, Itga1, Pon1, Gna11, Adh5, Atp2b4, Gnaq, Enpep, Jup, Ddah1, Cd36, Itgb1, Atp2b1, Cldn5, Mtor, Plvap, Sod1, Fermt2, Ece1, Ehd3, Plcb3, Gna12, Abcb1a, Ager, Atp1a2, Csrp3, Plod3, Akap12, F11r, Adipoq, Prkg1, Gnao1, Sgcd, Acvrl1, Src, Gnas, Abcg2, Npr1, Nedd4l, Npr3, Cxadr, Tjp1, Cav1, Lrp1, Cacna2d1, Tjp2, Dock4, Snta1, Mybpc3, Pde3a, Wnk1, Ednra, Myl7, Casq2, Yap1, Add3, Gnai2, N…
GOBP_CLATHRIN_DEPENDENT_ENDOCYTOSIS	0.510103	0.677459	0.0367156	-0.278499	-0.964958	30	Ston1, Dnm1, Ap2b1, Ap2a1, Itsn1, Aak1
GOBP_COGNITION	0.129032	0.279418	0.109216	-0.258571	-1.15087	109	Prkcz, Itga8, Shank3, Itgb1, Mtor, Synpo, Ager, Atp1a2, Pgrmc1, Cbr3, Kras, Gnas, Slc2a4, Vdac1, Pdcd10, Fen1, Itga3, Ckap5
GOBP_COLLAGEN_BIOSYNTHETIC_PROCESS	0.173708	0.33896	0.0387662	0.455942	1.24789	21	Fn1, Tram2, Rcn3, Col1a1, Serpinh1, Arrb2, Vim, Emilin1, Prdx5
GOBP_COLLAGEN_CATABOLIC_PROCESS	0.159514	0.320206	0.0412797	0.499482	1.28391	16	Ctsb, Mmp8, Ctss, Prtn3, Mmp9, Ctsl
GOBP_COLLAGEN_FIBRIL_ORGANIZATION	0.198066	0.369937	0.0349835	0.411932	1.2105	29	Ero1a, Col1a1, Fkbp10, Mia3, Serpinh1, Col3a1, Emilin1, Colgalt1, Col6a1, Col1a2, Tnxb, Serpinf2, Col14a1, Vps33b, Vipas39, Crtap, P4ha1
GOBP_COLLAGEN_METABOLIC_PROCESS	0.114729	0.258537	0.0460296	0.393769	1.27787	49	Fn1, Tram2, Ctsb, Prkcd, Mmp8, Ctss, Rcn3, Naglu, Prtn3, Col1a1, Mmp9, Serpinh1, Arrb2, Vim, Ctsl, Emilin1, Prdx5
GOBP_COLUMNAR_CUBOIDAL_EPITHELIAL_CELL_DEVELOPMENT	0.0267431	0.0908025	0.15722	-0.533793	-1.6036	17	Sidt2, Cdh1, Src, Il6st, Hoxa5, Yap1
GOBP_COLUMNAR_CUBOIDAL_EPITHELIAL_CELL_DIFFERENTIATION	0.0340109	0.107679	0.154446	-0.408575	-1.43162	32	Sidt2, Cdh1, Src, Ctnnb1, Nfib, Cav1, Il6st, Hoxa5, Yap1
GOBP_COMPLEMENT_ACTIVATION	0.0456341	0.135209	0.0775513	0.493983	1.45162	29	Igha, C3, C1qc, Cfp, Crp, C1qb, Ighg2b, C1qa, Ighg1, Ighg2c, C1ra, Cfh, Serping1, Ighm, C4b, C2, C6
GOBP_COMPLEMENT_ACTIVATION_CLASSICAL_PATHWAY	0.0113218	0.0483104	0.161159	0.584908	1.61728	22	Igha, C3, C1qc, Crp, C1qb, Ighg2b, C1qa, Ighg1, Ighg2c, C1ra, Serping1, Ighm
GOBP_CONNECTIVE_TISSUE_DEVELOPMENT	0.799559	0.874685	0.0105277	0.23837	0.818677	69	Col1a1, Mia3, Serpinh1, Lipa, Col3a1, Sh3pxd2b, Sptlc2, Glg1, Adrm1, Plaat3, Cfh, Parp1, Thbs3, Spi1, Trip11, Ecm1, Enpp1, Col6a1, Ddrgk1
GOBP_COPII_COATED_VESICLE_BUDDING	0.0530742	0.152129	0.0721461	0.493402	1.428	27	Surf4, Sec23b, Sec24d, Sec31a, Preb, Mia3, Tbc1d20, Sar1b, Sec13, Sec24b
GOBP_CORONARY_VASCULATURE_DEVELOPMENT	0.000768445	0.00639064	0.477271	-0.618476	-1.99209	22	Ace, Tgfbr3, Nrp1, Dync2h1, Sgcd, Ctnnb1, Lrp1, Ap2b1, Ptk7
GOBP_CORTICAL_ACTIN_CYTOSKELETON_ORGANIZATION	0.105528	0.244796	0.086197	-0.364411	-1.2673	31	Ehd2, Cavin3, Fhod1, Tln1, Nckap1, Fmnl3, Epb41, Pls1, Ezr, Epb41l3, Dlg1, Rock1, Rab13, Llgl1, Llgl2
GOBP_CORTICAL_CYTOSKELETON_ORGANIZATION	0.168263	0.330976	0.0703574	-0.322953	-1.19271	39	Ehd2, Cavin3, Synpo, Fhod1, Tln1, Nckap1, Fmnl3, Epb41, Pls1, Ezr, Epb41l3, Dlg1, Septin7, Rock1, Rab13, Llgl1, Llgl2
GOBP_CRANIAL_SKELETAL_SYSTEM_DEVELOPMENT	0.024252	0.0845878	0.164313	-0.543144	-1.60566	16	Gna11, Gnaq, Gnas, Ctnnb1, Ednra, Pdgfra
GOBP_CYTOKINESIS	0.831524	0.895234	0.00933852	0.22712	0.810102	91	Cfl1, Actr2, Actr3, Chmp4b, Usp8, Iqgap1, Myh9, Septin9, Pstpip1, Septin6, Rock2, Prpf40a, Iqgap2
GOBP_CYTOKINETIC_PROCESS	0.387815	0.567449	0.0232067	0.371962	1.0591	25	Chmp4b, Iqgap1, Myh9, Iqgap2, Mitd1, Chmp1a, Snx9, Chmp7, Plec, Nup62, Vps4a
GOBP_CYTOKINE_MEDIATED_SIGNALING_PATHWAY	0.00383226	0.0216394	0.245188	0.382784	1.4618	165	Ptpn2, Sting1, Ptpn6, Il1rn, Parp9, Crlf2, Ptprc, Ifih1, Oas1a, Mmp8, Trex1, Syk, Irf5, Il16, Cd74, Casp1, Ptk2b, Zbp1, Krt18, Naip2, Hcls1, Irak4, Igtp, Cpne1, Pycard, Rbm47, Stat1, Rack1, Iigp1, Irgm2, Isg15, Eed, Irgm1, Ube2k, Osmr, Samhd1, Dok1, Csf1r, Cyld, Irak3, Myd88, Il3ra, Usp25, Nup85, Csnk2b, Stat3, Cxcl15, Spi1, Axl, Arg1, Ecm1, Stat6, Nsmaf, Hpx, Ikbkb, Oasl2, Parp14
GOBP_CYTOKINE_PRODUCTION_INVOLVED_IN_IMMUNE_RESPONSE	1.2012e-05	0.000266995	0.593325	0.58047	1.93085	57	Crlf2, Syk, Irf5, Clec7a, Hmox1, Cd74, Casp1, Tlr2, Pycard, Acp5, Mapkapk2, B2m, Malt1, Tlr9, Nlrx1, Tlr3, Sema7a, Ube2j1, Ddx21, Epx, Sash3, Irak3, Myd88, Prg2, Nod2, Plcg2, Bst2, Axl, Atg5, Arg1, Hk1, Mif
GOBP_CYTOKINE_PRODUCTION_INVOLVED_IN_INFLAMMATORY_RESPONSE	0.121711	0.267725	0.0464877	0.455738	1.30773	26	Clec7a, Pld3, Pycard, Gbp5, Pld4, Tlr3, Myd88, Nod2, Stat3, Alox5, Sirpa, Kpna6, Card9
GOBP_CYTOPLASMIC_MICROTUBULE_ORGANIZATION	0.163172	0.32409	0.0682684	-0.349301	-1.21028	30	Tppp, Hook2, Dync1h1, Numa1, Cav3, Ezr, Dlg1, Hook3, Tacc2, Chp1, Limk2
GOBP_CYTOPLASMIC_PATTERN_RECOGNITION_RECEPTOR_SIGNALING_PATHWAY	0.00288531	0.0176365	0.297233	0.450642	1.57172	77	Sting1, Ifih1, Oas1a, Trex1, Btk, Hspa8, Dhx58, Tab1, Igtp, Pycard, Rftn1, Irgm2, Tlr9, Unc93b1, Gbp5, Nlrx1, Tlr3, Irgm1, Gramd4, Ipo5, Tkfc, Washc4, Eif2ak2, Myd88, Gbp2, Nod2, Plcg2, Lamp2, Parp1, Ddx3x, Rnf170
GOBP_CYTOPLASMIC_TRANSLATION	2.15835e-20	5.27716e-17	1.16907	0.687649	2.53319	117	Rps6, Rpl35a, Rpl13, Eef2, Rps5, Rpl10a, Rpl24, Rps27a, Rps24, Rpl8, Rps21, Rps10, Eif5, Rps28, Rps14, Rpl30, Rps19, Rpl3, Eif3i, Rps17, Etf1, Rpl7, Rpl22l1, Eif4a1, Rpl32, Rplp0, Rps4x, Rpl27, Rpl27a, Rpl36, Rps13, Rwdd1, Rps11, Rpsa, Rpl5, Rps8, Eif2s3x, Rpl9-ps6, Rpl31, Rpl38, Rps12, Rpl15, Rpl22, Rpl4, Ybx1, Rps16, Rpl11, Rpl17, Rpl23a, Rps9, Rpl12, Rpl18, Rpl34, Rps15a, Rps3, Eif3d, Rps29, R…
GOBP_CYTOPLASMIC_TRANSLATIONAL_INITIATION	0.0202647	0.0735152	0.118318	0.537277	1.55498	27	Eif5, Eif3i, Eif4a1, Eif2s3x, Eif3d, Rpl13a, Eif2s2, Eif2b1, Eif2b2, Ncbp1
GOBP_CYTOSKELETON_DEPENDENT_CYTOKINESIS	0.651445	0.778486	0.0138433	0.267806	0.901084	61	Cfl1, Actr2, Actr3, Chmp4b, Usp8, Iqgap1, Septin9, Septin6, Rock2, Iqgap2
GOBP_CYTOSKELETON_DEPENDENT_INTRACELLULAR_TRANSPORT	0.00418753	0.0232694	0.407018	-0.330457	-1.46084	104	Prkcz, Bicd2, Hook2, Hspb1, Sod1, Dync1h1, Dync2h1, Pura, Ccdc186, Syne2, Fbxw11, Kif5b, Dync2li1, Arl3, Rab21, Arhgap21, Uchl1, Hook3, Klc1, Mecp2, Ndel1, Myo1c, Tmem201, Rab27b, Dynll1, Ift74, Traf3ip1, Fyco1, Ift27, Dync1i2, Nme7, Wasl, Rhot2, Ift81, Kif13b, App, Ttc21a, Nde1, Ap3s2, Kif13a
GOBP_CYTOSOLIC_TRANSPORT	0.503868	0.671733	0.0170676	0.282485	0.981174	75	Cln5, Actr2, Snx5, Eps15, Vti1a, Pip4k2a, Ankfy1, Gbf1, Usp7, Arl1, Trappc10, Arfrp1, Golt1b, Snx2, Vti1b, Ap1g1, Vps53, Stx6, Lamp1, Snx8, Srsf10, Vps50, Gga1, Lrrk2, Gak, Ap1s1, Eipr1, Tbc1d10b, Tmem87a, Washc1, Snx1, Gcc2, Tbc1d23
GOBP_DEFENSE_RESPONSE_TO_BACTERIUM	7.54882e-10	9.22843e-08	0.801216	0.568625	2.09278	116	Myo1f, Igha, Jchain, Lcn2, Ltf, Mpeg1, Pglyrp1, Prkcd, C5ar1, Oas1a, Gbp6, Plac8, Rpl30, Syk, Rps19, Tnfaip8, Casp7, Cyba, Camp, Fgr, Rbpj, Casp1, Tlr2, Mpo, Grn, Arg2, Naip2, Igtp, Pycard, Acp5, Hck, B2m, Iigp1, Irgm2, Tlr9, Ighg2b, Gbp5, Gbp7, Ctsg, Isg15, Dhx15, Irgm1, Elane, Epx, Lyz2, Gbp4, Ighg1, Emilin1, Myd88, Lbp, Gbp2, Prg2, Nod2, Ighg2c, Serpinb9, H2-M3, Ear6, Ncf1
GOBP_DEFENSE_RESPONSE_TO_GRAM_NEGATIVE_BACTERIUM	3.58014e-06	0.000104208	0.627257	0.707695	2.04821	27	Ltf, Mpeg1, Rpl30, Rps19, Camp, Casp1, Igtp, Pycard, B2m, Iigp1, Irgm2, Tlr9, Ctsg, Irgm1, Elane, Lyz2, Lbp
GOBP_DEFENSE_RESPONSE_TO_GRAM_POSITIVE_BACTERIUM	2.18725e-05	0.000434782	0.57561	0.603218	1.93425	46	Myo1f, Ltf, Mpeg1, Pglyrp1, C5ar1, Gbp6, Tnfaip8, Camp, Fgr, Tlr2, Mpo, Pycard, Acp5, Hck, B2m, Gbp7, Ctsg, Lyz2, Gbp4, Myd88, Lbp, Gbp2, Nod2, Ear6, Ncf1
GOBP_DEFENSE_RESPONSE_TO_VIRUS	1.58521e-06	5.30935e-05	0.643552	0.500593	1.85178	122	Sting1, Parp9, Ptprc, Ifih1, Oas1a, Trex1, Isg20, Irf5, Ripk3, Itgax, Dtx3l, Dhx58, Casp1, Pml, Zbp1, Igtp, H2-Q7, Pycard, Mlkl, Ifit2, Stat1, Irgm2, Tlr9, Unc93b1, Gbp5, Gbp7, Isg15, Dhx15, Tlr3, Fgl2, Ddx21, Irgm1, Gbp4, Samhd1, Pde12, Eif2ak2, Myd88, Acod1, Bst2, Abcf3, Morc3, Uap1, Trim30d, Ifit3, Trim12c, Trim28, Ifit1, Atg5
GOBP_DENDRITE_DEVELOPMENT	0.0746403	0.194974	0.158178	-0.258795	-1.18885	134	Akap5, Crk, Nrp1, Shank3, Trappc4, Itgb1, Mtor, Rap2a, Prkg1, Dpysl5, Nedd4l, Ilk, Pak4, Abi1, Iqsec1, Wls, Dnm3, Farp1, Prex2, Rab21, Numb, Itsn1, Nr3c1, Ppp3ca, Pdlim5, Septin7, Mecp2, Palm, Arhgap44, Dab2ip, Abi3bp
GOBP_DENDRITE_EXTENSION	0.990417	0.997763	0.0100855	0.198139	0.501536	15	Cyfip2, Itsn2, Cyfip1, Stk11, Hnrnpk
GOBP_DENDRITE_MORPHOGENESIS	0.124416	0.271847	0.0979108	-0.283834	-1.19439	76	Akap5, Nrp1, Shank3, Itgb1, Rap2a, Dpysl5, Nedd4l, Ilk, Abi1, Wls, Dnm3, Farp1, Prex2, Rab21, Numb, Ppp3ca, Pdlim5, Septin7, Arhgap44, Abi3bp, Slc30a1, Trpc6, Ube3a, Sipa1l1, Afdn, Cux1, Marcks, Baiap2, Wasl, Tmem106b, Ankrd27
GOBP_DENDRITIC_SPINE_DEVELOPMENT	0.982543	0.993626	0.0073593	0.187606	0.638342	65	Cfl1, Actr2, Actr3, Grn, Arf4, Dbnl, Dbn1, Caprin1
GOBP_DENDRITIC_SPINE_MAINTENANCE	0.565842	0.720711	0.0181862	0.361522	0.929289	16	Fcgr2b, Cfl1
GOBP_DENDRITIC_SPINE_MORPHOGENESIS	0.703754	0.813489	0.0137769	0.28178	0.852732	34	Cfl1, Actr2, Actr3, Dbnl, Dbn1, Caprin1, Cdk5, Opa1, Hdac6, Lrrk2, Myo5b, Dnm1l
GOBP_DEOXYRIBONUCLEOSIDE_MONOPHOSPHATE_METABOLIC_PROCESS	0.320932	0.507933	0.0272407	0.434895	1.11789	16	Gda, Pnp, Ada, Nme1, Upp1, Dut, Dck, Nt5c2, Xdh
GOBP_DEOXYRIBONUCLEOTIDE_METABOLIC_PROCESS	0.0953956	0.228893	0.0529321	0.46536	1.34684	27	Gda, Dera, Pnp, Ak2, Ada, Nme1, Samhd1, Cmpk1, Rrm1, Upp1, Dut, Rrm2b
GOBP_DEPHOSPHORYLATION	0.84541	0.903333	0.00809344	0.218379	0.824076	147	Ptpn2, Ptpn6, Ptprc, Prkcd, Acp2, Ripk3, Ptpn1, Hsp90b1, Ppp2r1b, Plek, Inpp5d, Pgam5, Tab1, Acp5, Ubash3b, Iqgap1, Ppp4c
GOBP_DETECTION_OF_CHEMICAL_STIMULUS	0.21259	0.390228	0.0351534	0.484618	1.22668	15	Pigr, Clec7a, Tlr2, Tlr9, Lbp, Nod2
GOBP_DETECTION_OF_EXTERNAL_STIMULUS	0.00572654	0.0298537	0.407018	-0.532904	-1.77764	25	Ano1, Reep6, Gnb1, Jup, Csrp3, Cds2, Cav3, Arrb1, Fech, Lxn, Kit, Wdr47, Itga2
GOBP_DETECTION_OF_STIMULUS	0.368303	0.549437	0.0483517	-0.270883	-1.04009	47	Ano1, Reep6, Gnb1, Jup, Csrp3, Stim1, Cds2, Cadm1, Reg3g, Cav3, Eng
GOBP_DETERMINATION_OF_ADULT_LIFESPAN	0.123889	0.271539	0.0473496	0.509366	1.32928	17	B4galnt1, Trex1, Naglu, Inpp5d, Lipa, Msh6, Cfh, Enpp1
GOBP_DETOXIFICATION	0.00023826	0.00276088	0.518848	-0.500267	-1.90597	45	Gstm7, Prdx6, Aldh1a1, Aldh2, Gsta3, Adh5, Cd36, Mb, Sod1, Abcb1a, Nqo1, Abcg2, Fbln5, Nnt
GOBP_DEVELOPMENTAL_CELL_GROWTH	0.480738	0.649754	0.0571797	-0.220236	-0.989955	116	Prkcz, Nrp1, Lamb2, Vcl, Gdi1, Itgb1, Mtor, Cdh1, Prkg1, Ctnnb1, Slc25a4, Nedd4l, Ilk, Lrp1, Rab21, Ednra, Sorbs2, Spag9, Nr3c1, Flrt3, Cav3, Pdlim5, Septin7, Mecp2, Rtn4
GOBP_DEVELOPMENTAL_GROWTH	0.161926	0.32266	0.167659	-0.216899	-1.08321	273	Ptgfrn, Prkcz, Tgfbr3, Nrp1, Tns2, Lamb2, Vcl, Gdi1, Cldn18, Spr, Itgb1, Por, Mtor, Sod1, Cdh1, Prkg1, Cdk1, Cd9, Src, Gnas, Ctnnb1, Fbln5, Slc25a4, Nedd4l, Ilk, Cadm1, Rasal2, Add1, Cd81, Pls1, Cxadr, Lrp1, Pex5, Hoxa5, Rab21, Ednra, Yap1, Sorbs2, Spag9, Ptk7, Nr3c1, Dmd, Flrt3, Pdgfra, Cav3, Ezr, Dipk2a, Dlg1, Insr, Pdlim5, Cdkn1b, Septin7, Tmtc3, Mecp2, Rtn4
GOBP_DEVELOPMENTAL_GROWTH_INVOLVED_IN_MORPHOGENESIS	0.551292	0.710922	0.0507941	-0.217511	-0.964565	106	Prkcz, Nrp1, Lamb2, Vcl, Gdi1, Itgb1, Cdh1, Prkg1, Ctnnb1, Nedd4l, Ilk, Cadm1, Lrp1, Rab21, Ednra, Yap1, Spag9, Ptk7, Flrt3, Septin7, Tmtc3, Mecp2, Rtn4, Epb41l5, Spag6, Ndel1
GOBP_DEVELOPMENTAL_MATURATION	0.133003	0.28401	0.0399729	0.330604	1.20599	108	Rab32, Arcn1, C3, G6pdx, Atp6ap2, Btk, Atp6v0d1, Clec7a, Rac2, Rbpj, Ptbp3, Ptk2b, Nsun2, Pfn1, C1qa, Sema7a, Rock2, Cbfb, Ctsl, Atp6v1g1, Atp6v1b2, Wdr77, Atp6v1f, Atp6ap1, Spg21, Thbs3, Ap1m1, Atp6v1e1, Maea, Ap1g1, Dlgap4, Heatr3, Tdrd7, Mmp2
GOBP_DEVELOPMENTAL_PIGMENTATION	0.516415	0.68252	0.0191634	0.354062	0.96905	21	Rab27a, Rab32, Atp6ap2, Ap1m1, Bax, Ap1g1, Enpp1
GOBP_DEVELOPMENTAL_PROCESS_INVOLVED_IN_REPRODUCTION	0.762676	0.851092	0.00898732	0.22573	0.887181	240	Rps6, Cd44, B4galnt1, C3, Ctsb, Smchd1, Psap, Prdx4, Hexb, B4galt1, Sec23ip, Grk2, Selenof, Stk4, Ptk2b, Nsun2, Fndc3a, Ap3b1, Gsr, Sgpl1, Xrn2, Myh9, Arrb2, Eed, Septin6, Ube2j1, Ctsl, Psme4, Csnk2a2, Bak1, Wdr77, Larp7, Eif2s2, S100a11, Adrm1, Rai14, Stk3, Arid4a, Tbc1d20, Ddb1, Parp1, Trim28, Atrx, Bax, Axl, Plaur, Tdrd7, Mmp2, Lamp1, Eif2b2, Tmed2, Hectd1, Col6a1, Snrpa1, Syne1, Rnf114
GOBP_DEVELOPMENT_OF_PRIMARY_FEMALE_SEXUAL_CHARACTERISTICS	0.898278	0.939734	0.0101816	0.237364	0.715049	33	Grk2, Sgpl1, Myh9, Arrb2, Adrm1, Bax, Mmp2, Eif2b2
GOBP_DEVELOPMENT_OF_PRIMARY_MALE_SEXUAL_CHARACTERISTICS	0.50883	0.676136	0.0183057	0.317784	0.974031	36	Prdx4, Fndc3a, Sgpl1, Eif2s2, Adrm1, Arid4a, Tbc1d20, Atrx, Bax
GOBP_DEVELOPMENT_OF_PRIMARY_SEXUAL_CHARACTERISTICS	0.79206	0.869985	0.0108595	0.241857	0.821093	64	Prdx4, Grk2, Fndc3a, Sgpl1, Myh9, Arrb2, Eif2s2, Adrm1, Arid4a, Tbc1d20, Atrx, Bax, Mmp2, Eif2b2
GOBP_DE_NOVO_PROTEIN_FOLDING	0.000468351	0.00449066	0.498493	0.602624	1.80758	32	Dnajc2, Sdf2l1, H2-DMb1, Hspa5, Ero1a, Hspa8, Cd74, H2-DMa, Selenof, H2-DMb2, Cct2, Dnajc7
GOBP_DICARBOXYLIC_ACID_METABOLIC_PROCESS	0.00421716	0.023328	0.407018	-0.409326	-1.62621	55	Grhpr, Idh3g, Got2, Kyat3, Idh3b, Aldh5a1, Sucla2, Glud1, Mdh1, Oat, Dlst, Idh3a, Suclg1, Suclg2, Aldh4a1, Mdh2, Cs, Dld, Ogdh, Adhfe1
GOBP_DICARBOXYLIC_ACID_TRANSPORT	0.0311405	0.101648	0.161159	-0.40349	-1.44505	34	Dpysl2, Itgb1, Slc25a10, Lrrc8a, Slc25a13, Slc25a32, Nr3c1, Abat
GOBP_DIGESTION	0.0720758	0.190308	0.108256	-0.35705	-1.31193	38	Cd36, Cyp39a1, F11r, Abcg2, Epb41, Pls1, Npr3, Tjp2, Aqp5, Wnk1, Ezr, Ppp3ca, Aqp1
GOBP_DIGESTIVE_SYSTEM_DEVELOPMENT	0.00661736	0.0328184	0.35482	-0.459868	-1.64696	34	Cldn18, Cdh1, Src, Ctnnb1, Nckap1, Il6st, Wls, Hoxa5, Yap1, Pdgfra, Insr, Epb41l5, Igf1r, Aldh1a2, Cobl
GOBP_DIOL_METABOLIC_PROCESS	0.275591	0.463743	0.0466041	-0.379905	-1.12309	16	Ephx1, Spr, Sphk1, Pcbd2
GOBP_DISRUPTION_OF_ANATOMICAL_STRUCTURE_IN_ANOTHER_ORGANISM	0.00013284	0.00179444	0.518848	0.608784	1.89273	39	Ltf, Pglyrp1, Rpl30, Syk, Rps19, Clec7a, Camp, Gapdh, Igtp, Irgm2, Gbp5, Gbp7, Ctsg, Fgl2, Elane, Lyz2, Myd88, Lgals3, Gbp2, Usp7, Csnk2b, Ncf1, Arg1, Kng1, Kng2, Hrg, Cxcl12, Bad, Gzmb
GOBP_DNA_BIOSYNTHETIC_PROCESS	0.0275988	0.0928185	0.0947688	0.411343	1.4232	73	Dnajc2, Trex1, Pml, Ptk2b, Nvl, Xrcc5, Cct2, Arrb2, Pcna, Cct3, Nhp2, Rfc5, Cct7, Tep1, Hnrnpc, Hnrnpd, Tcp1, Vcp, Dkc1, Fbxo4, Gar1, Lig1, Camk2d, Rrm1, Cct4, Pnkp, Pold2, Rpa1, Ddx39b, Parp4, Rrm2b, Gfer
GOBP_DNA_CONFORMATION_CHANGE	0.0540616	0.154778	0.0720487	0.511151	1.44056	24	Anxa1, Trex1, Mcm6, Mcm4, Mcm5, Mcm7, Sub1, Mcm2, Ascc3, Dhx9, Top2b, Mcm3
GOBP_DNA_DAMAGE_RESPONSE_SIGNAL_TRANSDUCTION_BY_P53_CLASS_MEDIATOR	0.0124179	0.0515481	0.154446	0.58806	1.60949	21	Cd44, Cd74, Pml, Psmd10, Npm1, Eef1e1, Atrx, Rpl26, Mif, Ddx5, Usp10
GOBP_DNA_DUPLEX_UNWINDING	0.0320801	0.103614	0.096079	0.578019	1.52785	18	Anxa1, Trex1, Mcm6, Mcm4, Mcm5, Mcm7, Sub1, Mcm2, Ascc3, Dhx9
GOBP_DNA_INTEGRITY_CHECKPOINT_SIGNALING	0.383288	0.563853	0.022408	0.337071	1.05404	40	Parp9, Trex1, Dtx3l, Pml, Cdc5l, Ufl1, Fbxo4, Rpl26, Ppp1r10, Rnaseh2b
GOBP_DNA_RECOMBINATION	0.0114463	0.0487564	0.146922	0.419107	1.47821	84	Ptprc, Smchd1, Actr2, Mcm6, Mcm4, Ppp4r2, Morf4l2, Mcm5, Xrcc5, Mcm7, Xrn2, Ppp4c, Xrcc6, Samhd1, Tep1, Msh6, Apex1, Actl6a, Lig1, Mcm2, Tfrc, Parp1, Psmd14, Rpa1, Stat6, Exosc6, Lig3, Top2b, Mcm3, Morf4l1, Rpa3, Polb, Chd4, Swi5, Sfr1, Ints3, Ube2n, Dmap1, Was, Fus, Exosc3
GOBP_DNA_REPAIR	0.00111955	0.0085579	0.45506	0.388756	1.5068	199	Parp9, Trex1, Smchd1, Pnp, Actr2, Mcm6, Dtx3l, Mcm4, Ppp4r2, Mms19, Pml, Morf4l2, Sf3b3, Mcm5, Xrcc5, Usp47, Mcm7, Xrn2, Ppp4c, Cdc5l, Pcna, Rps3, Ufl1, Pds5a, Psme4, Xrcc6, Npm1, Csnk2a2, Samhd1, Rfc5, Msh6, Apex1, Arid1a, Vcp, Actl6a, Smc4, Usp7, Ascc1, Lig1, Mcm2, Cul4b, Ddb1, Rrm1, Ascc3, Parp1, Trim28, Ube2a, Atrx, Psmd14, Rnaseh2a, Smc2, Pnkp, Pold2, Bcl7c, Rpa1, Smarce1, Dhx9, Rrm2b, Smarc…
GOBP_DNA_REPLICATION	0.0501881	0.146257	0.0683519	0.371423	1.32949	93	Dnajc2, Trex1, Mcm6, Mcm4, Cacybp, Mcm5, Mcm7, Pcna, Pds5a, Npm1, Samhd1, Rfc5, Map2k4, Actl6a, Pole3, Lig1, Mcm2, Rrm1, Parp1, Atrx, Rnaseh2a, Gtpbp4, Pold2, Rpa1, Zpr1, Dhx9, Nasp, Rrm2b, Rbbp6, Lig3, Mcm3, Baz1a, Rtf2, Rpa3, Polb, Endog, Ankrd17, Cst3, Wapl, Rfc1, Zmpste24, Rbbp7, Atg7
GOBP_DNA_STRAND_ELONGATION	0.0418925	0.127397	0.0841554	0.581485	1.4947	16	Mcm4, Mcm7, Pcna, Actl6a, Pole3, Lig1, Pold2, Lig3, Mcm3
GOBP_DNA_TEMPLATED_DNA_REPLICATION	0.0411405	0.125893	0.0799307	0.449949	1.42941	44	Mcm6, Mcm4, Mcm5, Mcm7, Pcna, Samhd1, Rfc5, Pole3, Lig1, Mcm2, Rrm1, Parp1, Atrx, Pold2, Zpr1, Rrm2b, Lig3, Mcm3, Baz1a, Rtf2, Endog, Rfc1, Zmpste24, Atg7
GOBP_DNA_TEMPLATED_TRANSCRIPTION_ELONGATION	0.22453	0.403803	0.0315488	0.365952	1.16859	45	Wdr43, Ccnk, Adrm1, Usp7, Parp1, Eloa, Cdc73, Pcid2, Ncbp1, Dab2, Tcea1, Rtf1, Polr2e, Usp15, Glyr1, Map2k1, Ubtf, Hnrnpu, Pbrm1, Gtf2f2, Zc3h4, Paf1, Cdk9
GOBP_DNA_TEMPLATED_TRANSCRIPTION_INITIATION	0.998009	0.999644	0.0288136	-0.149085	-0.603498	61	Cavin1, Tfam, Gtf3c4, Nr3c1, Phf2, Nfkbia, Hmgb1, Cand1, Sirt7, Men1, Kat7, Wdr5, Vps72, Lipe, Gtf2f1, Ash2l, Eloc, Dhx36, Ahr, Sphk2, N6amt1, Med13, Taf9b, Gtf3c5, Creb1, Ikzf1, Bclaf1, Wbp2, Ercc1, Taf6, Elob, Kat8, Nfkb1, Med1, Gtf3c1, Dpy30, Kdm2a, Taf4, Gtf2b, Smarcd1, Gtf2f2, Ubtf, Smarca5, Glyr1, Smarca4, Zmpste24, Polr2g, Padi2, Atad2b, Dr1, Trmt112, Macroh2a1, Cdk7, Pcid2, Rbbp5, Noc2l, …
GOBP_DOPAMINE_METABOLIC_PROCESS	0.0859843	0.21411	0.086197	-0.469272	-1.38728	16	Maoa, Aldh2, Maob, Spr, Npr1, Abat, Park7, Cyp2d22
GOBP_DOPAMINE_RECEPTOR_SIGNALING_PATHWAY	0.0161541	0.0621996	0.200513	-0.577492	-1.67413	15	Gna11, Gnaq, Gnao1, Gnas, Cav2
GOBP_DOUBLE_STRAND_BREAK_REPAIR	0.0323754	0.104292	0.0857131	0.383377	1.37454	94	Parp9, Smchd1, Actr2, Mcm6, Dtx3l, Mcm4, Ppp4r2, Pml, Morf4l2, Mcm5, Xrcc5, Mcm7, Ppp4c, Xrcc6, Csnk2a2, Samhd1, Arid1a, Vcp, Actl6a, Lig1, Mcm2, Parp1, Psmd14, Pnkp, Bcl7c, Rpa1, Smarce1, Smarcb1, Smarcc2, Lig3, Mcm3, Eya3, Morf4l1, Rpa3, Prpf19, Polb, Chd4, Swi5, Sfr1, Ints3, Smarca4, Ube2n, Dmap1, Babam2, Was, Fus
GOBP_DOUBLE_STRAND_BREAK_REPAIR_VIA_NONHOMOLOGOUS_END_JOINING	0.358688	0.541345	0.0251866	0.408998	1.08108	18	Smchd1, Xrcc5, Xrcc6, Lig1, Psmd14, Pnkp, Lig3, Prpf19, Polb
GOBP_EAR_DEVELOPMENT	0.35517	0.538409	0.0231205	0.323208	1.06574	54	Psap, Ifi204, Naglu, Rbpj, Pi4kb, H2-DMa, H2-T23, Rpl38, Abr, Mapkapk2, C1qb, Mcm2, Sec24b, Atg5, Trip11, H2-K1
GOBP_EAR_MORPHOGENESIS	0.118869	0.264454	0.0759226	-0.401569	-1.29343	22	Itga8, Clic5, Sod1, Mapk3, Pls1, Ednra, Ptk7
GOBP_ELECTRON_TRANSPORT_CHAIN	0.26087	0.449173	0.0642851	-0.263649	-1.08833	69	Etfa, Etfb, Por, Cdk1, Slc25a13, Etfdh, Ndufv3, Cox7a1, Dld, Uqcrfs1, Dguok, Park7, Uqcrc2, Fdx1
GOBP_EMBRYONIC_APPENDAGE_MORPHOGENESIS	0.000256121	0.00284644	0.498493	-0.586604	-2.00438	28	Map3k20, Gnaq, Ece1, Dync2h1, Gna12, Pbx1, Gnas, Ctnnb1
GOBP_EMBRYONIC_DIGIT_MORPHOGENESIS	0.0140083	0.0556914	0.21826	-0.566062	-1.70054	17	Map3k20, Gnaq, Ece1, Gna12, Ctnnb1
GOBP_EMBRYONIC_HEART_TUBE_DEVELOPMENT	0.0950384	0.228321	0.08636	-0.407038	-1.33875	24	Ece1, Ctnnb1, Nckap1, Ednra, Yap1, Eng
GOBP_EMBRYONIC_HEART_TUBE_MORPHOGENESIS	0.987696	0.995431	0.0100283	0.20211	0.519521	16	Rbpj, Tmed2, Tgfbr2, Mib1, Kdm2a
GOBP_EMBRYONIC_MORPHOGENESIS	0.12947	0.279535	0.140389	-0.235957	-1.1234	178	Aldh1a1, Luzp1, Map3k20, Itga8, Shank3, Gnaq, Clic5, Tgfb1i1, Sod1, Ece1, Dync2h1, Gna12, Pbx1, Adipoq, Gnas, Ctnnb1, Nckap1, Col12a1, Mapk3, Pls1, Wls, Hoxa5, Specc1l, Wnk1, Ednra, Phactr4, Yap1, Ptk7, Flrt3, Dld, Pdgfra, Dag1, Eng, Dlg1
GOBP_EMBRYONIC_ORGAN_DEVELOPMENT	0.419954	0.594205	0.060237	-0.225783	-1.00845	112	Aldh1a1, Itga8, Clic5, Sod1, Ece1, Pbx1, Gnas, Ctnnb1, Nckap1, Mapk3, Pls1, Hoxa5, Ednra, Phactr4, Yap1, Ptk7, Pdgfra, Col18a1, Eng, Dlg1
GOBP_EMBRYONIC_ORGAN_MORPHOGENESIS	0.00643048	0.0321524	0.407018	-0.380326	-1.53706	60	Aldh1a1, Itga8, Clic5, Sod1, Gnas, Ctnnb1, Nckap1, Mapk3, Pls1, Hoxa5, Ednra, Phactr4, Yap1, Ptk7, Pdgfra, Eng, Dlg1
GOBP_EMBRYONIC_PATTERN_SPECIFICATION	0.0302362	0.100037	0.146922	-0.532747	-1.57493	16	Nrp1, Efnb1, Ctnnb1, Nckap1, Ednra, Epb41l5, Lama5, Cobl
GOBP_EMBRYONIC_PLACENTA_DEVELOPMENT	0.405544	0.583038	0.0219671	0.345684	1.04136	33	Rbpj, Stk4, Grb2, Stk3, Trim28, Tmed2, Hectd1, Itga4, Vash2, Akt1, Birc6, Map2k1, Plg, St14, Vcam1, Tfeb, Krt8, Nsdhl
GOBP_EMBRYONIC_SKELETAL_SYSTEM_DEVELOPMENT	0.0997956	0.236079	0.0831123	-0.406089	-1.32927	23	Pbx1, Gnas, Ctnnb1, Hoxa5, Ednra, Pdgfra, Dlg1
GOBP_EMBRYONIC_SKELETAL_SYSTEM_MORPHOGENESIS	0.159366	0.320206	0.0620732	-0.436719	-1.26604	15	Gnas, Ctnnb1, Hoxa5, Pdgfra, Dlg1
GOBP_EMBRYO_DEVELOPMENT_ENDING_IN_BIRTH_OR_EGG_HATCHING	0.758059	0.848888	0.00885135	0.225764	0.896977	284	Dad1, Man2a1, Rpl13, Phgdh, Nmt1, Atp6ap2, Prkcsh, Casp3, Sec24d, Cfl1, Nop2, Rbpj, Stk4, Eno1, Mgat1, Col1a1, Nsun2, Fkbp10, Grn, Btf3, Sco2, Ada, Pfn1, Tab1, Ybx1, Vasp, Dbn1, Myh9, Col3a1, Emg1, Bysl, Rock2, Pds5a, Fkbp8, Fxn, Grb2, Ccnk, Atp11a, Arid1a, Eif2s2, Rps7, Actl6a, Stk3, Gatad2a, Casp8, Eif4a3, Sec24b, Slc34a2, Nolc1, Nrbp1, Trim28, Ube2a, Rpa1, Zpr1, Rpl7l1, Tmed2, Psmc3, Cmtm3, Na…
GOBP_EMBRYO_IMPLANTATION	0.799919	0.874688	0.0119167	0.260953	0.786108	33	Calr, Arhgdib, Grn, H2-Q7, Mmp9, Arid1a, Acod1, Trim28, Mmp2
GOBP_ENDOCHONDRAL_BONE_MORPHOGENESIS	0.885196	0.930393	0.0114092	0.260969	0.698551	19	Col1a1, Serpinh1, Col3a1, Thbs3, Trip11, Enpp1, Tgfbr2, Zmpste24, Mef2d, Inppl1
GOBP_ENDOCRINE_PROCESS	0.247275	0.434962	0.0515824	-0.349276	-1.1433	23	Ace, Enpep, Niban2, Ece1, Gnas, Nkx2-1, Aqp1
GOBP_ENDOCRINE_SYSTEM_DEVELOPMENT	0.0171559	0.0651339	0.215783	-0.44839	-1.55361	30	Sidt2, Pbx1, Mapk3, Hoxa5, Ednra, Nr3c1, Pdgfra, Nkx2-1, Insr, Igf1r, Kdm1a, Men1, Rheb, Cdk6
GOBP_ENDOCYTIC_RECYCLING	0.402688	0.580868	0.0486439	-0.2521	-1.02051	61	Akap5, Ehd2, Ehd1, Ehd4, Ehd3, Rab12, Stx12, Acap2, Arhgap44, Arhgap1, Hgs, Rab13, Rab35, Lmtk2, Actn2
GOBP_ENDODERMAL_CELL_DIFFERENTIATION	0.722279	0.823681	0.0146293	0.318601	0.818961	16	Fn1, Myh9, Grb2, Cdc73, Macroh2a1
GOBP_ENDODERM_DEVELOPMENT	0.821543	0.886831	0.0263193	-0.237825	-0.79333	25	Angpt2, Ctnnb1, Nckap1, Col12a1
GOBP_ENDODERM_FORMATION	0.716805	0.819733	0.0146673	0.316211	0.825207	17	Fn1, Myh9, Grb2, Cdc73, Macroh2a1
GOBP_ENDOLYSOSOMAL_TOLL_LIKE_RECEPTOR_SIGNALING_PATHWAY	0.170191	0.333695	0.0393956	0.470173	1.25854	19	Oas1a, Rftn1, Tlr9, Unc93b1, Tlr3, Gramd4, Washc4, Myd88, Ddx3x, Rnf170
GOBP_ENDOPLASMIC_RETICULUM_CALCIUM_ION_HOMEOSTASIS	0.344753	0.531675	0.0258539	0.413689	1.09348	18	Pml, Tgm2, Bak1, Camk2d, Bax, Tmco1, Ccdc47, Wfs1, Fis1
GOBP_ENDOPLASMIC_RETICULUM_ORGANIZATION	0.586104	0.736294	0.0152484	0.275515	0.935363	64	Tram2, Sec61a1, Sec31a, Tram1, Mia3, Get3, Esyt1, Shtn1, Lman1, Tmed2, Emc7, Tor1b, Sgta, Lrrk2, Lpcat3, Gak, Bnip1, Tor1aip2, Tmco1, Rab3gap2, Emc8, Tmem33, Vapa, Retreg3, Stx18, Ccdc47, Emc4, Lnpk, Use1, Sec16a, Ncln
GOBP_ENDOPLASMIC_RETICULUM_TO_CYTOSOL_TRANSPORT	0.0166157	0.0635763	0.134647	0.610782	1.59394	17	Sec61b, Sel1l, Derl1, Ube2j1, Vcp, Os9, Erlec1, Ubac2, Selenos, Nploc4, Syvn1
GOBP_ENDOPLASMIC_RETICULUM_TO_GOLGI_VESICLE_MEDIATED_TRANSPORT	1.09019e-05	0.000244542	0.593325	0.522314	1.86301	91	Surf4, Copa, Arcn1, Cope, Erp29, Copb1, Sec23b, Hyou1, Sec24d, P4hb, Sec31a, Tmed5, Lman2, Scfd1, Preb, Mia3, Cog3, Vti1a, Kdelr2, Tmed10, Uso1, Ero1b, Sec22b, Tmed1, Copg2, Vcp, Tbc1d20, Sar1b, Ergic1, Sec13, Trappc10, Sec24b, Golt1b, Pgap1, Lman1, Nrbp1, Trip11, Copg1, Tmed2, Lmf1, Tmed9, Tmed7, Tmed3, Trappc9, Zw10, Tmed4, Lrrk2, Sar1a
GOBP_ENDOPLASMIC_RETICULUM_TUBULAR_NETWORK_ORGANIZATION	0.576266	0.729281	0.0302359	-0.315516	-0.914673	15	Rtn4, Rab18, Atl3, Rab10, Rab3gap1, Rtn1, Rtn3, Arl6ip1, Atl2, Reep3, Use1, Lnpk, Retreg3, Tmem33, Rab3gap2
GOBP_ENDOPLASMIC_RETICULUM_UNFOLDED_PROTEIN_RESPONSE	0.00107227	0.00829656	0.45506	0.569877	1.75541	37	Ptpn2, Pdia6, Hspa5, Dnajc3, Ero1a, Ptpn1, Derl1, Igtp, Ufl1, Eif2s1, Bak1, Eif2ak2, Tbl2, Agr2, Bax, Os9, Tmed2, Erlec1, Ddrgk1, Selenos
GOBP_ENDOSOMAL_TRANSPORT	0.819246	0.885916	0.055662	-0.1894	-0.906715	184	Akap5, Ehd2, Ehd1, Ehd4, Msn, Hook2, Rdx, Ehd3, Src, Stx7, Reps2, Tbc1d10a, Mapk3, Rab5a, Ubxn6, Rab12, Rab21, Stam, Vamp3, Spag9, Itsn1, Dctn1, Ezr, Washc3, Hook3, Vps4b, Mtmr2, Sort1, Rab6b, Stx12, Acap2, Arhgap44, Arhgap1, Hgs, Rab13, Erc1, Rab35, Vps26b, Lmtk2, Ap5z1, Actn2, Nf2, Reps1, Eps15l1
GOBP_ENDOSOME_ORGANIZATION	0.530227	0.693264	0.0173229	0.299975	0.961883	46	Rab27a, Sqstm1, Vti1a, Dnajc13, Chmp4b, Usp8, Lamtor1, Pi4k2a, Washc4, Vps18, Stx6, Chmp1a
GOBP_ENDOSOME_TO_LYSOSOME_TRANSPORT	0.823377	0.888026	0.0297736	-0.217467	-0.820516	43	Hook2, Dennd3, Stx7, Ubxn6, Rab12, Hook3, Rhob, Vps4b, Sort1, Hgs
GOBP_ENDOTHELIAL_CELL_APOPTOTIC_PROCESS	0.0008997	0.00721235	0.477271	-0.597782	-1.96611	24	Akr1c14, Cdh5, Rgcc, Ager, Prkci, Ano6, Pak4, Tek, Plcg1, Ecscr, Col18a1
GOBP_ENDOTHELIAL_CELL_DEVELOPMENT	4.57201e-06	0.000128489	0.610527	-0.5922	-2.21688	41	Cdh5, Msn, Vcl, Rdx, Cldn5, Plod3, F11r, Rap1a, Add1, Tjp1, Pecam1, Arhgef26, Tjp2, Ednra, Dmd, Ezr, Col18a1, Rock1, Rapgef3, Clic4, Icam1, Pde4d, Robo4, Afdn, Heg1
GOBP_ENDOTHELIAL_CELL_DIFFERENTIATION	1.3453e-05	0.000294625	0.593325	-0.524407	-2.06273	53	Cdh5, Msn, Vcl, Rdx, Cldn5, Plod3, F11r, Acvrl1, Ctnnb1, Rap1a, Add1, Tjp1, Pecam1, Arhgef26, Tjp2, Ednra, Dmd, Ceacam1, Ezr, Col18a1, Rock1, Rapgef3, Clic4, Icam1, Pde4d, Robo4, Tmem100, Afdn, Heg1, Smad4
GOBP_ENDOTHELIAL_CELL_MIGRATION	0.00659306	0.0328184	0.407018	-0.318166	-1.4185	111	Cdh5, Tgfbr3, Rgcc, Nrp1, Cdh13, Angpt2, Atp2b4, Jup, Rras, Hspb1, Itgb1, Ager, Efnb2, Clec14a, Acvrl1, Dpp4, Tek, Pdcd10, Anxa3, Pecam1, Pxn, Hdac7, Plcg1, Ceacam1, Col18a1, Bcas3, Rhob, Adam17, Mecp2, Hmgb1, Dab2ip, Itgb3, Rab13, Pdcd6, Itgav, Ptk2, Robo4, Ephb4, Mmrn2, Sp1, Glul
GOBP_ENDOTHELIAL_CELL_PROLIFERATION	0.108637	0.249874	0.101118	-0.293164	-1.20666	68	Rgcc, Cdh13, Enpep, Mtor, Ager, Acvrl1, Cav2, Tek, Pdcd10, Cd34, Cav1, Plcg1, Col18a1, Eng, Dlg1, Adam17, Hmgb1, Itgb3, Pdcd6, Aldh1a2
GOBP_ENDOTHELIUM_DEVELOPMENT	0.000295966	0.00309247	0.498493	-0.423883	-1.73385	65	Cdh5, Msn, Vcl, Rdx, Cldn5, Plod3, F11r, Acvrl1, Ctnnb1, Rap1a, Pdcd10, Add1, Tjp1, Pecam1, Arhgef26, Tjp2, Ednra, Dmd, Ceacam1, Ezr, Col18a1, Rhob, Rock1, Rapgef3, Clic4
GOBP_ENERGY_DERIVATION_BY_OXIDATION_OF_ORGANIC_COMPOUNDS	0.000513882	0.00475925	0.477271	-0.309347	-1.48074	183	Acadm, Abcd1, Pfkm, Cavin3, Etfa, Idh2, Etfb, Idh3g, Mtor, Pygb, Sorbs1, Gbe1, Cdk1, Idh3b, Phka1, Slc25a13, Gnas, Pdhb, Sucla2, Mdh1, Dlat, Dlst, Il6st, Idh3a, Ndufv3, Cox7a1, Cisd1, Suclg1, Suclg2, Mdh2, Pdha1, Cs, Dld, Nipsnap2, Pygm, Ogdh, Insr, Uqcrfs1, Dguok, Hmgb1, Park7, Uqcrc2
GOBP_ENERGY_HOMEOSTASIS	0.45036	0.622107	0.0381441	-0.298062	-1.00227	26	Fmo2, Clic5, Cd36, Fmo1, Rasal2
GOBP_ENERGY_RESERVE_METABOLIC_PROCESS	0.0193882	0.0711659	0.215783	-0.388634	-1.47496	44	Acadm, Pfkm, Mtor, Pygb, Sorbs1, Gbe1, Phka1, Gnas, Il6st, Pygm, Insr, Hmgb1, Inpp5k, Prkag2, Ppp1cb
GOBP_ENSHEATHMENT_OF_NEURONS	0.0503896	0.146483	0.146152	-0.318621	-1.30328	65	Abcd1, Tppp, Cldn5, Mtor, Prx, Sod1, Cd9, Pard3, Ctnnb1, Ilk, Mapk3, Ckap5, Mal2, Dag1, Epb41l3, Dlg1, Tspan2, Mtmr2, Itgb4, Mbp, Mpz, Qki, Arhgef10
GOBP_EPHRIN_RECEPTOR_SIGNALING_PATHWAY	0.0434918	0.131119	0.121293	-0.532651	-1.54414	15	Crk, Efnb1, Efnb2, Diaph2, Git1, Ptk2, Ephb4, Nck2, Sipa1l1
GOBP_EPIBOLY	0.143591	0.301357	0.0667337	-0.414268	-1.26477	18	Mtor, Fermt2, Pard3, Acvrl1, Pdcd10, Arhgap24
GOBP_EPIDERMAL_CELL_DIFFERENTIATION	0.623044	0.760151	0.0146117	0.274865	0.914298	57	Anxa1, Casp3, Psap, Rbpj, Tgm1, Cstdc4, Stk4, Flnb, Rock2, Hdac1, Sfn
GOBP_EPIDERMIS_DEVELOPMENT	0.820068	0.886021	0.00945533	0.228978	0.823458	97	Anxa1, Casp3, Psap, Naglu, Rbpj, Tgm1, Cstdc4, Stk4, Nsun2, Ybx1, Ap3b1, Flnb, Rock2, Hdac1, Ctsl
GOBP_EPIGENETIC_REGULATION_OF_GENE_EXPRESSION	0.410465	0.586208	0.0197716	0.290174	1.03089	88	Smchd1, Rbm15b, Eed, Hdac1, Prmt5, Apex1, Arid4a, Pole3, Usp7, Smyd5, Ddb1, Trim28, Spi1, Atrx, Dnmt1, Smarcb1, Noc2l, Rbbp5, Hdac6, Macroh2a1, Trmt112, Ctcf, Trip12, Atad2b, Baz1a, H2az2, Znfx1, Mta2, Padi2, Zmpste24, Sirt2, Smarca4, Glyr1, Rbm15, Smarca5, Cdk2, Hnrnpu, Gpx1, Cbx3, Smarcd1, Kdm2a, Mbd3, Mta1
GOBP_EPITHELIAL_CELL_APOPTOTIC_PROCESS	0.0386448	0.120366	0.168819	-0.326653	-1.33944	66	Akr1c14, Cdh5, Rgcc, Mtor, Ager, Lims1, Prkci, Ano6, Pak4, Tek, Plcg1, Ecscr, Ednra, Yap1, Col18a1, Cdkn1b, Psmd9, Sort1, Igf1r, Itgb3
GOBP_EPITHELIAL_CELL_DEVELOPMENT	0.000111067	0.00154294	0.538434	-0.391042	-1.71267	97	Cdh5, Lamb2, Msn, Vcl, Rdx, Cldn5, Sidt2, Plod3, Cdh1, F11r, Adipoq, Palld, Pard3, Src, Rap1a, Add1, Tjp1, Il6st, Pecam1, Arhgef26, Tjp2, Hoxa5, Ednra, Akr1b1, Yap1, Dmd, Ezr, Col18a1, Rock1, Rapgef3, Clic4, Epb41l5, Cgn, Rab13, Map7, Icam1, Pof1b, Tmod1, Pde4d, Robo4, Ift74, Afdn, Rilpl1, Heg1
GOBP_EPITHELIAL_CELL_DIFFERENTIATION	0.000503748	0.00473766	0.477271	-0.298399	-1.45141	211	Cdh5, Tst, Lamb2, Msn, Vcl, Upk1b, Rdx, Clic5, Cldn5, Tgfb1i1, Sod1, Sidt2, Ces1d, Plod3, Cdh1, F11r, Adipoq, Palld, Kras, Pard3, Acvrl1, Scel, Src, Ctnnb1, Rap1a, Nfib, Numa1, Add1, Pls1, Tagln, Tjp1, Cav1, Il6st, Pecam1, Arhgef26, Tjp2, Tagln2, Hoxa5, Ednra, Akr1b1, Yap1, Numb, Ptk7, Dmd, Ceacam1, Reg3g, Nkx2-1, Ezr, Col18a1, Ppp3ca, Ctnnd1, Cdkn1b, Ppl, Prkch, Rock1, Rapgef3, Clic4, Krt80, Epb…
GOBP_EPITHELIAL_CELL_MORPHOGENESIS	0.00201229	0.0133335	0.431708	-0.584557	-1.91345	23	Plod3, Cdh1, Palld, Pard3, Pecam1, Arhgef26, Col18a1, Rock1, Clic4, Epb41l5, Cgn, Pof1b, Rilpl1, Heg1
GOBP_EPITHELIAL_CELL_PROLIFERATION	0.028921	0.0962067	0.285313	-0.266282	-1.25487	162	Tgfbr3, Rgcc, Rida, Cdh13, Enpep, Cldn18, Mtor, Sidt2, Ager, Cdh1, Efnb2, Pura, Lims1, Acvrl1, Cav2, Ctnnb1, Mcc, Nfib, Tek, Pdcd10, Cd34, Cxadr, Cav1, Tacstd2, Adk, Hoxa5, Plcg1, Ednra, Yap1, Lims2, Ceacam1, Reg3g, Col18a1, Eng, Dlg1, Cdkn1b, Adam17, Rtn4, Hmgb1, Wdr13, Lama5, Dab2ip, Itgb3
GOBP_EPITHELIAL_TO_MESENCHYMAL_TRANSITION	0.0273571	0.0921324	0.193114	-0.344454	-1.39208	60	Tgfbr3, Rgcc, Mtor, Tgfb1i1, Fermt2, Ager, Slc39a10, Acvrl1, Ctnnb1, Ednra, Dag1, Nkx2-1, Eng, Rtn4, Rock1, Epb41l5, Dab2ip, Qki, Pdcd6, Ptk2, Tmem100, Phldb2
GOBP_EPITHELIAL_TUBE_MORPHOGENESIS	0.351965	0.538152	0.0704484	-0.227672	-1.03108	124	Nrp1, Luzp1, Shank3, Pbx1, Efnb2, Kras, Acvrl1, Src, Ctnnb1, Nckap1, Ilk, Tek, Tacstd2, Pxn, Hoxa5, Specc1l, Ednra, Phactr4, Yap1, Ptk7, Nr3c1, Pdgfra, Dag1, Cav3, Eng, Dlg1, Rhob, Tmtc3, Rala, Npnt, Clic4, Lama5, Mthfd1, Dlc1, Aldh1a2, Rab23, Cobl
GOBP_ERAD_PATHWAY	0.0152634	0.0593305	0.130086	0.440615	1.48253	61	Calr, Sdf2l1, Hspa5, Rcn3, Sec61b, Sel1l, Hsp90b1, Uggt1, Derl1, Canx, Ube2j1, Man1b1, Vcp, Ubxn4, Usp25, Edem3, Ecpas, Os9, Psmc6, Ube4b, Erlec1, Ubac2, Selenos, Dnajc10, Usp14, Nploc4, Syvn1, Sgta
GOBP_ERBB_SIGNALING_PATHWAY	0.600177	0.7452	0.0151479	0.277581	0.925864	58	Ptpn2, Pigr, Lgmn, Snx5, Rbpj, Ptk2b, Arf4, Mmp9, Iqgap1
GOBP_ERK1_AND_ERK2_CASCADE	0.590237	0.7397	0.0138989	0.256175	0.94517	118	Ptpn2, Cd44, Fn1, Ptpn6, C3, Ptprc, Ctsh, C5ar1, Syk, Cd74, Tlr2, Ptk2b, Ptpn1, Pycard, Glipr2, Myh9, Tlr9, Arrb2, Csk, Sema7a, Prmt5, Chi3l1, Emilin1, Gpnmb, Csf1r, Kars1
GOBP_ERYTHROCYTE_DEVELOPMENT	0.0268893	0.0910587	0.103804	0.546839	1.52708	23	Rps6, G6pdx, Rac2, Ptbp3, Arid4a, Jmjd6, Maea, Heatr3, Hdac6
GOBP_ERYTHROCYTE_HOMEOSTASIS	0.00287666	0.0176365	0.297233	0.451405	1.5796	79	Ptpn2, Rps6, Rps24, Rps14, G6pdx, Rps19, Casp3, Rps17, Rac2, Hmox1, Ptbp3, Inpp5d, Hcls1, Stat1, B2m, Isg15, Ufl1, Nckap1l, Sfxn1, Arid4a, Uba5, Stat3, Jmjd6, Spi1, Axl, Maea, Heatr3
GOBP_ER_NUCLEUS_SIGNALING_PATHWAY	0.102887	0.240266	0.0515441	0.485482	1.34237	22	Ptpn2, Hspa5, Ptpn1, Igtp, Eif2s1, Agr2, Tmed2, Selenos, Tmco1, Tmem33, Erlin1, Ccdc47, Wfs1
GOBP_ESTABLISHMENT_OF_CELL_POLARITY	0.358904	0.541345	0.0545157	-0.248527	-1.03574	71	Prkcz, Cdh5, Crk, Msn, Cyth3, Itgb1, Pard3, Prkci, Numa1, Fbxw11
GOBP_ESTABLISHMENT_OF_ENDOTHELIAL_BARRIER	5.45177e-05	0.000859973	0.557332	-0.592214	-2.05953	31	Cdh5, Msn, Vcl, Rdx, Cldn5, F11r, Rap1a, Add1, Tjp1, Pecam1, Tjp2, Ednra, Ezr, Rock1, Rapgef3, Icam1, Pde4d, Robo4
GOBP_ESTABLISHMENT_OF_EPITHELIAL_CELL_POLARITY	0.0879155	0.217344	0.0846141	-0.482791	-1.3996	15	Msn, Cyth3, Pard3, Ptk7
GOBP_ESTABLISHMENT_OF_MITOTIC_SPINDLE_LOCALIZATION	0.0706714	0.188021	0.0963025	-0.464463	-1.41802	18	Itgb1, Numa1, Fbxw11, Dctn1, Ndel1
GOBP_ESTABLISHMENT_OF_ORGANELLE_LOCALIZATION	0.817204	0.884491	0.06604	-0.185702	-0.913393	239	Prkcz, Bicd2, Dpysl2, Trappc4, Itgb1, Dnm1, Tspan9, Dync1h1, Stard3nl, Fhod1, Pard3, Slc2a4, Ctnnb1, Numa1, Ccdc186, Dctn2, Rab3a, Syne2, Fbxw11, Pdcd10, Kif5b, Dnm3, Exoc2, Lin7a, Stam, Eif6, Steap3, Arhgap21, Dctn1, Ezr, Dipk2a, Nectin2, Dlg1, Uchl1, Hook3, Mecp2, Vps4b, Map4k2, Syne3, Tacc2, Nudc, Ndel1, Hgs, Lmna, Lyn, Myo1c, Map4, Tmem230, Pdcd6, Llgl1, Llgl2, Chp1, Tmem201, Shroom2, Ptk2, L…
GOBP_ESTABLISHMENT_OF_PROTEIN_LOCALIZATION_TO_ENDOPLASMIC_RETICULUM	0.00092958	0.00740333	0.477271	0.614976	1.80717	29	Tram2, Spcs2, Hspa5, Sec61a1, Tram1, Sec61b, Spcs3, Spcs1, Srp14, Chmp4b, Sec63, Get3, Sec61g, Ssr3, Srp68, Srp19, Sec62, Srp9, Srprb, Sgta
GOBP_ESTABLISHMENT_OF_PROTEIN_LOCALIZATION_TO_MEMBRANE	0.0946411	0.227753	0.0472585	0.325581	1.23031	149	Tram2, Itgam, Hspa5, Sec61a1, Tram1, Nsf, Sec61b, Actr3, Golph3l, Naca, Krt18, Srp14, Chmp4b, Sec63, Ap3b1, Arpc2, Rftn1, Rack1, Irgm2, Snap47, Csk, Hspa4, Get3, Sec61g, Npc1, Ssr3, Atp6ap1, Arfrp1, Cdk5, Srp68, Bax, Srp19, Sec62, Pdcd5, Scarb2, Srp9, Emc7, Rab31, Srprb, Golph3, Gga1, Sgta, Rtp4, Pak1, Myo5b, Tmco1
GOBP_ESTABLISHMENT_OF_PROTEIN_LOCALIZATION_TO_MITOCHONDRIAL_MEMBRANE	0.0864624	0.215056	0.0570783	0.518403	1.38764	19	Ap3b1, Hspa4, Bax, Pdcd5
GOBP_ESTABLISHMENT_OF_PROTEIN_LOCALIZATION_TO_ORGANELLE	0.00050829	0.00474339	0.477271	0.37553	1.47892	247	Hk2, Tram2, Prkcd, Spcs2, Syk, Hspa5, Cfl1, Sqstm1, Sh3kbp1, Sec61a1, Hspa8, Tram1, Sec61b, Stk4, Spcs3, Pml, Spcs1, Hsp90ab1, Srp14, Kpna2, Hcls1, Eps15, Igtp, Chmp4b, Cct2, Sec63, Ap3b1, Irgm2, Hspa4, Tomm34, Irgm1, Get3, Sec61g, Gbp4, Cct3, Vps41, Kpna3, Cct7, Ufm1, Clu, Ipo5, Tcp1, Dkc1, Cse1l, Stk3, Ssr3, Sec13, Nup85, Ipo4, Stat3, Nolc1, Lamp2, Trim28, Srp68, Bax, Cct4, Hk1, Ran, Heatr3, Sr…
GOBP_ESTABLISHMENT_OF_PROTEIN_LOCALIZATION_TO_PLASMA_MEMBRANE	0.987151	0.995293	0.00809567	0.184846	0.590264	45	Nsf, Golph3l, Krt18, Rack1, Csk, Atp6ap1, Arfrp1, Scarb2, Rab31, Golph3, Gga1, Myo5b
GOBP_ESTABLISHMENT_OF_PROTEIN_LOCALIZATION_TO_VACUOLE	0.0995884	0.235943	0.0506842	0.430749	1.32027	36	Sqstm1, Hspa8, Igtp, Ap3b1, Irgm2, Irgm1, Vps41, Clu, Lamp2, Vps53, M6pr, Scarb2, Vps13c, Pik3r4, Mon1b
GOBP_ESTABLISHMENT_OF_RNA_LOCALIZATION	0.305262	0.494609	0.0243488	0.303114	1.0879	95	Ddx39a, Nsun2, Ybx1, Rftn1, Rbm15b, Nxf1, Pnpt1, Hnrnpa3, Thoc1, Sec13, Nup85, Eif4a3, Xpo5, Ran, Nup54, Nup155, Ranbp2, Ddx39b, Thoc7, Ssb, Kpnb1, Dhx9, Hnrnpa1, Mrpl18, Pcid2, Nup153, Magoh, Zc3h11a, Eif4e, Ncbp1, Thoc5, Nup93, Nup210, Nup107, Tgfbr2, Tomm20, G3bp2, Cetn2, Nup43, Khdrbs1, Rae1, Alkbh5, Nup62, Srsf1, Cpsf6, Khsrp, Nup88, Pabpn1
GOBP_ESTABLISHMENT_OF_SPINDLE_ORIENTATION	0.00917732	0.0412473	0.274717	-0.561799	-1.74176	19	Itgb1, Numa1, Fbxw11, Dctn1, Ndel1, Map4, Llgl1, Llgl2
GOBP_ESTABLISHMENT_OR_MAINTENANCE_OF_BIPOLAR_CELL_POLARITY	0.0470027	0.137796	0.122184	-0.448137	-1.4669	23	Msn, Lin7c, Pard3, Prkci, Ilk, Lin7a, Ptk7, Ezr, Dlg1, Mtcl1, Pdzd11, Llgl1
GOBP_ESTABLISHMENT_OR_MAINTENANCE_OF_CELL_POLARITY	0.0236162	0.0830816	0.256635	-0.296635	-1.31544	106	Prkcz, Cdh5, Crk, Parva, Msn, Cyth3, Ctnna1, Itgb1, Lin7c, Lims1, Parvb, Pard3, Prkci, Pard6b, Nckap1, Ilk, Tek, Numa1, Fbxw11, Ckap5, Lin7a, Ptk7, Dctn1, Ezr, Aqp1, Dlg1, Mtcl1, Igf1r, Ndel1, Lmna, Map4, Pdzd11, Llgl1, Pdlim1, Llgl2
GOBP_EXCITATORY_POSTSYNAPTIC_POTENTIAL	0.298763	0.487912	0.0482554	-0.322586	-1.09614	27	Prkcz, Shank3, Slc29a1, Mpp2, Ckap5, Ppp3ca, Mecp2, Mtmr2
GOBP_EXECUTION_PHASE_OF_APOPTOSIS	0.356797	0.539729	0.0239931	0.359224	1.0775	32	Acin1, Casp3, Casp7, Plscr2, Casp8, Bax, Dnase2a, Col6a1, Madd, Htra2, Apaf1, Akt1, Fadd, Endog, Pak2, Sirt2
GOBP_EXIT_FROM_MITOSIS	0.547686	0.707391	0.0311896	-0.321685	-0.932556	15	Rgcc, Nfib, Nfia, Cdkn1b
GOBP_EXOCRINE_SYSTEM_DEVELOPMENT	0.00500427	0.0267734	0.407018	-0.634931	-1.84065	15	Nrp1, Cdh1, Nfib, Wls, Dag1, Ctnnd1, Insr, Igf1r, Lama5
GOBP_EXOCYTIC_PROCESS	0.982654	0.993626	0.008129	0.190762	0.611686	46	Btk, Syk, Plek, Snap47, Napa, Vps18, Snap29, Vps11, Septin5, Stxbp1
GOBP_EXOCYTOSIS	0.22461	0.403803	0.028337	0.293377	1.12473	174	Myo1f, Rab27a, Cd177, Anxa1, Itgam, Btk, Syk, Rab3il1, Itgb2, Rac2, Hmox1, Coro1a, Fgr, Nsf, Myo1g, Mia3, Plek, Mical1, Abr, Tmed10, Hck, Myh9, Snap47, Tnfaip2, Sdcbp, Fcgr4, Napa, Pi4k2a, Vps41, Prkcb, Nckap1l
GOBP_EXPLORATION_BEHAVIOR	0.166078	0.327732	0.0618193	-0.405819	-1.23898	18	Shank3, Atp1a2, Prkce, Dpp4, Itga3, Abat
GOBP_EXPORT_ACROSS_PLASMA_MEMBRANE	0.000622731	0.00554936	0.477271	-0.640718	-2.00956	20	Atp2b1, Abcb1a, Atp1a2, Abcg2, Ano6, Ywhae, Dlg1, Slc27a1, Agrn, Atp1a1, Ralbp1, Atp1b1, Slc30a1, Atp1b3
GOBP_EXTRACELLULAR_MATRIX_ASSEMBLY	0.121235	0.267527	0.0796703	-0.362051	-1.25445	30	Tgfbr3, Rgcc, Lamb2, Plod3, Fbln5
GOBP_EXTRACELLULAR_MATRIX_DISASSEMBLY	0.0619599	0.170791	0.0686891	0.561268	1.44273	16	Lcp1, Ctss, Fscn1, Ctsg, Sh3pxd2b
GOBP_EXTRACELLULAR_STRUCTURE_ORGANIZATION	0.398662	0.577788	0.0198547	0.283785	1.03653	109	Lcp1, Fn1, Mmp8, Ctss, Prdx4, Ero1a, B4galt1, Tgfbi, Col1a1, Fkbp10, Mia3, Fscn1, Ero1b, Mmp9, Serpinh1, Col3a1, Ctsg, Nfkb2, Sh3pxd2b, Qsox1, Emilin1
GOBP_EXTRACELLULAR_VESICLE_BIOGENESIS	0.670093	0.791783	0.028105	-0.284228	-0.867754	18	Cd34, Stam, Steap3, Vps4b, Hgs, Arrdc1
GOBP_EXTRINSIC_APOPTOTIC_SIGNALING_PATHWAY	0.185324	0.354903	0.0332983	0.325028	1.16887	97	Lcn2, Ptprc, Pdia3, Hmox1, Psme3, Stk4, Pml, Ppp2r1b, Krt18, Pycard, Tlr3, Rock2, Gclm, Gclc, Siglec1, Bak1, Cyld, Lgals3, Stk3, Casp8, Mapk7, Spi1, Bax, Fgg, Ddx3x, Fga, Madd, Mcl1, Dab2, Htra2, Traf1, Eya3, Rela, Birc6, Bad, Fgb, Sp100, Wwox, Ppp1ca
GOBP_EXTRINSIC_APOPTOTIC_SIGNALING_PATHWAY_VIA_DEATH_DOMAIN_RECEPTORS	0.295353	0.484071	0.0268795	0.36182	1.119	38	Hmox1, Stk4, Rock2, Lgals3, Stk3, Casp8, Spi1, Bax, Fgg, Ddx3x, Fga, Madd, Bad, Fgb, Sp100, Fadd
GOBP_EYE_MORPHOGENESIS	0.602458	0.745451	0.0156111	0.294178	0.919916	40	Man2a1, Naglu, Thy1, Bak1, Arid1a, Tbc1d20, Stat3, Cfh, Bax, Tdrd7
GOBP_FACE_DEVELOPMENT	0.375615	0.556737	0.0401107	-0.335743	-1.04091	19	Rras, Mapk3, Specc1l, Ednra, Pdgfra
GOBP_FACULTATIVE_HETEROCHROMATIN_FORMATION	0.680377	0.79893	0.015586	0.33339	0.843888	15	Eed, Hdac1, Trim28, Dnmt1, Ctcf, Smarca4, Smarca5, Mbd3, Tasor
GOBP_FATTY_ACID_BETA_OXIDATION	8.1542e-08	4.90277e-06	0.704976	-0.620025	-2.40597	50	Acadm, Abcd1, Acaa2, Echs1, Etfa, Decr1, Etfb, Mtor, Adipoq, Eci1, Acadl, Acoxl, Eci2, Ivd, Etfdh, Acat1, Pex5, Hadh, Hsd17b10, Cpt1a, Crat, Acadvl
GOBP_FATTY_ACID_BIOSYNTHETIC_PROCESS	0.180925	0.34859	0.0803259	-0.272638	-1.14508	75	Gstm7, Abcd1, Acss1, Acadl, Ptgis, Gstp1, Sphk1, Gstm4, Acsm1, Eif6, Ceacam1, Acss2, Oxsm, Acaca, Acadvl, Qki, Mecr, Prkag2
GOBP_FATTY_ACID_CATABOLIC_PROCESS	2.0772e-06	6.68257e-05	0.627257	-0.533185	-2.15835	61	Acadm, Abcd1, Acaa2, Echs1, Etfa, Decr1, Etfb, Mtor, Ces1d, Adipoq, Eci1, Acadl, Acoxl, Eci2, Ivd, Etfdh, Acat1, Pex5, Hadh, Hsd17b10, Cpt1a, Faah
GOBP_FATTY_ACID_DERIVATIVE_METABOLIC_PROCESS	0.107914	0.249184	0.0821057	-0.385478	-1.29621	26	Aldh3a2, Abcd1, Hpgd, Acot2, Hmgcs2
GOBP_FATTY_ACID_METABOLIC_PROCESS	1.68398e-10	2.28741e-08	0.826657	-0.419922	-2.03928	209	Aldh3a2, Gstm7, Acadm, Cyp2a5, Pdk1, Ephx1, Akr1c14, Cyp2f2, Cyb5a, Abcd1, Hpgd, Acaa2, Fmo2, Adh5, Echs1, Etfa, Decr1, Etfb, Mmut, Acsf2, Fabp3, Por, Mtor, Fmo1, Ces1d, Acot2, Cyp2b10, Adipoq, Echdc3, Eci1, Acss1, Acadl, Ptgis, Gstp1, Cryl1, Acoxl, Eci2, Acot1, Mgst3, Ivd, Pdk2, Etfdh, Sphk1, Gstm4, Cav1, Cyp2s1, Acat1, Acsm1, Pex5, Hadh, Adh7, Eif6, Dld, Ceacam1, Pdk3, Hsd17b10, Cpt1a, Faah, Ec…
GOBP_FATTY_ACID_TRANSPORT	0.2774	0.465827	0.054605	-0.292705	-1.10018	42	Ace, Abcd1, Rbp1, Cd36, Fabp3, Slco2a1
GOBP_FAT_CELL_DIFFERENTIATION	0.265753	0.454383	0.0639358	-0.260674	-1.08636	71	Selenbp1, Aldh6a1, Mb, Fabp3, Mtor, Tgfb1i1, Fermt2, Adipoq, Cmklr1, Slc2a4, Arxes2, Aamdc, Opa3, Yap1, Pdgfra, Itga6, Arl6, Sort1
GOBP_FAT_SOLUBLE_VITAMIN_METABOLIC_PROCESS	0.369134	0.550325	0.0396048	-0.354419	-1.04775	16	Rbp1, Nqo1, Cbr3, Lrat, Cyp27a1
GOBP_FEEDING_BEHAVIOR	0.27282	0.461024	0.0489077	-0.349198	-1.12475	22	Ace, Mtor, Nkx2-1, Cpt1a, Uchl1, Insr
GOBP_FEMALE_GAMETE_GENERATION	0.684515	0.801326	0.014177	0.285643	0.864424	34	Rps6, Hexb, Ptk2b, Etv6, Wdr77, Adrm1, Ddb1, Tdrd7, Magoh, Septin1, Akt1, Sirt2, Nos2, Washc1, Washc5
GOBP_FEMALE_PREGNANCY	0.820803	0.886424	0.0331366	-0.208485	-0.849388	64	Hpgd, Tppp3, Thbd, Mtor, Sod1, Cdh1, Ptgis, Abcg2, Mapk3
GOBP_FEMALE_SEX_DIFFERENTIATION	0.687434	0.801514	0.0138711	0.281222	0.866256	37	Grk2, Sgpl1, Myh9, Arrb2, Bak1, Adrm1, Bax, Axl, Mmp2, Eif2b2
GOBP_FERTILIZATION	0.56061	0.716514	0.0162382	0.288352	0.946324	52	Hvcn1, Hexb, B4galt1, Sec23ip, Cct2, Fndc3a, Ap3b1, Myh9, Cct3, Cct7, Tcp1, Bax, Cct4
GOBP_FIBRINOLYSIS	0.11874	0.264407	0.0483517	0.502791	1.329	18	Plaur, Fgg, Serping1, Fga, Hrg, Fgb, Serpinf2, Plg, Apoh, Cpb2, F12, Vtn, Klkb1, Anxa2
GOBP_FIBROBLAST_APOPTOTIC_PROCESS	0.0856553	0.213701	0.058115	0.552429	1.39833	15	Casp3, Casp7, Bak1, Stk17b, Pik3cg, Api5, Cfdp1, Chd8, Cul3
GOBP_FIBROBLAST_GROWTH_FACTOR_RECEPTOR_SIGNALING_PATHWAY	0.389562	0.568984	0.0381093	-0.356809	-1.03438	15	Itgb1, Ctnnb1, Flrt3, Nptn
GOBP_FIBROBLAST_MIGRATION	0.226327	0.406024	0.0608321	-0.305155	-1.13252	40	Itgb1, Gna12, Ager, Akap12, Tns1, Prkce, Ilk, Appl1, Aqp1, Itgb3, Hyal2, Cygb, Pdlim1, Tmem201, Ptk2
GOBP_FIBROBLAST_PROLIFERATION	0.288743	0.477657	0.0264908	0.333929	1.11077	57	Fn1, Ifi30, Cd74, Grk2, Pml, Fth1, Pes1, Mmp9, Col3a1, Ndufs4, Rpl29, Fbxo4, Morc3, Bax, Fndc3b, Mif, Cdc73, Prdx1, Dhx9, Rnaseh2b, Ptges3
GOBP_FILOPODIUM_ASSEMBLY	0.461571	0.632929	0.0413224	-0.268705	-0.997247	40	Nrp1, Gpm6a, Fmnl3, Rab5a, Dnm3, Ezr, Itga6, Rala, Itgb4, Palm, Spag6, Arhgap44, Agrn, Gap43
GOBP_FOCAL_ADHESION_ASSEMBLY	0.00120606	0.00910129	0.45506	-0.43314	-1.70374	53	Nrp1, Vcl, Ston1, Fermt2, Lims1, Sorbs1, Ppm1f, Acvrl1, Src, Limch1, Tek, Lrp1, Pxn, Rock1, Epb41l5, Coro2b, Cdh11, Dlc1, Cttn, Itgav, Actn2, Ptk2
GOBP_FOREBRAIN_CELL_MIGRATION	0.590247	0.7397	0.0327945	-0.27169	-0.923191	27	Ctnnb1, Syne2, Pex5, Nkx2-1, Ogdh, Rtn4, Ndel1, Dab2ip, Lamb1
GOBP_FOREBRAIN_DEVELOPMENT	0.588962	0.738847	0.0520088	-0.212351	-0.956457	118	Crk, Nrp1, Shank3, Gnaq, Dync2h1, Atp1a2, Prkg1, Kras, Src, Ctnnb1, Nfib, Syne2, Pex5, Numb, Nkx2-1, Ywhae, Aqp1, Ogdh, Hook3, Rtn4, Tacc2, Ndel1, Dab2ip, Lamb1, Dlc1, Kdm1a, Aldh1a2, Dpcd, Nf2, Dnah5
GOBP_FOREBRAIN_GENERATION_OF_NEURONS	0.121466	0.267725	0.0715673	-0.458594	-1.32945	15	Nrp1, Shank3, Gnaq, Nkx2-1, Ogdh
GOBP_FORMATION_OF_PRIMARY_GERM_LAYER	0.615798	0.75682	0.0156836	0.302063	0.906043	32	Fn1, Txnrd1, Myh9, Grb2, Arid1a, Cdc73, Macroh2a1
GOBP_G0_TO_G1_TRANSITION	0.38311	0.563853	0.0239501	0.396683	1.06183	19	Arid1a, Actl6a, Rrm1, Bcl7c, Smarce1, Rrm2b, Smarcb1, Smarcc2, Smarca4, Pbrm1, Smarcd1, Dpf2
GOBP_GAMETE_GENERATION	0.865257	0.917015	0.00735706	0.213695	0.819459	175	Rps6, B4galnt1, Smchd1, Prdx4, Hexb, Sec23ip, Selenof, Ptk2b, Nsun2, Fndc3a, Ap3b1, Gsr, Sgpl1, Xrn2, Etv6, Eed, Septin6, Ube2j1, Psme4, Csnk2a2, Wdr77, Larp7, Eif2s2, S100a11, Adrm1, Rai14, Arid4a, Tbc1d20, Ddb1, Trim28, Atrx, Bax, Axl, Tdrd7, Ddx3x
GOBP_GASTRULATION	0.620237	0.757971	0.0146732	0.274338	0.915047	58	Rps6, Fn1, Il1rn, Txnrd1, Rack1, Myh9, Grb2, Arid1a, Mapk7, Arfrp1
GOBP_GENERATION_OF_PRECURSOR_METABOLITES_AND_ENERGY	0.0273361	0.0921324	0.352488	-0.241906	-1.19679	260	Acadm, Abcd1, Pfkm, Cavin3, Etfa, Hsd11b1, Idh2, Etfb, Idh3g, Por, Mtor, Prps2, Hmgcs2, Pgam2, Pygb, Sorbs1, Gbe1, Cdk1, Idh3b, Phka1, Slc25a13, Src, Gnas, Nnt, Pdhb, Sucla2, Mdh1, Etfdh, Dlat, Dlst, Il6st, Idh3a, Ndufv3, Cox7a1, Acat1, Cisd1, Suclg1, Suclg2, Eif6, Mdh2, Pdha1, Cs, Dld, Eno3, Nipsnap2, Pygm, Uchl1, Ogdh, Insr, Uqcrfs1, Dguok, Hmgb1, Park7, Uqcrc2, Mpi, Fdx1, Inpp5k
GOBP_GLAND_DEVELOPMENT	0.849198	0.90549	0.00806677	0.217883	0.820309	144	Cd44, Man2a1, Pck2, Prkcsh, Ripk3, Psap, Hmox1, Naglu, Aprt, Rbpj, Pml, Capn1, Ada, Nme1, Sec63, Lipa, Aacs, Ldha, Asl, Tgm2, Wdr77, Npc1, Adrm1
GOBP_GLAND_MORPHOGENESIS	0.0447958	0.134019	0.14247	-0.356957	-1.36703	46	Nrp1, Msn, Cdh1, Lims1, Src, Nfib, Cav1, Lims2, Nr3c1, Ceacam1, Dag1, Cav3, Ctnnd1, Rtn4, Igf1r, Lama5
GOBP_GLIAL_CELL_ACTIVATION	0.000135356	0.00181839	0.518848	0.651968	1.90086	28	Ctsc, Itgam, C5ar1, Mmp8, Naglu, Casp1, Tlr2, Grn, Tlr9, Hspa4, C1qa, Tlr3, Nampt, Clu, Csf1r
GOBP_GLIAL_CELL_DEVELOPMENT	0.215926	0.39369	0.0671281	-0.27533	-1.11272	60	Ano1, Mxra8, Tppp, Lamb2, Prx, Sod1, Ager, Kras, Pard3, Ilk, Mapk3, Lrp1, Ckap5, Dmd, Dag1
GOBP_GLIAL_CELL_DIFFERENTIATION	0.320616	0.507933	0.0675291	-0.235968	-1.044	105	Ano1, Mxra8, Tppp, Lamb2, Mtor, Prx, Sod1, Ager, Kras, Pard3, Ctnnb1, Ilk, Nfib, Mapk3, Lrp1, Il6st, Nfia, Ckap5, Nr3c1, Dmd, Dag1, Nkx2-1, Mecp2, Rtn4, Tspan2, Itgb4
GOBP_GLIAL_CELL_MIGRATION	0.204775	0.378726	0.0625245	-0.319585	-1.15863	36	Idh2, Rras, Cd9, Arhgef7, Ctnnb1, Efemp1, Syne2, Lrp1, Rras2, Ptprb, Rtn4, Dab2ip, Lamb1
GOBP_GLIAL_CELL_PROLIFERATION	0.011983	0.0505145	0.260821	-0.450918	-1.56814	31	Shank3, Idh2, Mtor, Kras, Prkci, Ctnnb1, Nfib, Nfia, Prkch, Mecp2, Lyn, Ptk2, Nf2
GOBP_GLIOGENESIS	0.0956256	0.22922	0.1485	-0.249993	-1.16282	150	Ano1, Mxra8, Tppp, Lamb2, Shank3, Idh2, Rras, Mtor, Prx, Sod1, Ager, Cd9, Kras, Pard3, Arhgef7, Prkci, Ctnnb1, Ilk, Nfib, Mapk3, Efemp1, Syne2, Lrp1, Il6st, Nfia, Ckap5, Rras2, Nr3c1, Dmd, Dag1, Nkx2-1, Ptprb, Prkch, Mecp2, Rtn4, Tspan2, Itgb4, Dab2ip, Qki, Lyn, Lamb1, Arhgef10, Gap43
GOBP_GLOMERULUS_DEVELOPMENT	0.0202655	0.0735152	0.189707	-0.482852	-1.5881	24	Lamb2, Angpt2, Enpep, Adipoq, Tek, Ednra, Pdgfra, Ppp3ca, Ctnnd1, Aqp1
GOBP_GLUCAN_BIOSYNTHETIC_PROCESS	0.145473	0.303516	0.0675291	-0.402099	-1.26115	20	Acadm, Mtor, Sorbs1, Gbe1
GOBP_GLUCOSAMINE_CONTAINING_COMPOUND_METABOLIC_PROCESS	0.783724	0.866669	0.013544	0.302156	0.764827	15	Hexb, Chi3l1, Gfpt1, Gnpnat1
GOBP_GLUCOSE_6_PHOSPHATE_METABOLIC_PROCESS	0.078451	0.201908	0.0598876	0.513901	1.39316	20	Hk2, Taldo1, Hkdc1, Hk3, G6pdx, Tkt
GOBP_GLUCOSE_CATABOLIC_PROCESS	0.554292	0.713287	0.0184185	0.358433	0.935394	17	Gapdh, Eno1, Ldha, Pfkp, Pgk1, Pkm, Hk1
GOBP_GLUCOSE_IMPORT	0.189384	0.359228	0.0668121	-0.315705	-1.17167	40	Ace, Adipoq, Sorbs1, Prkci, Slc2a4, Rap1a, Rtn2, Appl1, Sgcb, Insr, Slc27a1, Septin7, Sort1
GOBP_GLUCOSE_METABOLIC_PROCESS	0.754737	0.846871	0.0107914	0.239282	0.855305	92	Ptpn2, Hk2, Pck2, Hkdc1, Oas1a, Hk3, G6pdx, Pgm1, Gapdh, Eno1, Gpd1, Lipa, Ldha, Fbn1, Pgam1, Pfkp, Fabp5, Pgk1, Usp7, Ddb1, Pkm, Hk1, Ranbp2, Nln
GOBP_GLUTAMATE_METABOLIC_PROCESS	0.386457	0.566139	0.0385859	-0.350567	-1.03636	16	Got2, Aldh5a1, Glud1, Oat, Aldh4a1, Adhfe1
GOBP_GLUTAMINE_FAMILY_AMINO_ACID_CATABOLIC_PROCESS	0.00818898	0.0380882	0.285313	-0.594294	-1.75688	16	Atp2b4, Got2, Ddah1, Ppat, Fah, Glud1, Oat, Aldh4a1, Adhfe1, Asrgl1
GOBP_GLUTAMINE_FAMILY_AMINO_ACID_METABOLIC_PROCESS	0.686489	0.801514	0.0138128	0.278667	0.866384	39	Phgdh, Ctps1, Cad, Arg2, Aldh18a1, Ass1, Asl, Gclm, Gclc, Pycr1, Gfpt1, Arg1, Pycr2
GOBP_GLUTAMINE_METABOLIC_PROCESS	0.362678	0.543601	0.0251527	0.422011	1.08478	16	Phgdh, Ctps1, Cad, Asl, Gfpt1, Asns, Gmps
GOBP_GLUTATHIONE_METABOLIC_PROCESS	6.48845e-05	0.000985358	0.538434	-0.603938	-2.17781	35	Gstm7, Gstm2, Gsta4, Gsta3, Gstm1, Gstk1, Gsta2, Sod1, Gstt1, Gstp1, Gstz1, Gstm4, Oplah, Gstt3, Gss, Gstm5, Mgst1, Txnrd3, Glo1, Park7
GOBP_GLYCERALDEHYDE_3_PHOSPHATE_METABOLIC_PROCESS	0.0405742	0.124628	0.0855536	0.582873	1.49827	16	Taldo1, Gapdh, Eno1, Tkt, Gpd1, Pgam1, Tkfc, Pgk1
GOBP_GLYCEROLIPID_BIOSYNTHETIC_PROCESS	0.505841	0.673322	0.016511	0.272178	0.98255	100	Pck2, C3, Lpcat2, Pigu, Dgat1, Pi4kb, Pla2g15, Mboat7, Pip4k2a, Pigs, Pi4k2a, Impa2, Vac14, Fabp5, Pik3cg, Plcg2, Agpat1, Lpcat1, Pgap1, Daglb, Gk, Pld1, Alox15, Acsl4, Pigb, Lpcat3, Cept1, Far1, Pik3r4, Ptpmt1, Slc30a5, Tmx1, Etnk1, Pigk, Apoc3, Scarb1, Tmem68, Pigt, Pik3c2a, Inppl1, Sh3glb1
GOBP_GLYCEROLIPID_CATABOLIC_PROCESS	0.630206	0.765869	0.0328308	-0.254205	-0.910406	34	Prdx6, Plcb3, Ces1d, Plcg1, Gpihbp1, Faah, Pnpla2
GOBP_GLYCEROLIPID_METABOLIC_PROCESS	0.966308	0.98238	0.00509756	0.191976	0.738214	180	Pck2, C3, Lpcat2, Pigu, Dgat1, Pi4kb, Pla2g15, Sel1l, Plek, Inpp5d, Gpd1, Mboat7, Abhd16a, Pip4k2a, Pigs, Lipa, Pla2g7, Abhd12, Pi4k2a, Naaa, Impa2, Vac14, Fabp5, Plaat3, Pik3cg, Plcg2, Agpat1, Lpcat1
GOBP_GLYCEROPHOSPHOLIPID_BIOSYNTHETIC_PROCESS	0.753086	0.846555	0.0110982	0.242486	0.848532	79	Lpcat2, Pigu, Pi4kb, Mboat7, Pip4k2a, Pigs, Pi4k2a, Impa2, Vac14, Fabp5, Pik3cg, Plcg2, Agpat1, Lpcat1, Pgap1, Pld1, Alox15, Pigb, Lpcat3, Cept1, Far1, Pik3r4, Ptpmt1, Slc30a5, Etnk1, Pigk
GOBP_GLYCEROPHOSPHOLIPID_CATABOLIC_PROCESS	0.668288	0.791266	0.0158456	0.336988	0.852995	15	Pla2g15, Abhd16a, Pla2g7, Abhd12
GOBP_GLYCEROPHOSPHOLIPID_METABOLIC_PROCESS	0.958119	0.976898	0.00592891	0.195456	0.732633	137	Lpcat2, Pigu, Pi4kb, Pla2g15, Plek, Inpp5d, Mboat7, Abhd16a, Pip4k2a, Pigs, Pla2g7, Abhd12, Pi4k2a, Naaa, Impa2, Vac14, Fabp5, Plaat3, Pik3cg, Plcg2, Agpat1, Lpcat1, Pgap1
GOBP_GLYCOLIPID_BIOSYNTHETIC_PROCESS	0.0950637	0.228321	0.0547849	0.53468	1.37439	16	Tm9sf2, B4galnt1, Pigu, Pigs, St3gal4, Pgap1, Pigb, St3gal1, Slc30a5, Pigk
GOBP_GLYCOLYTIC_PROCESS_THROUGH_FRUCTOSE_6_PHOSPHATE	0.415624	0.590814	0.0226372	0.387626	1.03758	19	Gapdh, Gale, Eno1, Pfkp, Pgk1, Pkm, Hk1
GOBP_GLYCOLYTIC_PROCESS_THROUGH_GLUCOSE_6_PHOSPHATE	0.333923	0.52069	0.0266646	0.439386	1.11219	15	Gapdh, Gale, Eno1, Pfkp, Pgk1, Pkm, Hk1
GOBP_GLYCOPROTEIN_BIOSYNTHETIC_PROCESS	0.000973642	0.00770406	0.477271	0.457234	1.64104	95	Dad1, Tm9sf2, Rpn2, Stt3a, Trex1, Ostc, Rpn1, B4galt1, Mgat1, Ddost, Cog3, Uggt1, Galnt7, Mlec, St3gal4, Galnt1, St6gal1, Ube2j1, Cog7, Alg2, Npc1, Slc35b2, Gfpt1, Alg5, Galnt2, Mogs, Fut8, Tnip1, Dpagt1, Trip11, Soat1, Lmf1, Alg3, Tmem165, St3gal1, Cant1, Golph3, Gmppb
GOBP_GLYCOPROTEIN_CATABOLIC_PROCESS	0.00633938	0.0318925	0.220823	0.662495	1.67693	15	Btk, Naglu, Gusb, Ctsl, Man1b1, Manba, Edem3
GOBP_GLYCOPROTEIN_METABOLIC_PROCESS	5.14355e-07	2.06163e-05	0.659444	0.510678	1.8943	124	Dad1, Tm9sf2, Man2a1, Rpn2, Stt3a, Trex1, Galns, Prkcsh, Btk, Ostc, Rpn1, Hexb, Naglu, B4galt1, Hexa, Mgat1, Ddost, Gusb, Cog3, Uggt1, Erp44, Galnt7, Mlec, St3gal4, Galnt1, St6gal1, Ube2j1, Ctsl, Man2a2, Man1b1, Cog7, Alg2, Npc1, Slc35b2, Gfpt1, Alg5, Manba, Ganab, Galnt2, Mogs, Edem3, Fut8, Tnip1, Dpagt1, Trip11, Soat1, Aga, Lmf1, Apcs
GOBP_GLYCOSPHINGOLIPID_METABOLIC_PROCESS	2.96584e-05	0.000545223	0.57561	0.774064	1.98973	16	Tm9sf2, B4galnt1, Prkcd, Psap, Hexb, Naglu, Hexa, Gla, Gm2a
GOBP_GLYCOSYLATION	4.65144e-05	0.000773657	0.557332	0.508515	1.79356	84	Dad1, B4galnt1, Rpn2, Stt3a, Cln5, Ostc, Rpn1, B4galt1, Mgat1, Ddost, Nans, Cog3, Uggt1, Galnt7, Mlec, St3gal4, Galnt1, St6gal1, Cog5, Ube2j1, Cog7, Alg2, Npc1, Gfpt1, Alg5, Galnt2, Mogs, Fut8, Dpagt1, Trip11, Cog8, Cog4, Lmf1, Alg3, Cog6, Tmem165, Pigb, Cog1, St3gal1
GOBP_GLYCOSYL_COMPOUND_CATABOLIC_PROCESS	0.0221181	0.0783749	0.116711	0.609686	1.56719	16	Gda, Dera, Pnp, Gla, Gusb, Ada
GOBP_GLYCOSYL_COMPOUND_METABOLIC_PROCESS	0.274748	0.462963	0.0279779	0.362213	1.13266	40	Gda, Dera, Hprt1, Pnp, Aprt, Gla, Gusb, Ada
GOBP_GMP_BIOSYNTHETIC_PROCESS	0.150671	0.309022	0.0427719	0.51393	1.30088	15	Hprt1, Pnp, Aprt, Ampd2, Ada, Atic
GOBP_GMP_METABOLIC_PROCESS	0.0824521	0.207845	0.0583286	0.511158	1.38572	20	Gda, Hprt1, Pnp, Aprt, Ampd2, Ada
GOBP_GOLGI_ORGANIZATION	0.0311804	0.101648	0.0873573	0.381869	1.37329	97	Surf4, Tmed5, Naglu, Golph3l, Cog3, Pde4dip, Coro7, Vti1a, Tmed10, Uso1, Sec22b, Tmed1, Cog5, Prmt5, Pi4k2a, Cog7, Gbf1, Tbc1d20, Arl1, Lman1, Vti1b, Trip11, Vrk1, Cog8, Cog4, Tmed2, Tmed9, Cog6, Syne1, Tmed7, Tmed3, Cog1, Nploc4, Zw10, Golga5, Tmed4, Golph3, Lrrk2, Rab43, Gak
GOBP_GOLGI_TO_PLASMA_MEMBRANE_PROTEIN_TRANSPORT	0.320964	0.507933	0.0262675	0.386607	1.10936	26	Nsf, Golph3l, Krt18, Rack1, Csk, Arfrp1, Rab31, Golph3, Gga1
GOBP_GOLGI_TO_PLASMA_MEMBRANE_TRANSPORT	0.889089	0.932571	0.0096311	0.227784	0.733982	47	Nsf, Golph3l, Krt18, Rack1, Csk, Arfrp1, Ccdc93, Rab31, Golph3, Gga1
GOBP_GOLGI_TO_VACUOLE_TRANSPORT	0.463489	0.634508	0.0211304	0.382923	0.999304	17	Ap1g2, Vti1a, Ankfy1, Vti1b, Ap1g1, Lamp1
GOBP_GOLGI_VESICLE_TRANSPORT	0.000275955	0.00298545	0.498493	0.408605	1.58914	208	Surf4, Copa, Arcn1, Cope, Erp29, Copb1, Sec23b, Hyou1, Sec24d, P4hb, Sec31a, Tmed5, Nsf, Lman2, Scfd1, Golph3l, Preb, Ap1g2, Mia3, Krt18, Cog3, Eps15, Vti1a, Arf4, Kdelr2, Tmed10, Uso1, Ero1b, Sec22b, Rack1, Tmed1, Csk, Copg2, Cog5, Ankfy1, Vps41, Cog7, Scyl1, Vcp, Gbf1, Tbc1d20, Sar1b, Ergic1, Gosr2, Rer1, Sec13, Arl1, Trappc10, Arfgap2, Arfrp1, Sec24b, Gabarapl2, Golt1b, Snx2, Pgap1, Lman1, Nrb…
GOBP_GRANULOCYTE_ACTIVATION	1.85443e-05	0.000386324	0.57561	0.730419	1.99912	21	Myo1f, Cd177, Anxa1, Prkcd, Itgam, Syk, Il16, Itgb2, Camp, Grn, Abr, Ctsg, Fcgr4, Pi4k2a, Kars1, Myd88, Spi1
GOBP_GRANULOCYTE_CHEMOTAXIS	0.0239713	0.0839674	0.104652	0.455408	1.47791	49	Vav1, Anxa1, S100a8, Itgam, C5ar1, S100a9, Syk, Itgb2, Rac2, Cd74, Ppib, Nckap1l, Csf1r, Lgals3, Lbp, Gbf1, Spp1, Nod2, Prex1, Cxcl15
GOBP_GRANULOCYTE_DIFFERENTIATION	0.406973	0.583607	0.0228652	0.386682	1.04827	20	Evi2b, C1qc, Inpp5d, Hcls1, Ap3b1
GOBP_GRANULOCYTE_MIGRATION	0.000823927	0.00676007	0.477271	0.496694	1.68626	64	Myo1f, Cd177, Vav1, Anxa1, S100a8, Itgam, C5ar1, S100a9, Syk, Wdr1, Itgb2, Rac2, Cd74, Prtn3, Tlr2, Irak4, Ppib, Epx, Nckap1l, Csf1r, Myd88, Lgals3, Lbp, Gbf1, Spp1, Nod2, Prex1, Cxcl15
GOBP_GTP_METABOLIC_PROCESS	0.753417	0.846555	0.0137603	0.299272	0.801079	19	Pnp, Ampd2, Nme1, Ran, Opa1, Lrrk2, Gtpbp1
GOBP_HEAD_DEVELOPMENT	0.937705	0.966156	0.0585987	-0.174929	-0.856901	222	Crk, Nrp1, Shank3, Eml1, Septin4, Gnaq, Rras, Itgb1, Maco1, Dync2h1, Atp1a2, Pbx1, Prkg1, Kras, Src, Ctnnb1, Nfib, Mapk3, Syne2, Fbxw11, Sphk1, Wls, Pex5, Specc1l, Ednra, Numb, Flrt3, Pdgfra, Nkx2-1, Ywhae, Aqp1, Ogdh, Hook3, Mecp2, Arl6, Rtn4
GOBP_HEART_DEVELOPMENT	3.50244e-05	0.000625071	0.557332	-0.31145	-1.53023	227	Acadm, Ace, Tgfbr3, Gna11, Nrp1, Luzp1, Parva, Gnaq, Mb, Itgb1, Ldb3, Mtor, Ece1, Dync2h1, Nebl, Csrp3, Efnb2, Calcrl, Cdk1, Lemd2, Sgcd, Acvrl1, Pdlim2, Ctnnb1, Slc25a4, Nckap1, Ilk, Tek, Mapk3, Cxadr, Lrp1, Ap2b1, Pdlim3, Mybpc3, Wnk1, Ednra, Myl7, Sgcb, Yap1, Sorbs2, Ptk7, Nr3c1, Flrt3, Pdgfra, Dag1, Cav3, Fkbp1a, Eng, Dipk2a, Insr, Pdlim5, Cdkn1b, Tnnt2
GOBP_HEART_GROWTH	0.0206412	0.0744362	0.211071	-0.382694	-1.46559	46	Tgfbr3, Mtor, Cdk1, Ctnnb1, Slc25a4, Cxadr, Yap1, Sorbs2, Nr3c1, Cav3, Dipk2a, Pdlim5
GOBP_HEART_MORPHOGENESIS	0.0105263	0.0459586	0.35482	-0.332049	-1.42051	84	Tgfbr3, Nrp1, Parva, Mtor, Lemd2, Acvrl1, Ctnnb1, Ilk, Tek, Mybpc3, Ednra, Yap1, Dag1, Cav3, Fkbp1a, Eng, Insr, Tnnt2, Rtn4, Myl3, Dlc1, Aldh1a2, Dsp, Sema3c, Ephb4, Tmem100, Tnnc1, Heg1, Smad4
GOBP_HEART_PROCESS	1.25375e-06	4.3175e-05	0.643552	-0.482607	-2.06452	86	Ace, Atp2b4, Jup, Mtor, Sod1, Ehd3, Atp1a2, Csrp3, Gnao1, Sgcd, Src, Nedd4l, Cxadr, Cav1, Cacna2d1, Snta1, Mybpc3, Ednra, Myl7, Casq2, Yap1, Gnai2, Pebp1, Dmd, Scn3b, Cav3, Smtn, Dlg1, Tnnt2, Gpd1l, Atp2a2, Tmem65, Myl4, Agrn, Myl3, Atp1a1, Slc9a1
GOBP_HEART_VALVE_DEVELOPMENT	0.520566	0.686414	0.0195298	0.378721	0.958632	15	Naglu, Rbpj, Emilin1, Hectd1, Eln, Tgfbr2
GOBP_HEMATOPOIETIC_OR_LYMPHOID_ORGAN_DEVELOPMENT	0.410979	0.586599	0.0214913	0.336814	1.0375	37	Ptprc, Ripk3, Samd9l, Ada, Lipa, Nfkb2, Adrm1, Pcid2, Pkn1, Polb, Fadd, Zmpste24, Stat5b, Rcbtb2, Map2k1, Rbm15
GOBP_HEMATOPOIETIC_PROGENITOR_CELL_DIFFERENTIATION	0.00706535	0.0339899	0.193114	0.466941	1.55747	58	Ptpn6, Eef2, Ptprc, Trex1, Samd9l, Ppp4r2, Kcnab2, Xrcc5, Rbm47, Ap3b1, Lipa, Pld4, Rrs1, Ufl1
GOBP_HEME_BIOSYNTHETIC_PROCESS	0.617426	0.757074	0.0169976	0.351083	0.888673	15	Cpox, Fxn, Hmbs, Abcb7, Ppox
GOBP_HEME_METABOLIC_PROCESS	0.464846	0.635087	0.0204713	0.357325	1.00704	24	Cpox, Hmox2, Hmox1, Blvra, Fxn, Hmbs, Abcb7, Hpx, Ppox
GOBP_HEMOSTASIS	0.429236	0.601336	0.0549209	-0.233059	-1.00734	92	Entpd1, Anxa5, Tspan8, Gnaq, Cd36, Thbd, Tspan9, Rap2b, F11r, Prkg1, Cd9, Gnas, Ano6, Entpd2, Cav1
GOBP_HEPATICOBILIARY_SYSTEM_DEVELOPMENT	0.317558	0.505251	0.0248394	0.325997	1.09109	59	Man2a1, Pck2, Prkcsh, Hmox1, Naglu, Ada, Sec63, Lipa, Aacs, Ldha, Asl
GOBP_HEPATOCYTE_APOPTOTIC_PROCESS	0.180262	0.347587	0.0381267	0.465781	1.24679	19	Stk4, Krt18, Stk3, Casp8, Pik3cg
GOBP_HETEROCHROMATIN_FORMATION	0.490455	0.660307	0.0186234	0.312959	0.986321	42	Smchd1, Rbm15b, Eed, Hdac1, Pole3, Trim28, Atrx, Dnmt1, Macroh2a1, Ctcf, Trip12, Baz1a, H2az2, Znfx1, Smarca4, Rbm15, Smarca5, Cdk2, Hnrnpu, Cbx3
GOBP_HETEROPHILIC_CELL_CELL_ADHESION_VIA_PLASMA_MEMBRANE_CELL_ADHESION_MOLECULES	0.31283	0.501225	0.0431254	-0.377375	-1.094	15	Alcam, Mcam, Cadm1, Cxadr
GOBP_HETEROTYPIC_CELL_CELL_ADHESION	0.681647	0.799341	0.0142395	0.288065	0.867783	33	Cd44, Il1rn, Ptprc, Itgb2, Itgax, Thy1, Itgb7, Mapk7, Fgg, Fga, Itga4, Alox15, Lck
GOBP_HINDBRAIN_DEVELOPMENT	0.336461	0.522647	0.0242291	0.336499	1.08429	47	Fcgr2b, Arcn1, C5ar1, Hspa5, Psap, Naglu
GOBP_HINDBRAIN_MORPHOGENESIS	0.399971	0.578562	0.0236474	0.416932	1.05535	15	Hspa5, Psap, Cdk5, Comt, Usp9x, Coq8b, Map2k1, Gnpat
GOBP_HIPPOCAMPUS_DEVELOPMENT	0.538828	0.700763	0.0332858	-0.288332	-0.943809	23	Crk, Nkx2-1, Ywhae, Ogdh, Nf2, Zeb2, Nfix, Hdac2, Uqcrq, Gsk3b, Kif3a
GOBP_HOMEOSTASIS_OF_NUMBER_OF_CELLS	0.000630633	0.00557815	0.477271	0.406383	1.54535	159	Ptpn2, Rps6, Fcgr2b, Cd44, Anxa1, Rps24, Itgam, Rps14, G6pdx, Btk, Rps19, Casp3, Ripk3, Rps17, Rac2, Hmox1, Cd74, Coro1a, Rassf2, Ptbp3, Ada, Inpp5d, Hcls1, Ap3b1, Stat1, Card11, B2m, Lipa, Isg15, Ufl1, Nckap1l, Bak1, Sash3, Csf1r, Prdx5, Cyld, Sfxn1, Nod2, Arid4a, Uba5, Stat3, Cfh, Jmjd6, Tcirg1, Spi1, Bax, Axl, Maea, Heatr3, Mif, Rpa1, Prdx1, Enpp1, Dnase2a, Col6a1, Ikbkb, Card9, Hdac6
GOBP_HOMEOSTASIS_OF_NUMBER_OF_CELLS_WITHIN_A_TISSUE	0.346012	0.532254	0.0260554	0.435681	1.10281	15	Coro1a, Lipa, Sash3, Prdx5, Bax, Rpa1
GOBP_HOMOPHILIC_CELL_ADHESION_VIA_PLASMA_MEMBRANE_ADHESION_MOLECULES	1.68003e-06	5.55093e-05	0.643552	-0.73055	-2.43694	25	Cdh5, Cdh13, Cdh1, Palld, Pcdh1, Esam, Cadm1, Pecam1, Ceacam1, Nectin2, Nptn, Cdh11, Nectin3, Pcdhgc3
GOBP_HOMOTYPIC_CELL_CELL_ADHESION	0.513816	0.680954	0.0176788	0.301472	0.971425	47	Fermt3, Ptpn6, Prkcd, Lgals1, Syk, Pdia3, Pdia4, Plek, Ubash3b, Ctsg
GOBP_HORMONE_BIOSYNTHETIC_PROCESS	0.284724	0.473283	0.0457771	-0.377321	-1.11545	16	Por, Nr3c1, Fdx1, Igf1r, Atp1a1, Hsd17b8, Hfe, H6pd
GOBP_HORMONE_MEDIATED_SIGNALING_PATHWAY	0.335352	0.522289	0.0239808	0.322891	1.07699	58	Calr, Trip4, Rwdd1, Ufl1, Hdac1, Prcp, Ufm1, Arid1a, Csnk2b, Uba5, Parp1, Ufsp2, Vps18, Ddx5, Ddrgk1, Ptges3, Dab2, Vps11, Rela, Pak1, Ywhah, Ddx17, Cnot9, Padi2
GOBP_HORMONE_METABOLIC_PROCESS	0.0108696	0.0468714	0.326352	-0.355896	-1.46913	69	Ace, Akr1c14, Aldh1a1, Rbp1, Hsd17b11, Hsd11b1, Por, Ece1, Adh1, Lrat, Crym, Stub1, Cyp2s1, Adh7, Aldh1a7, Nr3c1, Pdgfra, Hsd17b10, Iyd, Sult1a1, Fdx1, Cyp2d22, Igf1r, Atp1a1
GOBP_HORMONE_TRANSPORT	0.028821	0.0960044	0.252644	-0.285543	-1.29316	124	Ano1, Anxa5, Gna11, Pfkm, Gnaq, Niban2, Sidt2, Adipoq, Gnao1, Stim1, Arhgef7, Gnas, Prkce, Glud1, Ccdc186, Rab3a, Crym, Lrp1, Kif5b, Vamp2, Vsnl1, Hadh, Sytl4, Itsn1, Abat, Ppp3ca, Cpt1a, Aqp1, Psmd9
GOBP_HUMORAL_IMMUNE_RESPONSE	1.92267e-05	0.000395037	0.57561	0.54469	1.88122	72	Igha, Jchain, Fcgr2b, Ltf, Ptpn6, Pglyrp1, C3, Ptprc, S100a9, Rpl30, Rps19, Camp, Gapdh, Rbpj, H2-DMa, C1qc, Cfp, Crp, C1qb, B2m, Ighg2b, Ctsg, C1qa, Elane, Ighg1, Acod1, Lgals3, Nod2, Ighg2c, C1ra, Cfh, Cxcl15, Serping1, Fga, Alox5, Ighm, Hpx, Kng1, Kng2, C4b, Hrg, C2, Cxcl12, Fgb, C6
GOBP_HUMORAL_IMMUNE_RESPONSE_MEDIATED_BY_CIRCULATING_IMMUNOGLOBULIN	0.00230384	0.0147458	0.35482	0.590218	1.7488	30	Igha, Fcgr2b, Ptpn6, C3, Ptprc, C1qc, Crp, C1qb, Ighg2b, C1qa, Ighg1, Nod2, Ighg2c, C1ra, Serping1, Ighm, Hpx
GOBP_HYALURONAN_METABOLIC_PROCESS	0.301489	0.490773	0.0284589	0.450801	1.14108	15	Cd44, Hexb, Hexa, Gusb
GOBP_HYDROGEN_PEROXIDE_CATABOLIC_PROCESS	0.420201	0.594212	0.0226703	0.396192	1.03393	17	Txnrd1, Prdx4, Mpo, Epx, Prdx5, Prdx1
GOBP_HYDROGEN_PEROXIDE_METABOLIC_PROCESS	0.309358	0.498932	0.0266191	0.378297	1.11166	29	Cybb, Txnrd1, Prdx4, Cyba, Mpo, Epx, Prdx5, Stat3, Ncf1, Prdx1
GOBP_HYPEROSMOTIC_RESPONSE	0.887853	0.931674	0.0228092	-0.242592	-0.703267	15	Wnk1, Akr1b1, Aqp1, Letm1
GOBP_ICOSANOID_BIOSYNTHETIC_PROCESS	0.0318426	0.103119	0.0951997	0.542829	1.50093	22	Alox5ap, Anxa1, Ptges, Syk, Tbxas1, Cd74, Lta4h, Fabp5, Daglb, Mif, Alox5
GOBP_ICOSANOID_METABOLIC_PROCESS	0.159019	0.320206	0.0758099	-0.308704	-1.19356	49	Cyp2a5, Ephx1, Akr1c14, Cyp2f2, Hpgd, Cyp2b10, Ptgis, Gstp1, Mgst3, Sphk1, Cyp2s1
GOBP_ICOSANOID_TRANSPORT	0.178691	0.345648	0.0385144	0.47419	1.2534	18	Anxa1, Ptges, Syk, Abcc4
GOBP_IMMUNE_RESPONSE_REGULATING_CELL_SURFACE_RECEPTOR_SIGNALING_PATHWAY	3.28097e-06	9.82437e-05	0.627257	0.485905	1.81048	130	Ptpn2, Pigr, Ltf, Ptpn6, Cd14, C3, Ptprc, Itgam, C5ar1, Oas1a, Lcp2, Btk, Syk, Sqstm1, Cyba, Clec7a, Naglu, Myo1g, Themis2, Tlr2, Lpxn, Thy1, Ada, Zap70, Nmi, Card11, Malt1, Rftn1, Lipa, Csk, Rps3, Plscr2, Prkcb, Grb2, Nckap1l, Ifi35, Cyld, Myd88, Acod1, Lgals3, Lbp, Nod2, Plcg2
GOBP_IMMUNE_RESPONSE_REGULATING_SIGNALING_PATHWAY	9.92269e-08	5.77642e-06	0.704976	0.471733	1.8391	217	Ptpn2, Pigr, Sting1, Ltf, Ptpn6, Cd14, C3, Ptprc, S100a8, Ctsh, Itgam, A1bg, C5ar1, Ifih1, S100a9, Oas1a, Trex1, Lcp2, Btk, Syk, Sqstm1, Cyba, Clec7a, Naglu, Hspa8, Dhx58, Casp1, Myo1g, Themis2, Tlr2, Lpxn, Thy1, Cd274, Ada, Tab1, Zap70, Igtp, Pycard, Nmi, Ap3b1, Mapkapk2, Card11, Malt1, Rftn1, Irgm2, Lipa, Tlr9, Arrb2, Unc93b1, Gbp5, Csk, Nlrx1, Rps3, Tlr3, Irgm1, Plscr2, Smpdl3b, Gramd4, Prkcb,…
GOBP_IMMUNE_SYSTEM_DEVELOPMENT	0.264516	0.453496	0.0277192	0.331515	1.12548	64	Ptprc, Ripk3, Samd9l, Cd274, Ada, Lipa, Nfkb2, Xrcc6, Samhd1, Msh6, Adrm1, Irak3, Acod1, Tfrc, Stat6, Pcid2, Ctnnbl1, Exosc6, Pkn1, Tgfbr2, Polb, Ighd, Fadd, Zmpste24, Stat5b, Rcbtb2, Map2k1, Rbm15, Exosc3, Ido1
GOBP_IMMUNOGLOBULIN_PRODUCTION	2.73609e-08	1.85826e-06	0.733762	0.627735	2.14217	66	Fcgr2b, H2-Ab1, Crlf2, Ptprc, Igkv12-44, Trex1, Igkv17-121, Igkv16-104, Btk, Mzb1, Igkv8-30, Igkv9-120, Igkv12-38, Igkv9-124, Igkv6-13, Card11, Tlr9, Fbn1, Igkv1-135, Fgl2, Ighg1, Igkv2-137, Samhd1, Msh6, Sash3, Igkv8-28, Igkv6-20, Igkv6-32, Igkv12-46, Nod2, Igkv13-84, Igkv19-93, Tfrc, Igkv4-58, Tcirg1, Igkv8-27, Stat6, Ighm, Enpp1, Hpx, Igkv10-94, Ctnnbl1
GOBP_IMMUNOGLOBULIN_PRODUCTION_INVOLVED_IN_IMMUNOGLOBULIN_MEDIATED_IMMUNE_RESPONSE	0.00608548	0.0308057	0.220823	0.606191	1.67613	22	H2-Ab1, Crlf2, Ptprc, Trex1, Btk, Fgl2, Msh6, Nod2, Tfrc, Stat6, Ighm, Enpp1, Exosc6
GOBP_IMPORT_ACROSS_PLASMA_MEMBRANE	0.0200293	0.0729831	0.226232	-0.354792	-1.43386	60	Akap5, Cd36, Slc6a14, Itgb1, Atp1a2, Slc39a10, Lrrc8a, Cav1, Wnk1, Slc43a2, Ppp3ca, Slc39a4, Dlg1, Slc27a1, Acsl1, Atp1a1, Slc12a7, Slc9a1, Atp1b1, Slc30a1, Slc1a4
GOBP_IMPORT_INTO_NUCLEUS	0.223683	0.40305	0.0295721	0.314209	1.13911	103	Prkcd, Syk, Cfl1, Sqstm1, Stk4, Pml, Hsp90ab1, Kpna2, Hcls1, Htatip2, Gbp4, Kpna3, Ufm1, Ipo5, Cse1l, Stk3, Sec13, Nup85, Ipo4, Stat3, Nolc1, Trim28, Ran, Heatr3, Nup54, Nup155, Ranbp2, Zpr1, Kpnb1, Tardbp, Ddx5, Kpna6, Nup153
GOBP_IMPORT_INTO_THE_MITOCHONDRION	0.161936	0.32266	0.0668907	-0.358421	-1.2179	27	Sfxn3, Tst, Slc25a32, Vdac1
GOBP_IMP_METABOLIC_PROCESS	0.0945188	0.227753	0.0544268	0.513762	1.37522	19	Hprt1, Pnp, Aprt, Ampd2, Ada, Atic
GOBP_INFLAMMASOME_MEDIATED_SIGNALING_PATHWAY	0.0115615	0.0491616	0.160147	0.591907	1.62002	21	Btk, Hspa8, Igtp, Pycard, Irgm2, Gbp5, Irgm1, Eif2ak2, Myd88, Gbp2, Plcg2, Lamp2, Ddx3x
GOBP_INFLAMMATORY_RESPONSE_TO_ANTIGENIC_STIMULUS	0.017414	0.0657054	0.127457	0.538229	1.56925	28	Fcgr2b, Il1rn, C3, Trex1, Btk, Rbpj, Psma1, Ighg2b, Fcgr4, Elane, Psmb4, Ighg1, Kars1, Nod2, Serpinb9
GOBP_INNATE_IMMUNE_RESPONSE_ACTIVATING_CELL_SURFACE_RECEPTOR_SIGNALING_PATHWAY	0.000109481	0.0015384	0.538434	0.606101	1.87449	38	Ltf, Cd14, Oas1a, Syk, Sqstm1, Cyba, Clec7a, Naglu, Tlr2, Nmi, Ifi35, Myd88, Acod1, Lbp, Nod2, Plcg2
GOBP_INNATE_IMMUNE_RESPONSE_ACTIVATING_SIGNALING_PATHWAY	2.30924e-06	7.23858e-05	0.627257	0.48917	1.81768	126	Sting1, Ltf, Cd14, S100a8, Ifih1, S100a9, Oas1a, Trex1, Btk, Syk, Sqstm1, Cyba, Clec7a, Naglu, Hspa8, Dhx58, Casp1, Tlr2, Cd274, Tab1, Igtp, Pycard, Nmi, Ap3b1, Mapkapk2, Rftn1, Irgm2, Tlr9, Arrb2, Unc93b1, Gbp5, Nlrx1, Tlr3, Irgm1, Smpdl3b, Gramd4, Ifi35, Ipo5, Tkfc, Washc4, Irak3, Eif2ak2, Myd88, Acod1, Lbp, Gbp2, Nod2, Plcg2
GOBP_INNER_EAR_RECEPTOR_CELL_DEVELOPMENT	0.32712	0.514678	0.0420645	-0.372584	-1.08011	15	Clic5, Sod1, Pls1
GOBP_INNER_MITOCHONDRIAL_MEMBRANE_ORGANIZATION	0.13522	0.286493	0.0719517	-0.385838	-1.26903	24	Apoo, Apool, Tmem11, Micos13, Letm1, Immt, Chchd6, Chchd3, Bcs1l
GOBP_INORGANIC_ANION_TRANSMEMBRANE_TRANSPORT	0.000193657	0.00234023	0.518848	-0.736084	-2.17604	16	Ano1, Mtor, Slc25a10, Lrrc8a, Ano6
GOBP_INORGANIC_ANION_TRANSPORT	0.00636937	0.0319777	0.407018	-0.484152	-1.69644	32	Ano1, Clic5, Mtor, Clic3, Abcb1a, Slc25a10, Lrrc8a, Ano6
GOBP_INORGANIC_ION_HOMEOSTASIS	0.384009	0.563905	0.0194319	0.269565	1.04145	192	Steap4, Lcn2, Ptpn6, Ptprc, Nucb2, Ftl1, Atp6v0d1, Tbxas1, Cyba, Ero1a, Hexb, Hmox1, Naglu, Coro1a, Pml, Ptk2b, Thy1, Fth1, Sco2, Ubash3b, Ap3b1, B2m, Eif3e, Atox1, Aco1, Tgm2, Fxn, Atp6v1g1, Marcksl1, Prkcb, Bak1, Bola2, Spp1, Glrx3, Atp6ap1, Plcg2, Camk2d, Tfrc, Cyb561a3, Slc34a2, Tcirg1, Cdk5, Bax, Atg5
GOBP_INORGANIC_ION_IMPORT_ACROSS_PLASMA_MEMBRANE	0.0817045	0.207195	0.0988658	-0.378145	-1.325	32	Akap5, Atp1a2, Slc39a10, Cav1, Wnk1, Ppp3ca, Slc39a4, Dlg1, Atp1a1, Slc12a7, Slc9a1, Atp1b1, Slc30a1
GOBP_INORGANIC_ION_TRANSMEMBRANE_TRANSPORT	0.0126885	0.0524045	0.38073	-0.262551	-1.28612	222	Ano1, Gstm7, Akap5, Atp2b4, Ahnak, Slc6a14, Itgb1, Atp2b1, Mtor, Sestd1, Slc6a2, Ehd3, Plcb3, Atp1a2, Slc39a10, Slc25a10, Fhl1, Lrrc8a, Stim1, Prkce, Nedd4l, Vdac1, Nnt, Ano6, Ccdc51, Cav1, Cacna2d1, Snta1, Plcg1, Wnk1, Ednra, Atp6v1c2, Steap3, Casq2, Dmd, Scn3b, Nipsnap2, Cav3, Fkbp1a, Ppp3ca, Ywhae, Aqp1, Slc39a4, Dlg1, Gpd1l, Plcd1, Atp2a2, Rapgef3, Park7, Letm1, Itgb3, Agrn, Atp1a1, Slc12a7, …
GOBP_INSULIN_LIKE_GROWTH_FACTOR_RECEPTOR_SIGNALING_PATHWAY	0.949266	0.973069	0.0228877	-0.204481	-0.651495	21	Kras, Mapk3
GOBP_INSULIN_RECEPTOR_SIGNALING_PATHWAY	0.838963	0.900862	0.00954763	0.229534	0.798698	76	Ptpn2, Nucb2, Prkcd, Mzb1, Snx5, Ptpn1, Ctsd, Pip4k2a, Ncl, Prkcb, Grb2
GOBP_INSULIN_SECRETION	0.0519143	0.149506	0.161159	-0.294373	-1.26983	89	Ano1, Gna11, Pfkm, Gnaq, Sidt2, Gnao1, Stim1, Gnas, Prkce, Glud1, Ccdc186, Rab3a, Lrp1, Kif5b, Vsnl1, Hadh, Sytl4, Abat, Ppp3ca, Cpt1a, Psmd9
GOBP_INSULIN_SECRETION_INVOLVED_IN_CELLULAR_RESPONSE_TO_GLUCOSE_STIMULUS	0.176701	0.343369	0.0663458	-0.338712	-1.18682	32	Ano1, Sidt2, Prkce, Ccdc186, Lrp1, Kif5b, Vsnl1
GOBP_INTEGRIN_MEDIATED_SIGNALING_PATHWAY	0.335376	0.522289	0.0235047	0.313695	1.07554	68	Fermt3, Fn1, Cd177, Vav1, Itgam, Syk, Itgb2, Itgax, Fgr, Ptk2b, Thy1, Plek, Col3a1, Isg15, Itgal, Sema7a
GOBP_INTERFERON_ALPHA_PRODUCTION	0.0151299	0.0589993	0.139715	0.580713	1.58938	21	Ifih1, Trex1, Nmi, Ap3b1, Stat1, Tlr9, Tlr3, Gbp4, Ddx3x, Dhx9
GOBP_INTERFERON_BETA_PRODUCTION	0.000881224	0.00711087	0.477271	0.592026	1.78345	33	Sting1, Ifih1, Oas1a, Tlr2, Pycard, Nmi, Tlr9, Isg15, Nlrx1, Tlr3, Morc3, Rel, Ddx3x, Dhx9, Sirpa
GOBP_INTERFERON_MEDIATED_SIGNALING_PATHWAY	0.000354354	0.00357611	0.498493	0.563551	1.81592	47	Ptpn2, Sting1, Parp9, Ifih1, Oas1a, Trex1, Zbp1, Igtp, Rbm47, Stat1, Irgm2, Isg15, Irgm1, Ube2k, Samhd1, Myd88
GOBP_INTERLEUKIN_10_PRODUCTION	0.00132529	0.0097973	0.45506	0.602901	1.7578	28	Fcgr2b, Prkcd, G6pdx, Btk, Syk, Clec7a, Tlr2, Cd274, Pycard, Rbm47, Tlr9, Isg15, Epx, Sash3, Prg2, Nod2, Plcg2, Stat3, Cd84
GOBP_INTERLEUKIN_12_PRODUCTION	0.0316742	0.103071	0.0939237	0.51312	1.49604	28	Prkcd, G6pdx, Syk, Il16, Clec7a, Tlr2, Acp5, Tlr9, Arrb2, Unc93b1, Tlr3, Irak3, Nod2, Plcg2, Rel
GOBP_INTERLEUKIN_1_BETA_PRODUCTION	0.042316	0.128206	0.0800618	0.484059	1.45194	32	Tnfaip8, Serpinb1a, Clec7a, Casp1, Tlr2, Pml, Arg2, Pycard, Acp5, Malt1, Arrb2, Gbp5, Myd88, Nod2, Casp8, Stat3, Hk1
GOBP_INTERLEUKIN_1_MEDIATED_SIGNALING_PATHWAY	0.332064	0.519115	0.0266494	0.431204	1.10841	16	Il1rn, Zbp1, Irak4, Irak3, Myd88, Ikbkb, Rela
GOBP_INTERLEUKIN_1_PRODUCTION	0.0141213	0.0560498	0.138395	0.487908	1.53769	42	Anxa1, Tnfaip8, Il16, Serpinb1a, Clec7a, Casp1, Tlr2, Pml, Arg2, Pycard, Acp5, Tmed10, Malt1, Arrb2, Gbp5, Myd88, Nod2, Casp8, Stat3, Hk1
GOBP_INTERLEUKIN_2_PRODUCTION	0.0408631	0.125358	0.0816849	0.490441	1.46296	31	Ptprc, Anxa1, Pnp, Clec7a, Sftpd, Card11, Malt1, Rps3, Sash3, Nod2, Plcg2
GOBP_INTERLEUKIN_6_PRODUCTION	0.000394592	0.00389023	0.498493	0.507943	1.71518	62	Ptpn6, Ifih1, Btk, Syk, Il16, Cyba, Clec7a, Cd74, Grk2, Tlr2, Inpp5d, Pycard, Mapkapk2, Tlr9, Arrb2, Unc93b1, Csk, Nlrx1, Tlr3, Ncl, Nckap1l, Irak3, Myd88, Lbp, Nod2, Plcg2, Stat3, Cd84, Dhx9, Sirpa, Selenos, Card9
GOBP_INTERLEUKIN_8_PRODUCTION	0.000271439	0.00297609	0.498493	0.59786	1.84161	37	Cd14, Ptprc, Anxa1, Syk, Clec7a, Cd74, Camp, Tlr2, Pycard, Crp, Tlr9, Tlr3, Elane, Chi3l1, Anxa4, Myd88, Lbp, Nod2, Stat3
GOBP_INTERMEDIATE_FILAMENT_BASED_PROCESS	0.108158	0.249242	0.0831123	-0.375857	-1.28427	28	Synm, Sod1, Des, Ppl, Krt80, Ndel1, Agfg1, Dsp, Krt5, Pkp2, Macf1, Krt19, Krt42
GOBP_INTERMEDIATE_FILAMENT_ORGANIZATION	0.39811	0.577331	0.0379365	-0.347837	-1.02829	16	Des, Krt80, Agfg1, Dsp, Krt5, Pkp2, Krt19, Krt42
GOBP_INTESTINAL_ABSORPTION	0.0685021	0.18322	0.0988658	-0.45961	-1.42494	19	Cd36, F11r, Abcg2, Epb41, Pls1, Tjp2, Ezr
GOBP_INTRACELLULAR_ESTROGEN_RECEPTOR_SIGNALING_PATHWAY	0.173559	0.33894	0.0380227	0.429054	1.24176	27	Trip4, Ufl1, Ufm1, Arid1a, Uba5, Parp1, Ufsp2, Vps18, Ddx5, Ddrgk1, Vps11, Pak1, Ddx17, Cnot9, Padi2
GOBP_INTRACELLULAR_GLUCOSE_HOMEOSTASIS	0.525361	0.690596	0.016653	0.282136	0.968994	69	Nadk, Hk2, Pck2, Hkdc1, Hk3, Grk2, Rack1, Myh9, Aacs
GOBP_INTRACELLULAR_IRON_ION_HOMEOSTASIS	0.00184326	0.0124154	0.45506	0.599549	1.76183	29	Steap4, Lcn2, Ftl1, Atp6v0d1, Hmox1, Naglu, Fth1, B2m, Aco1, Fxn, Atp6v1g1, Bola2, Glrx3, Atp6ap1, Tfrc, Cyb561a3, Abcb7, Hpx, Ccdc115
GOBP_INTRACELLULAR_LIPID_TRANSPORT	0.785422	0.866979	0.0263564	-0.250934	-0.808246	22	Abcd1, Fabp3
GOBP_INTRACELLULAR_PH_REDUCTION	0.0243419	0.0847806	0.109216	0.555273	1.53534	22	Cln5, Atp6ap2, Atp6v0d1, Grn, Atp6v1b2, Ppt1, Atp6v0d2, Tcirg1, Lamp2, Lamp1, Ccdc115, Atp6v0a2, Creg1
GOBP_INTRACELLULAR_RECEPTOR_SIGNALING_PATHWAY	0.0134439	0.0544074	0.131183	0.373577	1.40099	138	Sting1, Ifih1, Oas1a, Calr, Trex1, Btk, Hspa8, Trip4, Dhx58, Pml, Rwdd1, Tab1, Igtp, Pycard, Rftn1, Irgm2, Tlr9, Unc93b1, Gbp5, Nlrx1, Ufl1, Tlr3, Hdac1, Irgm1, Prcp, Gramd4, Ufm1, Arid1a, Ipo5, Tkfc, Fabp5, Washc4, Eif2ak2, Myd88, Gbp2, Nod2, Plcg2, Uba5, Stat3, Lamp2, Parp1, Ufsp2, Vps18, Ddx3x, Rnf170
GOBP_INTRACELLULAR_STEROL_TRANSPORT	0.258126	0.446678	0.031104	0.449517	1.17309	17	Npc2, Pip4k2a, Npc1, Vps53, Scp2, Abcg1, Vps4a, Osbp, Vps52
GOBP_INTRACILIARY_TRANSPORT	0.0976729	0.232306	0.0823897	-0.433101	-1.34276	19	Dync2h1, Dync2li1, Arl3, Dynll1, Ift74, Traf3ip1, Ift27, Nme7, Ift81, Ttc21a
GOBP_INTRA_GOLGI_VESICLE_MEDIATED_TRANSPORT	0.000697068	0.0059592	0.477271	0.615645	1.79496	28	Copa, Cope, Copb1, Nsf, Cog3, Vti1a, Copg2, Cog5, Cog7, Gosr2, Trappc10, Gabarapl2, Vti1b, Copz1, Copg1, Cog8, Cog4, Cog6, Cog1, Golga5
GOBP_INTRINSIC_APOPTOTIC_SIGNALING_PATHWAY	0.0145663	0.0572583	0.124979	0.363209	1.37821	155	Ptpn2, Fcgr2b, Cd44, S100a8, S100a9, Erp29, Casp3, Hyou1, Ripk3, P4hb, Pnp, Ero1a, Ifi204, Hmox1, Cd74, Eno1, Pml, Mybbp1a, Ptpn1, Pycard, Usp47, Mmp9, Rack1, Rps3, Hdac1, Ube2k, Pycr1, Msh6, Sfn, Bak1, Clu, Map2k4, Cyld, Rps7, Mapk7, Tpt1, Parp1, Bax, Plaur, Rpl26, Mif, Mmp2, Ddx3x, Vnn1, Ddx5, Txndc12, Rrm2b, Noc2l, Selenos, Opa1, Mcl1, Lck, Dnajc10, Htra2, Syvn1, Apaf1, Akt1, Lrrk2, Cxcl12, St…
GOBP_INTRINSIC_APOPTOTIC_SIGNALING_PATHWAY_BY_P53_CLASS_MEDIATOR	0.169129	0.331878	0.0382139	0.418664	1.24049	30	Cd44, Ifi204, Cd74, Pml, Mybbp1a, Pycard, Rps7, Bax, Rpl26, Mif, Ddx5, Rrm2b, Stk11, Hnrnpk, Wwox
GOBP_INTRINSIC_APOPTOTIC_SIGNALING_PATHWAY_IN_RESPONSE_TO_DNA_DAMAGE	0.00976435	0.0434861	0.166521	0.498192	1.58267	44	Cd44, Pnp, Ifi204, Hmox1, Cd74, Pml, Pycard, Usp47, Rps3, Msh6, Sfn, Bak1, Clu, Tpt1, Bax, Rpl26, Mif, Mcl1, Htra2, Cxcl12, Bad, Hnrnpk, Polb
GOBP_INTRINSIC_APOPTOTIC_SIGNALING_PATHWAY_IN_RESPONSE_TO_DNA_DAMAGE_BY_P53_CLASS_MEDIATOR	0.14648	0.304544	0.0431731	0.49834	1.30051	17	Cd44, Ifi204, Cd74, Pml, Pycard, Rpl26, Mif
GOBP_INTRINSIC_APOPTOTIC_SIGNALING_PATHWAY_IN_RESPONSE_TO_ENDOPLASMIC_RETICULUM_STRESS	0.00438189	0.024054	0.252644	0.542977	1.66426	36	Ptpn2, Fcgr2b, Erp29, Casp3, Hyou1, Ero1a, Pml, Ptpn1, Ube2k, Bak1, Bax, Txndc12, Selenos, Opa1, Dnajc10, Syvn1, Apaf1, Lrrk2
GOBP_INTRINSIC_APOPTOTIC_SIGNALING_PATHWAY_IN_RESPONSE_TO_OXIDATIVE_STRESS	0.149737	0.30869	0.0736533	-0.335461	-1.21619	36	Pdk1, Aldh2, Hspb1, Sod1, Ctnnb1, Bag5, Pdcd10
GOBP_IN_UTERO_EMBRYONIC_DEVELOPMENT	0.391239	0.570307	0.019093	0.267794	1.03796	199	Dad1, Man2a1, Rpl13, Nmt1, Prkcsh, Sec24d, Nop2, Rbpj, Stk4, Eno1, Mgat1, Nsun2, Fkbp10, Grn, Btf3, Sco2, Ada, Tab1, Ybx1, Dbn1, Myh9, Col3a1, Emg1, Bysl, Grb2, Ccnk, Atp11a, Eif2s2, Actl6a, Stk3, Gatad2a, Slc34a2, Nrbp1, Trim28, Ube2a, Rpa1, Zpr1, Rpl7l1, Tmed2, Psmc3, Cmtm3, Nasp, Hectd1, Smarcb1, Sf3b1, Itga4, Rnaseh2b, Rbbp6, Myo1e, Dab2, Thoc5, Ctcf, Syvn1, Cpt2, Vash2, Smg9, Akt1, Cnot3, Bi…
GOBP_IRON_ION_TRANSPORT	0.0207261	0.0746323	0.117506	0.545915	1.5544	25	Steap4, Lcn2, Ltf, Fth1, B2m, Fxn, Sfxn1, Tfrc, Abcb7, Hpx
GOBP_ISOPRENOID_BIOSYNTHETIC_PROCESS	0.00818898	0.0380882	0.285313	-0.595146	-1.75939	16	Akr1c14, Aldh1a1, Hmgcs1, Rbp1, Hmgcs2, Pex5
GOBP_ISOPRENOID_METABOLIC_PROCESS	0.000275459	0.00298545	0.498493	-0.524627	-1.94705	40	Aldh3a2, Akr1c14, Aldh1a1, Hmgcs1, Rbp1, Adh5, Hmgcs2, Adh1, Lrat, Cyp2s1, Pex5, Adh7, Akr1b1, Aldh1a7
GOBP_JNK_CASCADE	0.655884	0.78188	0.0138322	0.26857	0.898888	59	Fcgr2b, Rassf2, Ptk2b, Naip2, Irak4, Pycard, Tlr9, Tlr3, Map2k4, Cyld, Myd88, Stk3, Nod2
GOBP_KERATINOCYTE_DIFFERENTIATION	0.338128	0.524237	0.0244313	0.343548	1.08273	42	Anxa1, Casp3, Psap, Rbpj, Tgm1, Cstdc4, Stk4, Flnb, Rock2, Sfn
GOBP_KERATINOCYTE_PROLIFERATION	0.618184	0.75709	0.0166225	0.333999	0.894035	19	Lrg1, Tgm1, Ctsl, Sfn
GOBP_KETONE_BIOSYNTHETIC_PROCESS	0.177638	0.344156	0.0590383	-0.415854	-1.22937	16	Akr1c14, Coq8a, Sirt5
GOBP_KIDNEY_EPITHELIUM_DEVELOPMENT	0.00700662	0.0339376	0.344521	-0.454714	-1.62851	34	Gsta3, Lamb2, Pbx1, Efnb2, Adipoq, Ctnnb1, Ilk, Tacstd2, Kank2, Ednra, Yap1, Aqp1, Dlg1, Npnt, Lama5
GOBP_KIDNEY_MORPHOGENESIS	0.0958294	0.229484	0.0819647	-0.449845	-1.3514	17	Pbx1, Ctnnb1, Ilk, Tacstd2, Ppp3ca, Dlg1, Npnt, Lama5
GOBP_KILLING_OF_CELLS_OF_ANOTHER_ORGANISM	0.000232448	0.00271931	0.518848	0.601041	1.8514	37	Ltf, Pglyrp1, Rpl30, Syk, Rps19, Clec7a, Camp, Gapdh, Igtp, Irgm2, Gbp5, Gbp7, Ctsg, Fgl2, Elane, Lyz2, Myd88, Lgals3, Gbp2, Ncf1, Arg1, Kng1, Kng2, Hrg, Cxcl12, Bad, Gzmb
GOBP_LABYRINTHINE_LAYER_DEVELOPMENT	0.408913	0.585444	0.0230405	0.393375	1.03979	18	Rbpj, Grb2, Tmed2, Itga4, Vash2, Akt1, Birc6, Map2k1, Plg, St14, Vcam1
GOBP_LAMELLIPODIUM_ASSEMBLY	0.201132	0.373968	0.0655887	-0.30269	-1.15322	45	Cdh13, Vcl, Itgb1, Mtor, Carmil1, Parvb, Arhgef7, Nckap1, Pxn
GOBP_LAMELLIPODIUM_ORGANIZATION	0.469081	0.638232	0.0187592	0.300598	0.999895	57	Arpc5, Cd44, Cfl1, Actr2, Rac2, Actr3, Fscn1, Twf2, Arpc2, Capzb, Myo9b
GOBP_LATE_ENDOSOME_TO_VACUOLE_TRANSPORT	0.949986	0.973069	0.0102459	0.229191	0.621324	20	Chmp4b, Vta1, Chmp1a, Chmp7, Pik3r4, Ptpn23, Vps4a
GOBP_LEARNING	0.0145403	0.0572482	0.260821	-0.377031	-1.47413	52	Shank3, Itgb1, Mtor, Synpo, Atp1a2, Pgrmc1, Kras, Vdac1, Ckap5, Lrrn4, Mecp2, Rapgef3, Nptn, Amph
GOBP_LENS_DEVELOPMENT_IN_CAMERA_TYPE_EYE	0.857442	0.911573	0.0253022	-0.232561	-0.764894	24	Cryab, Ctnnb1, Dlg1, Cdkn1b, Nectin3, Shroom2, Nf2, Tmod1
GOBP_LEUKOCYTE_ACTIVATION_INVOLVED_IN_INFLAMMATORY_RESPONSE	0.000139837	0.00183818	0.518848	0.676847	1.90754	24	Ctsc, Itgam, C5ar1, Mmp8, Naglu, Casp1, Tlr2, Grn, Tlr9, Hspa4, C1qa, Tlr3, Nampt, Clu, Csf1r, Myd88
GOBP_LEUKOCYTE_ADHESION_TO_VASCULAR_ENDOTHELIAL_CELL	0.213246	0.390314	0.034431	0.439641	1.20328	21	Lrg1, Itgam, Itgb2, Capn1, St3gal4, Elane, Itgb7, Alox5, Itga4, Golph3, Rela, Cxcl12
GOBP_LEUKOCYTE_APOPTOTIC_PROCESS	3.64725e-05	0.000641548	0.557332	0.558016	1.86125	58	Rps6, Fcgr2b, Cd44, Anxa1, Itgam, Casp7, Ripk3, Pnp, Cd74, Arg2, Cd274, Ada, Hcls1, Plekho2, Dock8, Lipa, St6gal1, Siglec1, Bak1, Lgals3, Nod2, Casp8, Serpinb9, Bax, Axl, Mif, Cd3g, Noc2l, Selenos, Pkn1, St3gal1, Akt1, Cxcl12
GOBP_LEUKOCYTE_CELL_CELL_ADHESION	4.39442e-05	0.000743022	0.557332	0.439357	1.67784	165	Ptpn2, Cyrib, H2-Aa, Cd44, Fermt3, Lrg1, Ptpn6, Cd177, H2-Ab1, Ptprc, Anxa1, S100a8, Itgam, Lgals1, S100a9, H2-DMb1, Syk, Casp3, Pnp, Itgb2, Rac2, Cd74, Coro1a, H2-Eb1, H2-DMa, Sftpd, Thy1, Arg2, Mia3, Cd274, Capn1, Ada, Zap70, Pycard, H2-DMb2, Dock8, Ap3b1, Card11, B2m, Malt1, Ass1, Ctsg, St3gal4, Rps3, Itgal, Slfn1, Fgl2, Cbfb, Irgm1, Elane, Nckap1l, Gpnmb, Itgb7, Sash3, Arid1a, Cyld, Lgals3, A…
GOBP_LEUKOCYTE_CHEMOTAXIS	0.000503741	0.00473766	0.477271	0.465382	1.65059	87	Vav1, Anxa1, S100a8, Itgam, C5ar1, S100a9, Calr, Lgmn, Syk, Rps19, Il16, Itgb2, Rac2, Cd74, Coro1a, Ptk2b, Ppib, Mmp9, Ctsg, Myo9b, Pla2g7, Retnlg, Rpl13a, Nckap1l, Csf1r, Lgals3, Lbp, Gbf1, Spp1, Nod2, Nup85, Prex1, Cxcl15, Spi1, Mif, Mmp2, Alox5, Bst1
GOBP_LEUKOCYTE_DEGRANULATION	9.90546e-05	0.00141631	0.538434	0.608276	1.88122	38	Myo1f, Rab27a, Cd177, Itgam, Btk, Syk, Itgb2, Rac2, Hmox1, Coro1a, Fgr, Abr, Fcgr4, Pi4k2a, Nckap1l, Fes, Spi1, Cd84, Ap1g1, Lamp1
GOBP_LEUKOCYTE_DIFFERENTIATION	2.78564e-05	0.000523914	0.57561	0.417188	1.62801	219	Ptpn2, Rps6, H2-Aa, Dock2, Cd44, Ptpn6, Pglyrp1, H2-Ab1, Tpd52, Vav1, Ptprc, Anxa1, Itgam, Lgals1, Btk, Syk, Evi2b, Ripk3, Psap, Pnp, Naglu, Cd74, Prtn3, Tmem176b, Rassf2, Rbpj, H2-DMa, Igkc, Tlr2, C1qc, Ptk2b, Ada, Inpp5d, Hcls1, Zap70, Igtp, Rpl22, Ubash3b, Nme1, Ap3b1, Card11, B2m, Malt1, Lipa, Tlr9, Fbn1, Fgl2, Cbfb, Ctsl, Xrcc6, Ighg1, Nckap1l, Bak1, Sash3, Arid1a, Csf1r, Cyld, Adrm1, Myd88,…
GOBP_LEUKOCYTE_HOMEOSTASIS	0.00253421	0.0160107	0.326352	0.503409	1.65992	54	Rps6, Fcgr2b, Cd44, Anxa1, Itgam, Btk, Casp3, Ripk3, Cd74, Coro1a, Ada, Lipa, Nckap1l, Bak1, Sash3, Csf1r, Cfh, Tcirg1, Bax, Axl, Mif, Enpp1, Ikbkb, Pacs1, Pkn1, Akt1, Dock11, Ikbkg, Wdr37, Ppp3cb, Fadd
GOBP_LEUKOCYTE_MEDIATED_CYTOTOXICITY	9.91299e-06	0.000226516	0.593325	0.565805	1.92088	64	Cyrib, Fcgr2b, Ctsc, Rab27a, Ptpn6, Vav1, Ptprc, Ctsh, Itgam, Ripk3, Hprt1, Pnp, Coro1a, H2-T23, H2-D1, H2-Q7, Tap1, B2m, Arrb2, Tap2, Ctsg, Fcgr4, Elane, Ighg1, Nckap1l, Myd88, Serpinb9, H2-M3, Spi1, Ncf1, Arg1, Ap1g1, H2-K1, Lamp1, Gfus, Prdx1, H2-Q4
GOBP_LEUKOCYTE_MEDIATED_IMMUNITY	4.79374e-15	3.90689e-12	0.996986	0.553031	2.15153	210	Myo1f, Igha, Cyrib, Fcgr2b, Ctsc, Ighv1-42, Rab27a, Ptpn6, Cd177, H2-Ab1, Crlf2, C3, Vav1, Ptprc, Prkcd, Ctsh, Itgam, Ighv1-72, Trex1, Ighv5-17, Ighv10-1, Btk, Syk, Wdr1, Ripk3, Hprt1, Ighv1-26, Pnp, Itgb2, Clec7a, Rac2, Hmox1, Ighv1-18, Cd74, Coro1a, Fgr, Ighv1-74, H2-DMa, Ighv5-16, H2-T23, Myo1g, Tlr2, Iglc1, C1qc, H2-D1, Ighv14-2, Ighv9-1, Inpp5d, Abr, Ighv1-76, Irak4, Ighv9-3, H2-Q7, Tap1, Ig…
GOBP_LEUKOCYTE_MIGRATION	0.00317982	0.0189165	0.269842	0.382622	1.46265	169	Myo1f, Cd177, Vav1, Anxa1, S100a8, Itgam, C5ar1, S100a9, Calr, Lgmn, Syk, Rps19, Wdr1, Ripk3, Il16, Itgb2, Rac2, Cd74, B4galt1, Coro1a, Prtn3, Myo1g, Tlr2, Ptk2b, Thy1, Mia3, Capn1, Ada, Abr, Aimp1, Irak4, Pycard, Dock8, Ppib, Mmp9, Ctsg, St3gal4, Itgal, Myo9b, Pla2g7, Elane, Retnlg, Epx, Emilin1, Rpl13a, Nckap1l, Itgb7, Csf1r, Myd88, Lgals3, Lbp, Gbf1, Spp1, Nod2, Nup85
GOBP_LEUKOCYTE_PROLIFERATION	6.81951e-06	0.000175513	0.610527	0.46633	1.75569	144	Rps6, Fcgr2b, H2-Aa, Dock2, Cd44, Ptpn6, Ctps1, Ptprc, Anxa1, Prkcd, Itgam, Btk, H2-DMb1, Syk, Casp3, Mzb1, Ripk3, Hprt1, Pnp, Itgb2, Itgax, Rac2, Cd74, Coro1a, Sftpd, Arg2, Cd274, Ada, Inpp5d, Zap70, Pycard, H2-DMb2, Dock8, Crp, Card11, Malt1, Lipa, Tlr9, Rps3, Itgal, St6gal1, Slfn1, Irgm1, Nckap1l, Gpnmb, Sash3, Clu, Csf1r, Myd88, Lgals3, Cd180, Ikzf3, Tfrc, Tcirg1, Bax, Arg1, Mif, Stat6, Bst1,…
GOBP_LIMBIC_SYSTEM_DEVELOPMENT	0.071898	0.190044	0.104939	-0.383704	-1.3344	31	Crk, Nrp1, Atp1a2, Ctnnb1, Nkx2-1, Ywhae, Ogdh
GOBP_LIPID_BIOSYNTHETIC_PROCESS	0.258824	0.447093	0.137112	-0.208143	-1.04775	287	Gstm7, Akr1c14, Abcd1, Aldh1a1, Hmgcs1, Rbp1, Hsd17b11, Hsd11b1, Fabp3, Por, Mtor, Abca8b, Sod1, Ces1d, Cyp39a1, Pi4ka, Pbx1, Hmgcs2, Sorbs1, Capn2, Acss1, Acadl, Ptgis, Gstp1, Cds2, Cyb5r3, Cyb5r1, Abca3, Sphk1, Gstm4, Plscr3, Itpkb, Ttc7b, Acat1, Acsm1, Pex5, Cyp27a1, Sccpdh, Bpnt1, Eif6, Nr3c1, Ceacam1, Smpd2, Kdsr, Hsd17b10, Slc27a1, Acss2, Oxsm, Acsl1, Pnpla2, Acaca, Agpat3, Fdx1, Acadvl, Ig…
GOBP_LIPID_CATABOLIC_PROCESS	0.000246852	0.00280723	0.498493	-0.334624	-1.56439	154	Acadm, Pcca, Akr1c14, Abcd1, Hpgd, Prdx6, Acaa2, Echs1, Hsd17b11, Etfa, Decr1, Hsd11b1, Etfb, Mtor, Plcb3, Ces1d, Acot2, Cyp39a1, Adipoq, Eci1, Acadl, Prkce, Acoxl, Eci2, Ivd, Etfdh, Lrp1, Acat1, Pex5, Cyp27a1, Plcg1, Plin1, Hadh, Gpihbp1, Smpd2, Hsd17b10, Cpt1a, Faah
GOBP_LIPID_DROPLET_ORGANIZATION	0.170772	0.334388	0.0620732	-0.39474	-1.23807	20	Ptgfrn, Cds2, Mospd2, Pnpla2, Rab18
GOBP_LIPID_EXPORT_FROM_CELL	0.017983	0.0675516	0.12849	0.590584	1.58085	19	Surf4, Nucb2, Ptges, Abcc4, Spp1, Sar1b, Mif, Dab2, Acsl4
GOBP_LIPID_HOMEOSTASIS	0.336	0.522612	0.0577462	-0.250732	-1.05064	74	Ehd1, Abcd1, Rbp1, Fabp3, Ces1d, Cyp39a1, Acoxl, Abca3, Cav1, Plscr3, Gpihbp1, Cav3, Rtn4, Pnpla2, Acaca, Ldlrap1, Ephx2
GOBP_LIPID_IMPORT_INTO_CELL	0.438335	0.610672	0.0356019	-0.345536	-1.0017	15	Cd36, Fabp3, Slc27a1, Acsl1
GOBP_LIPID_LOCALIZATION	0.64557	0.774114	0.0658133	-0.198968	-0.955639	195	Ace, Ehd1, Pon1, Abcd1, Rbp1, Got2, Cd36, Fabp3, Abca8b, Ces1d, Abcb1a, Adipoq, Slc25a10, Stard3nl, Slco2a1, Lrat, Osbpl6, Abcg2, Cds2, Ano6, Abca3, Gulp1, Cav1, Lrp1, Plscr3, Plscr4, Slc43a3, Gpihbp1, Vapb, Ceacam1, Zdhhc5, Slc27a1, Mospd2, Slc25a20, Acsl1, Vps4b, Pitpnc1, Nfkbia, Pnpla2, Stx12, Esyt2, Ldlrap1, Itgb3
GOBP_LIPID_MODIFICATION	9.4269e-06	0.000217932	0.593325	-0.417756	-1.84465	102	Acadm, Abcd1, Acaa2, Fmo2, Adh5, Echs1, Etfa, Decr1, Etfb, Fabp3, Por, Mtor, Fmo1, Adipoq, Eci1, Acadl, Acoxl, Eci2, Ivd, Etfdh, Acat1, Pex5, Hadh, Adh7, Hsd17b10, Cpt1a, Mtmr2, Crat, Acadvl, Inpp5k, Inpp5a, Ephx2, Cygb, Inpp5b
GOBP_LIPID_OXIDATION	6.80158e-07	2.51967e-05	0.659444	-0.542412	-2.22841	67	Acadm, Abcd1, Acaa2, Fmo2, Adh5, Echs1, Etfa, Decr1, Etfb, Fabp3, Por, Mtor, Fmo1, Adipoq, Eci1, Acadl, Acoxl, Eci2, Ivd, Etfdh, Acat1, Pex5, Hadh, Adh7, Hsd17b10, Cpt1a
GOBP_LIPID_STORAGE	0.217196	0.394828	0.0319971	0.364208	1.17358	47	Ptpn2, B4galnt1, C3, Hexb, Npc2, Dgat1, Hexa, Gm2a, Crp, Lipa, Fxn, Npc1
GOBP_LIPOPOLYSACCHARIDE_MEDIATED_SIGNALING_PATHWAY	0.00880878	0.0399708	0.179054	0.555899	1.64711	30	Ltf, Cd14, Stat1, Malt1, Mtdh, Myd88, Acod1, Lbp, Cd180, Plcg2, Ly86, Trim30d, Trim12c, Spi1, Cd84, Mif
GOBP_LIPOPROTEIN_BIOSYNTHETIC_PROCESS	0.201567	0.374492	0.0341094	0.390105	1.1957	36	Nmt1, Pigu, Igtp, Pigs, Irgm2, Irgm1, Pgap1, Atg5, Col6a1, Pigb, Rab3gap2, Slc30a5, Pigk, Atg7, Apoe, Pigt
GOBP_LIPOPROTEIN_METABOLIC_PROCESS	0.150472	0.309022	0.0394524	0.378372	1.2364	51	Nmt1, Pigu, Ctsd, Igtp, Pigs, Irgm2, Lipa, Irgm1, Abhd12, Ppt1, Pgap1, Atg5, Col6a1, Pigb, Lypla2, Rab3gap2, Slc30a5, Pigk, Apoc3, Abhd17b, Atg7, Apoe, Pigt
GOBP_LIPOSACCHARIDE_METABOLIC_PROCESS	0.000127043	0.00172567	0.518848	0.629583	1.87801	31	Tm9sf2, B4galnt1, Prkcd, Psap, Hexb, Naglu, Pigu, Hexa, Gla, Pigs, Gm2a, St3gal4
GOBP_LOCOMOTORY_BEHAVIOR	0.601808	0.74538	0.0142566	0.264314	0.934224	85	Arcn1, Psap, Hprt1, Hexb, Naglu, Hexa, Grn, Cstb, Dbn1, Arrb2, Asl, Abhd12, Fxn, Ndufs4, Npc1, Oxr1, Ppt1, Uchl3, Spg21
GOBP_LONG_CHAIN_FATTY_ACID_METABOLIC_PROCESS	2.00153e-05	0.000407811	0.57561	-0.548055	-2.08804	45	Gstm7, Cyp2a5, Ephx1, Cyp2f2, Abcd1, Cyp2b10, Acadl, Gstp1, Acot1, Sphk1, Gstm4, Cyp2s1, Cpt1a, Slc27a1, Acsl1, Cyp2d22, Ephx2, Qki
GOBP_LONG_CHAIN_FATTY_ACID_TRANSPORT	0.184532	0.353868	0.0620732	-0.356096	-1.19741	26	Ace, Abcd1, Cd36, Fabp3
GOBP_LONG_TERM_SYNAPTIC_POTENTIATION	0.0336559	0.107286	0.161159	-0.381929	-1.42974	41	Akap5, Prkcz, Shank3, Ager, Rab3a, Rasgrf2, Mpp2, Ckap5, Vamp2, Mecp2, Nptn, Stx3
GOBP_LUNG_ALVEOLUS_DEVELOPMENT	0.78998	0.869263	0.0128366	0.280544	0.783433	23	Man2a1, Sftpd, Ada, Fbn1
GOBP_LUNG_CELL_DIFFERENTIATION	0.132348	0.28286	0.069641	-0.420985	-1.28528	18	Kras, Ctnnb1, Nfib, Numa1, Hoxa5, Yap1, Numb, Nkx2-1
GOBP_LUNG_EPITHELIUM_DEVELOPMENT	0.307221	0.497453	0.0458329	-0.332746	-1.08919	23	Kras, Ctnnb1, Nfib, Numa1, Hoxa5, Yap1, Numb, Nkx2-1
GOBP_LUNG_MORPHOGENESIS	0.438865	0.610979	0.0389671	-0.296413	-1.0072	27	Plod3, Kras, Ctnnb1, Nfib, Mapk3, Hoxa5, Yap1, Pdgfra, Dag1, Tmtc3
GOBP_LYMPHOCYTE_ACTIVATION_INVOLVED_IN_IMMUNE_RESPONSE	0.000120168	0.00164428	0.538434	0.527527	1.78131	62	Rps6, Lcp1, Rab27a, Apbb1ip, Pglyrp1, Ptprc, Anxa1, Lgals1, H2-DMb1, Cd74, Coro1a, Ptk2b, Ada, H2-DMb2, Malt1, Itgal, Fcgr4, Fgl2, Msh6, Nckap1l, Lgals3, Cd180, Plcg2, Tfrc, H2-M3, Stat3, Spi1, Ap1g1, Stat6, Lamp1, Enpp1
GOBP_LYMPHOCYTE_APOPTOTIC_PROCESS	0.00150468	0.0106328	0.45506	0.559026	1.74811	40	Rps6, Cd44, Casp7, Ripk3, Pnp, Cd74, Arg2, Cd274, Ada, Dock8, Lipa, Siglec1, Bak1, Lgals3, Casp8, Serpinb9, Bax, Mif, Cd3g, Noc2l, Pkn1, St3gal1, Akt1
GOBP_LYMPHOCYTE_HOMEOSTASIS	0.000804235	0.00664309	0.477271	0.567767	1.75594	38	Rps6, Cd44, Casp3, Ripk3, Cd74, Coro1a, Ada, Nckap1l, Bak1, Sash3, Tcirg1, Bax, Mif, Enpp1, Ikbkb, Pacs1, Pkn1, Akt1, Dock11, Ikbkg, Wdr37, Ppp3cb, Fadd
GOBP_LYMPHOCYTE_MEDIATED_IMMUNITY	3.10956e-11	6.91171e-09	0.851339	0.543766	2.07525	164	Igha, Cyrib, Fcgr2b, Ctsc, Ighv1-42, Rab27a, Ptpn6, H2-Ab1, Crlf2, C3, Vav1, Ptprc, Prkcd, Ctsh, Ighv1-72, Trex1, Ighv5-17, Ighv10-1, Btk, Ripk3, Hprt1, Ighv1-26, Pnp, Ighv1-18, Cd74, Coro1a, Ighv1-74, H2-DMa, Ighv5-16, H2-T23, Myo1g, Iglc1, C1qc, H2-D1, Ighv14-2, Ighv9-1, Inpp5d, Ighv1-76, Ighv9-3, H2-Q7, Tap1, Ighv1-55, Crp, C1qb, B2m, Malt1, Rftn1, Arrb2, Ighg2b, Unc93b1, Tap2, C1qa, Ighv6-3, …
GOBP_LYMPHOCYTE_MIGRATION	0.735617	0.835385	0.0127225	0.266159	0.838827	42	Ripk3, Coro1a, Myo1g, Ptk2b, Mia3, Pycard, Dock8, Itgal, Itgb7
GOBP_LYSOSOMAL_TRANSPORT	0.561399	0.716773	0.0154643	0.273045	0.9501	76	Psap, Hspa8, Dtx3l, Grn, Chmp4b, Ap3b1, Lipa, Ankfy1, Vps41, Clu, Vcp, Lamp2, Bin1, Vps39, Ap1g1, Vps18, Vps53, Chmp1a, Lamp1, Scyl2, M6pr, Scarb2
GOBP_LYTIC_VACUOLE_ORGANIZATION	0.00138799	0.0101001	0.45506	0.510389	1.68294	54	Trex1, Cln5, Atp6ap2, Acp2, Hexb, Naglu, Coro1a, Pi4kb, Hexa, Grn, Igtp, Chmp4b, Ap3b1, Irgm2, Lipa, Irgm1, Lamtor1, Ppt1, Lamp2, Vps18, Chmp1a, Lamp1, Ccdc115, Tmem165, Lrrk2, Creg1, Chmp7
GOBP_L_ALPHA_AMINO_ACID_TRANSMEMBRANE_TRANSPORT	0.470551	0.639521	0.034431	-0.332584	-0.983197	16	Itgb1, Slc25a13, Slc43a2
GOBP_L_AMINO_ACID_CATABOLIC_PROCESS	0.000949094	0.0075342	0.477271	-0.517288	-1.85261	34	Mccc2, Atp2b4, Got2, Ddah1, Ppat, Fah, Gstz1, Glud1, Ivd, Ahcy, Oat, Aldh4a1, Amt, Csad, Adhfe1
GOBP_L_AMINO_ACID_METABOLIC_PROCESS	0.500176	0.66949	0.0167246	0.274555	0.987362	97	Phgdh, Ctps1, Txnrd1, P4hb, Prdx4, Ero1a, Shmt2, Cad, Psat1, Arg2, Aldh18a1, Ero1b, Ass1, Hmgcl, Asl, Gclm, Gclc, Scly, Pycr1, Sephs2, Dhfr
GOBP_L_AMINO_ACID_TRANSPORT	0.894414	0.936951	0.024179	-0.222567	-0.716879	22	Itgb1, Slc25a13, Slc43a2, Llgl2, Slc1a4
GOBP_MACROAUTOPHAGY	0.27205	0.460779	0.0251056	0.287226	1.09691	166	Sting1, Wdr81, Sqstm1, Hmox1, Scfd1, Tlr2, Ctsd, Tgtp2, Vti1a, Igtp, Pip4k2a, Chmp4b, Ifi47, Sec22b, Iigp1, Irgm2, Ufl1, Arfip2, Irgm1, Sptlc2, Fkbp8, Vps41, Qsox1, Ufm1, Npc1, Vcp, Nod2, Gabarapl2, Uba5, Tcirg1, Lamp2, Vti1b, Atg5, Vps39, Chmp1a, Snap29, Ddrgk1, Hdac6, Snx7, Rab19, Vps13c, Sptlc1, Htra2, Rnf213, Larp1, Lrrk2, Rab43, Tom1, Chmp7, Dnm1l, Atg3, Tbk1, Pik3r4, Rab3gap2, Ikbkg
GOBP_MACROMOLECULE_DEACYLATION	0.969759	0.984719	0.00917945	0.206464	0.606714	29	Ripk3, Hdac1, Abhd12, Ppt1, Hdac6, Dysf, Dr1, Lypla2
GOBP_MACROMOLECULE_METHYLATION	0.144744	0.302561	0.0409012	0.396532	1.24971	42	Trmt6, Etf1, Nop2, Nsun2, Rbm15b, Emg1, Prmt5, Larp7, Thumpd3, Dimt1, Comt, Trmt61a, Fam98a, Trmt112, Akt1, Setd3, Rab3d, Ftsj3, Gspt1, Snrpb, Snrpd3, Ilf3, Rbm15
GOBP_MACROPHAGE_ACTIVATION	0.000143851	0.00188084	0.518848	0.57201	1.83418	46	Ctsc, Itgam, C5ar1, Mmp8, Trex1, Syk, Naglu, Casp1, Tlr2, Grn, Nmi, Tlr9, Hspa4, C1qa, Tlr3, Irgm1, Nampt, Ifi35, Clu, Csf1r, Kars1, Lbp, Plcg2, Jmjd6, Cd84
GOBP_MACROPHAGE_CHEMOTAXIS	0.0679201	0.182689	0.0652926	0.550044	1.43544	17	C5ar1, Ptk2b, Mmp9, Myo9b, Rpl13a, Csf1r, Lgals3, Nup85, Mif, Mmp2
GOBP_MACROPHAGE_CYTOKINE_PRODUCTION	0.000258825	0.00285074	0.498493	0.662233	1.86635	24	Cd74, Casp1, Tlr2, Pycard, Acp5, Mapkapk2, Nlrx1, Tlr3, Sema7a, Ube2j1, Epx, Irak3, Myd88, Prg2, Nod2, Plcg2, Axl
GOBP_MACROPHAGE_DIFFERENTIATION	0.0704482	0.187632	0.0627208	0.498459	1.40479	24	Ptpn2, Itgam, Naglu, Tlr2, C1qc, Hcls1, Csf1r, Myd88, Casp8, Spi1, Enpp1
GOBP_MACROPHAGE_MIGRATION	0.184012	0.353147	0.0366524	0.420682	1.22653	28	C5ar1, B4galt1, Ptk2b, Abr, Mmp9, Myo9b, Emilin1, Rpl13a, Csf1r, Lgals3, Nup85, Mif, Mmp2, Enpp1
GOBP_MAINTENANCE_OF_CELL_NUMBER	0.156234	0.316744	0.0383899	0.365864	1.21699	57	Padi4, Rbpj, Gnl3, Pcm1, Hdac1, Wdr43, Srrt, Arid1a, Actl6a, Arid4a, Tpt1, Stat3, Spi1, Bcl7c, Smarce1, Cdc73, Smarcb1, Eif4e, Ddx6, Cnot3
GOBP_MAINTENANCE_OF_LOCATION	0.00275391	0.0171094	0.291091	0.390068	1.48331	159	Ptpn2, Hk2, Ptpn6, B4galnt1, C3, Ptprc, Nucb2, Lgals1, Ftl1, Hspa5, Cyba, Ero1a, Hexb, Naglu, Coro1a, Npc2, Dgat1, Grk2, Rangap1, Hexa, Pml, Ptk2b, Psmd10, Thy1, Fth1, Pfn1, Kdelr2, Gm2a, Ubash3b, Crp, Dbn1, Twf2, Lipa, Fbn1, Fxn, Npc1, Sun2, Lgals3, Rer1, Plcg2, Camk2d, Morc3, Cdk5, Bax, Osbpl11, Atg5, Hk1, Os9, Soat1, Enpp1, Tmed2
GOBP_MAINTENANCE_OF_LOCATION_IN_CELL	0.0122515	0.0510937	0.139715	0.396459	1.44435	107	Hk2, Ptpn6, Ptprc, Ftl1, Hspa5, Cyba, Ero1a, Hexb, Naglu, Coro1a, Grk2, Rangap1, Hexa, Pml, Ptk2b, Thy1, Fth1, Pfn1, Kdelr2, Gm2a, Ubash3b, Dbn1, Twf2, Sun2, Rer1, Plcg2, Camk2d, Morc3, Cdk5, Bax, Atg5, Hk1, Os9
GOBP_MAINTENANCE_OF_PROTEIN_LOCALIZATION_IN_ORGANELLE	0.00706176	0.0339899	0.202499	0.579275	1.66222	26	Hk2, Hspa5, Grk2, Rangap1, Pml, Kdelr2, Sun2, Rer1, Morc3, Cdk5, Hk1, Os9, Tmed2, Syne1, Akt1, Sp100
GOBP_MAINTENANCE_OF_PROTEIN_LOCATION	0.00273795	0.0170773	0.431708	0.49741	1.65001	56	Hk2, Lgals1, Hspa5, Grk2, Rangap1, Pml, Psmd10, Pfn1, Kdelr2, Dbn1, Twf2, Fbn1, Sun2, Lgals3, Rer1, Morc3, Cdk5, Hk1, Os9, Tmed2, Syne1, Vps13c, Golph3, Tmsb10, Akt1
GOBP_MAINTENANCE_OF_PROTEIN_LOCATION_IN_CELL	0.00326883	0.0193218	0.291091	0.528377	1.66523	42	Hk2, Hspa5, Grk2, Rangap1, Pml, Pfn1, Kdelr2, Dbn1, Twf2, Sun2, Rer1, Morc3, Cdk5, Hk1, Os9, Tmed2, Syne1, Vps13c, Golph3, Tmsb10, Akt1, Sp100
GOBP_MAINTENANCE_OF_PROTEIN_LOCATION_IN_NUCLEUS	0.155536	0.315589	0.0420199	0.511447	1.29459	15	Grk2, Rangap1, Pml, Sun2, Morc3, Cdk5, Syne1, Sp100
GOBP_MALE_GAMETE_GENERATION	0.786664	0.867174	0.0096153	0.229704	0.850328	123	B4galnt1, Prdx4, Sec23ip, Selenof, Nsun2, Fndc3a, Ap3b1, Gsr, Sgpl1, Xrn2, Septin6, Ube2j1, Psme4, Csnk2a2, Larp7, S100a11, Adrm1, Rai14, Arid4a, Tbc1d20, Atrx, Bax, Axl, Tdrd7, Lamp1, Snrpa1, Syne1, Rnf114
GOBP_MALE_SEX_DIFFERENTIATION	0.816393	0.884004	0.0112364	0.250069	0.784709	41	Prdx4, Fndc3a, Sgpl1, Eif2s2, Adrm1, Arid4a, Tbc1d20, Atrx, Bax
GOBP_MAMMARY_GLAND_DEVELOPMENT	0.939738	0.967843	0.00937218	0.220334	0.670295	35	Aprt, Pml, Capn1, Nme1
GOBP_MAMMARY_GLAND_EPITHELIUM_DEVELOPMENT	0.593209	0.741352	0.0309871	-0.290297	-0.910495	20	Src, Hoxa5, Nr3c1, Cav3, Rtn4
GOBP_MAMMARY_GLAND_MORPHOGENESIS	0.898758	0.939734	0.0230064	-0.234827	-0.705457	17	Src, Cav1, Nr3c1, Cav3
GOBP_MAPK_CASCADE	0.494241	0.664067	0.0152607	0.251714	0.997272	272	Ptpn2, Fcgr2b, Cd44, Fn1, Ptpn6, C3, Ptprc, Prkcd, Ctsh, C5ar1, Erp29, Atp6ap2, Syk, Psap, Clec7a, Cd74, Rassf2, Stk4, Tlr2, Ptk2b, Psmd10, Ptpn1, Naip2, Tab1, Irak4, Pycard, Glipr2, Mapkapk2, Iqgap1, Myh9, Tlr9, Arrb2, Csk, Rps3, Tlr3, Sema7a, Rock2, Prmt5, Lamtor1, Fgd2, Dok3, Chi3l1, Emilin1, Grb2, Gpnmb, Dok1, Csf1r, Lamtor3, Map2k4, Kars1, Cyld, Irak3, Eif2ak2, Myd88, Stk3, Nod2, Pik3cg, Plc…
GOBP_MAST_CELL_ACTIVATION	0.000163229	0.00204713	0.518848	0.62661	1.88763	33	Fcgr2b, Ptpn6, Crlf2, Lcp2, Btk, Syk, Rac2, Hmox1, Cd48, Fgr
GOBP_MAST_CELL_ACTIVATION_INVOLVED_IN_IMMUNE_RESPONSE	0.00353807	0.0204505	0.291091	0.618187	1.7093	22	Ptpn6, Btk, Syk, Rac2, Hmox1, Fgr, Fes, Cd84
GOBP_MATERNAL_PLACENTA_DEVELOPMENT	0.329295	0.516769	0.0419089	-0.371746	-1.07768	15	Tppp3, Cdh1, Ptgis, Mapk3
GOBP_MATERNAL_PROCESS_INVOLVED_IN_FEMALE_PREGNANCY	0.259654	0.447711	0.0496186	-0.364123	-1.14204	20	Tppp3, Mtor, Cdh1, Ptgis, Mapk3
GOBP_MATURATION_OF_5_8S_RRNA	0.133324	0.28427	0.0449878	0.480935	1.30379	20	Rps21, Pes1, Rrs1, Exosc8, Npm1, Mtrex, Nop9, Exosc9, Ftsj3, Exosc3, Wdr12, Exosc2
GOBP_MATURATION_OF_5_8S_RRNA_FROM_TRICISTRONIC_RRNA_TRANSCRIPT_SSU_RRNA_5_8S_RRNA_LSU_RRNA	0.0637176	0.174652	0.0676915	0.559418	1.43798	16	Rps21, Pes1, Rrs1, Exosc8, Npm1, Nop9, Exosc9, Ftsj3, Exosc3, Wdr12, Exosc2
GOBP_MATURATION_OF_LSU_RRNA	0.0660612	0.179267	0.0664229	0.55754	1.43315	16	Rpl7, Nop2, Pes1, Rpl7a, Rpf2, Npm1, Gtpbp4, Rpl7l1, Rpl35
GOBP_MATURATION_OF_SSU_RRNA	0.000836784	0.00682531	0.477271	0.684715	1.83282	19	Rps21, Rps28, Rps19, Rsl1d1, Tsr1, Rps8, Rps16, Rrs1, Bysl, Tbl3, Wdr43
GOBP_MATURATION_OF_SSU_RRNA_FROM_TRICISTRONIC_RRNA_TRANSCRIPT_SSU_RRNA_5_8S_RRNA_LSU_RRNA	0.000540866	0.00494117	0.477271	0.730679	1.84952	15	Rps21, Rps19, Rsl1d1, Tsr1, Rps8, Rps16, Rrs1, Bysl, Tbl3, Wdr43
GOBP_MECHANORECEPTOR_DIFFERENTIATION	0.636364	0.767971	0.0290311	-0.289751	-0.884616	18	Clic5, Sod1, Pls1
GOBP_MEGAKARYOCYTE_DIFFERENTIATION	0.84658	0.903487	0.0115034	0.258281	0.741134	26	Ptpn6, Pip4k2a, Nbeal2, Uba5
GOBP_MEIOTIC_CELL_CYCLE	0.0339409	0.107679	0.0866888	0.421825	1.41525	60	Calr, Actr2, Mcm6, Mcm4, Actr3, Nsun2, Mcm5, Mcm7, Myh9, Sun2, Smc4, Mcm2, Ddb1, Atrx, Smc2, Psmd13, Rpa1
GOBP_MEIOTIC_CELL_CYCLE_PROCESS	0.0105924	0.0461647	0.160147	0.500177	1.56409	40	Calr, Actr2, Mcm6, Mcm4, Actr3, Nsun2, Mcm5, Mcm7, Myh9, Smc4, Mcm2, Ddb1, Atrx, Smc2, Psmd13
GOBP_MEIOTIC_CHROMOSOME_SEGREGATION	0.164234	0.325407	0.0407564	0.507151	1.28372	15	Actr2, Actr3, Smc4, Ddb1, Smc2, Septin1, Washc1, Washc5
GOBP_MEMBRANE_BIOGENESIS	0.993525	0.998425	0.0252953	-0.163454	-0.592591	36	Pacsin2, Cav2, Cav1, Cav3, Vps4b, Selenon, Flot1, Chmp6, Emp2, Stx2, Chmp2a, Pex3, Lrp4
GOBP_MEMBRANE_DEPOLARIZATION	0.0890328	0.21922	0.0963025	-0.357074	-1.29455	36	Prkcz, Abcd1, Atp1a2, Fhl1, Src, Nedd4l, Cav1, Cacna2d1, Scn3b, Cav3, Gpd1l, Park7
GOBP_MEMBRANE_DOCKING	0.243056	0.429697	0.0613202	-0.284596	-1.11078	51	Gnao1, Stx7, Cav2, Ralb, Vamp2, Exoc2, Vapb, Rock1, Atp2a2, Stx3, Stx12, Esyt2, Chp1, Selenon, Exoc6b, Exoc8, Stx11, Snx3, Syde1
GOBP_MEMBRANE_FISSION	0.838962	0.900862	0.0259614	-0.234382	-0.781843	25	Dnm1, Exoc2, Vps4b, Epn1, Exoc6b, Exoc8, Chmp6
GOBP_MEMBRANE_FUSION	0.887541	0.931674	0.00858217	0.219119	0.765241	78	Anxa1, Samd9l, Coro1a, Vti1a, Pip4k2a, Chmp4b, Uso1, Sec22b, Snap47, Ankfy1, Vps41, Gosr2, Vti1b, Eea1, Vps39, Stx6, Chmp1a, Snap29, Dysf, Vps11, Stxbp1, Tom1, Chmp7, Dnm1l, Bnip1
GOBP_MEMBRANE_INVAGINATION	0.0617705	0.170654	0.0649277	0.441406	1.38512	41	Fcgr2b, C3, Itgam, Itgb2, Clec7a, Arhgap25, Bin2, Myh9, Ighg2b, Ighg1, Nckap1l, Lbp, Sh3bp1, Plcg2
GOBP_MEMBRANE_LIPID_BIOSYNTHETIC_PROCESS	0.312369	0.501144	0.0257543	0.350078	1.1033	42	Tm9sf2, B4galnt1, Prkcd, Pigu, Pigs, St3gal4, Sptlc2, Pgap1, Asah1, Cers6, Pigb, Sptlc1, St3gal1, Elovl1, Slc30a5, Pigk, Vapa, Atg7
GOBP_MEMBRANE_LIPID_CATABOLIC_PROCESS	0.000624161	0.00554936	0.477271	0.711584	1.82912	16	Prkcd, Psap, Hexb, Hexa, Gla, Gm2a, Sgpl1, Smpdl3b
GOBP_MEMBRANE_LIPID_METABOLIC_PROCESS	0.00588091	0.0303042	0.208827	0.454162	1.55981	69	Tm9sf2, B4galnt1, Prkcd, Psap, Hexb, Naglu, Pigu, Hexa, Gla, Pla2g15, Pigs, Gm2a, Sgpl1, Rack1, St3gal4, Eed, Sptlc2, Smpdl3b, Naaa
GOBP_MEMBRANE_PROTEIN_ECTODOMAIN_PROTEOLYSIS	0.423494	0.597141	0.0222148	0.378053	1.03471	21	Sppl2a, Prtn3, Erap1, Myh9, Nrdc
GOBP_MEMBRANE_PROTEIN_PROTEOLYSIS	0.223119	0.40305	0.0330135	0.418059	1.19035	25	Ctsh, Sppl2a, Prtn3, Erap1, Myh9, Nrdc
GOBP_MEMBRANE_RAFT_ORGANIZATION	0.901147	0.940127	0.0112771	0.25428	0.672127	18	Dock2, Rftn1, Npc1, Ppt1, Col6a1, Lrch4
GOBP_MEMBRANE_REPOLARIZATION	0.0335508	0.107091	0.138395	-0.548405	-1.58981	15	Nedd4l, Cav1, Cacna2d1, Snta1, Casq2, Cav3, Ywhae, Atp1a1, Atp1b1, Atp1b3
GOBP_MEMORY	0.0366514	0.115183	0.153554	-0.380236	-1.40426	39	Prkcz, Itga8, Shank3, Mtor, Pgrmc1, Slc2a4, Pdcd10, Fen1, Itga3, Lrrn4, Acss2, Mecp2
GOBP_MESENCHYMAL_CELL_DIFFERENTIATION	0.0150693	0.058857	0.291091	-0.33688	-1.42437	79	Tgfbr3, Rgcc, Nrp1, Mtor, Tgfb1i1, Efnb1, Fermt2, Ager, Slc39a10, Acvrl1, Ctnnb1, Mapk3, Timp3, Ednra, Phactr4, Dag1, Nkx2-1, Eng, Rtn4, Rock1, Radil, Epb41l5, Lama5, Dab2ip, Qki, Pdcd6, Aldh1a2, Ptk2, Sema3c, Tmem100
GOBP_MESENCHYME_DEVELOPMENT	0.00465597	0.0254104	0.407018	-0.349038	-1.50863	92	Tgfbr3, Rgcc, Nrp1, Mtor, Tgfb1i1, Efnb1, Fermt2, Ager, Slc39a10, Acvrl1, Ctnnb1, Nckap1, Mapk3, Timp3, Hoxa5, Ednra, Phactr4, Yap1, Ptk7, Dag1, Nkx2-1, Eng, Rtn4, Rock1, Radil, Epb41l5, Lama5, Dab2ip, Qki, Pdcd6, Aldh1a2, Ptk2, Sema3c, Tmem100
GOBP_MESODERM_DEVELOPMENT	0.650943	0.778267	0.030156	-0.269022	-0.884814	24	Nckap1, Wls, Yap1, Epb41l5, Nf2, Smad4, Prkaca, Macf1, Bmpr2
GOBP_MESODERM_MORPHOGENESIS	0.28063	0.468371	0.046143	-0.378805	-1.11984	16	Nckap1, Wls, Epb41l5, Nf2, Prkaca, Macf1, Bmpr2, Epha2
GOBP_MESONEPHROS_DEVELOPMENT	0.0709055	0.188439	0.0979108	-0.445527	-1.39736	20	Gsta3, Pbx1, Ctnnb1, Ilk, Tacstd2, Dlg1, Npnt, Lama5
GOBP_METALLO_SULFUR_CLUSTER_ASSEMBLY	0.42451	0.59754	0.0218788	0.366731	1.03355	24	Fxn, Glrx3, Ciao2a, Ciao1, Nubp2, Abcb7, Nubp1, Xdh, Ciao2b, Nfu1, Ciapin1, Hspa9
GOBP_METANEPHROS_DEVELOPMENT	0.0120981	0.0509118	0.235142	-0.572384	-1.71953	17	Lamb2, Itga8, Adipoq, Ctnnb1, Akr1b1, Yap1, Pdgfra, Aqp1
GOBP_METAPHASE_CHROMOSOME_ALIGNMENT	0.952065	0.973974	0.00906545	0.212255	0.650577	36	Eml3, Chmp4b, Rrs1, Rcc2, Chmp1a, Kpnb1, Eml4, Zw10, Septin1, Chmp7, Sirt2, Nup62, Hnrnpu, Vps4a, Cul3, Seh1l, Trappc12, Mapre1, Mad1l1
GOBP_METENCEPHALON_DEVELOPMENT	0.131593	0.281962	0.0438309	0.422469	1.27267	33	Fcgr2b, Arcn1, Hspa5, Psap, Naglu
GOBP_METHYLATION	0.130987	0.281179	0.042312	0.371459	1.24627	60	Trmt6, Etf1, Nop2, Rnmt, Nsun2, Rbm15b, Emg1, Prmt5, Larp7, Cmtr1, Smyd5, Thumpd3, Dnmt1, Dimt1, Comt, Trmt61a, Fam98a, Trmt112, Comtd1, Akt1, Setd3, Rab3d, Mtap, Ftsj3, Armt1, Gspt1, Snrpb, Snrpd3, Ilf3, Rbm15
GOBP_MICROTUBULE_BASED_MOVEMENT	0.000858395	0.00694959	0.477271	-0.346482	-1.5829	128	Prkcz, Anxa5, Bicd2, Septin4, Atp2b4, Hspb1, Sod1, Dync1h1, Dync2h1, Pura, Dync1li2, Syne2, Fbxw11, Kif5b, Dync2li1, Arl3, Rab21, Arhgap21, Uchl1, Sord, Klc1, Mecp2, AU040320, Rabl2, Spag6, Ndel1, Inpp5b, Map4, Dnaaf5, Tmem201, Dpcd, Rab27b, Dynlrb2, Dnah5, Cfap52, Dynll1, Rsph4a, Dynlt3, Ift74, Traf3ip1, Fyco1, Ift27, Dync1i2, Nme7, Rhot2, Ift81, Kif13b, App, Rsph9, Ttc21a, Nde1
GOBP_MICROTUBULE_BASED_TRANSPORT	0.0124827	0.051729	0.344521	-0.321749	-1.41385	99	Prkcz, Bicd2, Hspb1, Sod1, Dync1h1, Dync2h1, Pura, Syne2, Fbxw11, Kif5b, Dync2li1, Arl3, Rab21, Arhgap21, Uchl1, Klc1, Mecp2, Spag6, Ndel1, Tmem201, Dpcd, Rab27b, Dnah5, Dynll1, Rsph4a, Ift74, Traf3ip1, Fyco1, Ift27, Dync1i2, Nme7, Rhot2, Ift81, App, Rsph9, Ttc21a, Nde1, Ap3s2, Kif13a
GOBP_MICROTUBULE_BUNDLE_FORMATION	0.0112398	0.0480442	0.252644	-0.515239	-1.68655	23	Tppp3, Tppp, Numa1, Mtcl1, Spag6, Map7, Chp1, Dnaaf5, Dnah5, Rsph4a
GOBP_MICROTUBULE_CYTOSKELETON_ORGANIZATION	0.000341744	0.00346707	0.498493	-0.2952	-1.44892	225	Prkcz, Cdh5, Bicd2, Tppp3, Tppp, Hook2, Eml1, Itgb1, Tubb4a, Cryab, Dync1h1, Rcc1, Dync1li2, Cdk1, Pard3, Arhgef7, Pard6b, Ctnnb1, Son, Numa1, Dctn2, Syne2, Fbxw11, Hdgfl3, Drg1, Cav1, Ckap5, Specc1l, Dctn1, Fkbp4, Dag1, Cav3, Ezr, Dlg1, Cdkn1b, Hook3, Mecp2, Vps4b, Rock1, Mtcl1, Tuba1c, Stag2, Spag6, Mapre3, Tacc2, Nudc, Cgn, Ndel1, Agrn, Tbcel, Lmna, Map7, Map4, Arhgef10, Tbce, Llgl1, Git1, Llg…
GOBP_MICROTUBULE_CYTOSKELETON_ORGANIZATION_INVOLVED_IN_MITOSIS	0.0122667	0.0510937	0.303779	-0.355057	-1.45869	67	Eml1, Itgb1, Dync1h1, Rcc1, Cdk1, Numa1, Dctn2, Fbxw11, Drg1, Ckap5, Dctn1, Vps4b, Stag2, Tacc2, Nudc, Ndel1, Map4, Arhgef10, Tbce
GOBP_MICROTUBULE_DEPOLYMERIZATION	0.949485	0.973069	0.0104929	0.230857	0.610213	18	Stmn1, Map1b, Hdac6, Dysf, Eml4
GOBP_MICROTUBULE_NUCLEATION	0.064753	0.176698	0.102705	-0.443503	-1.41304	21	Tppp, Arhgef7, Ckap5, Dctn1, Mecp2, Ndel1, Git1
GOBP_MICROTUBULE_ORGANIZING_CENTER_LOCALIZATION	0.126836	0.275656	0.0726387	-0.40285	-1.28352	21	Bicd2, Dync1li2, Fhod1, Pard3, Syne2, Kif5b, Ezr, Dlg1, Ndel1
GOBP_MICROTUBULE_ORGANIZING_CENTER_ORGANIZATION	0.946926	0.972787	0.00874227	0.211819	0.679208	46	Pde4dip, Chmp4b, Pcm1, Rock2, Npm1, Fes, Chordc1, Chmp1a, Ranbp1
GOBP_MICROTUBULE_POLYMERIZATION	0.00181177	0.012237	0.45506	-0.450406	-1.74142	49	Cdh5, Tppp3, Tppp, Tubb4a, Arhgef7, Numa1, Hdgfl3, Drg1, Cav1, Ckap5, Dctn1, Fkbp4, Cav3, Cdkn1b, Mecp2, Mapre3, Ndel1, Map4, Git1
GOBP_MICROTUBULE_POLYMERIZATION_OR_DEPOLYMERIZATION	0.000837462	0.00682531	0.477271	-0.413927	-1.6828	63	Cdh5, Tppp3, Tppp, Tubb4a, Cryab, Arhgef7, Numa1, Hdgfl3, Drg1, Cav1, Ckap5, Specc1l, Dctn1, Fkbp4, Cav3, Cdkn1b, Mecp2, Mapre3, Ndel1, Map4, Git1
GOBP_MIRNA_METABOLIC_PROCESS	0.961518	0.978874	0.00911907	0.20832	0.627555	33	Snd1, Gnl3, Pnpt1, Stat3, Spi1, Ddx5, Ctcf, Rela, Ddx17
GOBP_MIRNA_PROCESSING	0.856354	0.911134	0.0116565	0.261566	0.730438	23	Srrt, Stat3, Nup155, Ddx3x, Ddx5, Ncbp1, Rbm3, Pum2, Zmpste24, Prkra, Pus10, Ripk1, Hnrnpa2b1, Pum1
GOBP_MIRNA_TRANSCRIPTION	0.860532	0.913591	0.0117273	0.26533	0.719294	20	Gnl3, Stat3, Spi1, Ddx5, Ctcf, Rela, Ddx17, Smarca4
GOBP_MITOCHONDRIAL_CALCIUM_ION_HOMEOSTASIS	0.437759	0.610217	0.0361407	-0.333894	-1.00307	17	Prkce, Letm1, Immt, Mcu, Smdt1
GOBP_MITOCHONDRIAL_DEPOLARIZATION	0.528524	0.693237	0.0190683	0.361069	0.954396	18	Casp1, Rack1, Gclm, Gclc, Parp1, Col6a1, Got1, Lrrk2
GOBP_MITOCHONDRIAL_ELECTRON_TRANSPORT_NADH_TO_UBIQUINONE	0.996691	0.999143	0.00960852	0.176458	0.472335	19	Ndufs2, Ndufa8, Ndufs3, Ndufs7, Ndufs8, Ndufa10, Ndufs6, Ndufs1, Ndufb8, Ndufb9, Ndufc2
GOBP_MITOCHONDRIAL_FISSION	0.0105234	0.0459586	0.165406	0.564707	1.62042	26	Cyrib, Ddhd1, Pgam5, Igtp, Ap3b1, Irgm2, Irgm1
GOBP_MITOCHONDRIAL_FUSION	0.650167	0.778057	0.0160194	0.329309	0.870445	18	Bak1, Tfrc, Bax, Opa1, Mcl1, Dnm1l, Stoml2
GOBP_MITOCHONDRIAL_GENE_EXPRESSION	0.77466	0.859757	0.0110057	0.243117	0.833556	68	Gars1, Shmt2, Thap11, Pnpt1, Hars1, Mrps23, Cfh, Trnt1, Mrpl37, Mrpl18, Mrpl28, Mrpl4, Mrpl23, Mrpl21, Mrpl46, Mrps22, Tsfm, Mrpl11, Mrps9, Mrps27, Mrps26, Mrpl47, Mrpl12, Mrpl49, Mrps11, Mrpl41, Mrps34, Ptcd3, C1qbp, Prkaa1, Mrps2
GOBP_MITOCHONDRIAL_GENOME_MAINTENANCE	0.665635	0.789271	0.0159033	0.337666	0.854712	15	Cfh, Rrm1, Parp1, Rrm2b, Opa1, Lig3, Endog, Atg7
GOBP_MITOCHONDRIAL_MEMBRANE_ORGANIZATION	0.993148	0.998425	0.00727838	0.176233	0.595089	62	Hk2, Ap3b1, Hspa4, Fxn, Gclc, Bak1, Stat3, Bax, Pdcd5, Opa1, Slc35f6, Bad, Timm50
GOBP_MITOCHONDRIAL_OUTER_MEMBRANE_PERMEABILIZATION	0.45977	0.631184	0.0346219	-0.341037	-0.988657	15	Acaa2, Slc25a4
GOBP_MITOCHONDRIAL_OUTER_MEMBRANE_PERMEABILIZATION_INVOLVED_IN_PROGRAMMED_CELL_DEATH	0.69532	0.807338	0.0272965	-0.282961	-0.850059	17	Acaa2, Slc25a4
GOBP_MITOCHONDRIAL_RESPIRATORY_CHAIN_COMPLEX_ASSEMBLY	0.942236	0.968783	0.00872225	0.211383	0.683398	48	Sco2, Ndufb5, Ndufs4, Ndufs2, Ndufa8, Ndufs3, Ndufa11, Ndufb10, Ndufs7, Ndufs8, Ndufa10, Ndufs5, Ndufs6, Ndufa5, Timm21, Ndufs1, Ndufb8, Ndufb9, Ndufab1
GOBP_MITOCHONDRIAL_RNA_METABOLIC_PROCESS	0.314995	0.503374	0.027409	0.424029	1.12082	18	Gars1, Thap11, Pnpt1, Pde12, Trnt1
GOBP_MITOCHONDRIAL_TRANSLATION	0.688717	0.802628	0.013197	0.26527	0.877929	55	Gars1, Shmt2, Hars1, Mrps23, Mrpl37, Mrpl18, Mrpl28, Mrpl4, Mrpl23, Mrpl21, Mrpl46, Mrps22, Tsfm, Mrpl11, Mrps9, Mrps27, Mrps26, Mrpl47, Mrpl12, Mrpl49, Mrps11, Mrpl41, Mrps34, Ptcd3, C1qbp, Mrps2, Lrpprc, Mrpl16, Mrps16, Mrpl44, Mrpl58, Mrps7, Mrpl19, Rars2, Mrps30, Mtif2, Mrps5
GOBP_MITOCHONDRIAL_TRANSMEMBRANE_TRANSPORT	0.15787	0.319003	0.0768411	-0.304851	-1.18983	51	Sfxn3, Tst, Slc25a13, Slc25a32, Slc25a4, Vdac1, Ccdc51, Slc25a24, Hspd1, Letm1, Mcu, Slc25a51, Smdt1, Aifm1, Slc25a5, Mpc2
GOBP_MITOCHONDRIAL_TRANSPORT	0.273598	0.46169	0.0707234	-0.244326	-1.07261	98	Sfxn3, Tst, Acaa2, Slc25a10, Slc25a13, Slc25a32, Slc25a4, Vdac1, Crym, Ccdc51, Kif5b
GOBP_MITOCHONDRION_LOCALIZATION	0.705652	0.814621	0.0289946	-0.256891	-0.85693	25	Tspan9, Kif5b, Nectin2, Uchl1
GOBP_MITOCHONDRION_ORGANIZATION	0.617006	0.757042	0.0120655	0.24005	0.950056	267	Hk2, Cyrib, Man2a1, Wdr81, Rab32, Aifm2, Sqstm1, Pnp, Psmd10, Ddhd1, Sco2, Pgam5, Igtp, Pycard, Ndufb5, Ap3b1, Mmp9, Irgm2, Lipa, Arrb2, Hspa4, Hmgcl, Arfip2, Irgm1, Fkbp8, Ggct, Fxn, Gclm, Gclc, Ndufs4, Sfn, Bak1, Afg1l, Pnpt1, Ndufs2, Nod2, Wdr35, Tfrc, Gabarapl2, Stat3, Cfh, Rrm1, Cdk5, Parp1, Bax, Atg5, Plaur, Ndufa8, Enpp1, Rrm2b, Pdcd5, Col6a1, Cisd2, Opa1, Hdac6, Snx7, Mcl1, Vps13c, Ctcf, …
GOBP_MITOPHAGY	0.413219	0.588079	0.0216479	0.345453	1.03619	32	Sqstm1, Igtp, Irgm2, Arfip2, Irgm1, Fkbp8, Nod2, Atg5, Hdac6, Vps13c, Htra2, Dnm1l
GOBP_MITOTIC_CELL_CYCLE_CHECKPOINT_SIGNALING	0.442396	0.613185	0.0201794	0.325705	1.0185	40	Rps6, Rpl24, Trex1, Pml, Rpl26, Ppp1r10, Pcid2, Psmg2, Zw10, Prpf4b, Ints3, Mad2l1, Babam2, Gigyf2, Taok3, Ik, Vps4a, Rpa2, Nae1, Cdk5rap3, Mad1l1, Rad50, Brcc3
GOBP_MITOTIC_CELL_CYCLE_PHASE_TRANSITION	0.447611	0.619009	0.017536	0.26771	1.01225	150	Rps6, Ptpn6, Rpl24, Anxa1, Trex1, Psme2, Psme3, Pml, Crlf3, Psme1, Chmp4b, Anapc4, Usp47, Rpl17, Slfn1, Gpnmb, Apex1, Larp7, Arid1a, Rcc2, Cpsf3, Actl6a, Camk2d, Cul4b, Ddb1, Rrm1, Ube2a, Rpl26, Bcl7c, Ddx3x, Smarce1, Cdc73, Cdkn2c, Nasp, Rrm2b, Smarcb1, Pcid2, Cdk7, Rnaseh2b, Eif4e
GOBP_MITOTIC_CYTOKINESIS	0.873024	0.922448	0.00991439	0.232451	0.749021	47	Cfl1, Chmp4b, Usp8, Iqgap1, Rock2, Iqgap2, Stmn1, Mitd1, Chmp1a
GOBP_MITOTIC_CYTOKINETIC_PROCESS	0.36101	0.542643	0.0250787	0.408327	1.07931	18	Chmp4b, Iqgap1, Iqgap2, Mitd1, Chmp1a, Chmp7, Nup62, Vps4a
GOBP_MITOTIC_DNA_INTEGRITY_CHECKPOINT_SIGNALING	0.905463	0.943271	0.0108266	0.244535	0.682876	23	Trex1, Pml, Rpl26, Ppp1r10, Babam2, Gigyf2, Taok3, Rpa2, Nae1, Cdk5rap3, Brcc3
GOBP_MITOTIC_METAPHASE_CHROMOSOME_ALIGNMENT	0.674642	0.795706	0.0148683	0.302364	0.860928	25	Eml3, Chmp4b, Rrs1, Chmp1a, Kpnb1, Eml4, Zw10, Chmp7, Nup62, Hnrnpu, Vps4a, Cul3, Seh1l, Mapre1, Mad1l1
GOBP_MITOTIC_NUCLEAR_DIVISION	0.603967	0.745808	0.046372	-0.216399	-0.950012	98	Rgcc, Rcc1, Cdk1, Tom1l2, Nfib, Numa1, Dctn2, Sphk1, Drg1, Nfia, Pebp1, Insr, Cdkn1b, Tom1l1, Vps4b, Stag2, Igf1r, Nudc, Ndel1
GOBP_MITOTIC_SISTER_CHROMATID_SEGREGATION	0.885491	0.930393	0.00891374	0.221448	0.762167	70	Eml3, Baz1b, Chmp4b, Rrs1, Kif2a, Smc4, Smc2, Ran, Chmp1a, Kpnb1, Pcid2, Psmg2, Eml4, Zw10, Chmp7, Prpf4b, Wapl, Mad2l1, Tubg1, Nup62, Smarca5, Ik, Hnrnpu, Vps4a, Cul3
GOBP_MITOTIC_SISTER_CHROMATID_SEPARATION	0.396139	0.575496	0.023552	0.39773	1.0513	18	Pcid2, Psmg2, Zw10, Prpf4b, Mad2l1, Ik, Cul3, Mad1l1, Cdc16, Dis3l2, Tpr, Cdc23
GOBP_MITOTIC_SPINDLE_ASSEMBLY	0.74147	0.840081	0.0130567	0.274838	0.819824	31	Eml3, Chmp4b, Kif2a, Chmp1a, Kpnb1
GOBP_MITOTIC_SPINDLE_ORGANIZATION	0.0938389	0.226715	0.101639	-0.317011	-1.25375	54	Eml1, Dync1h1, Rcc1, Numa1, Dctn2, Drg1, Ckap5, Dctn1, Vps4b, Stag2, Tacc2, Nudc, Map4, Arhgef10, Tbce
GOBP_MODIFICATION_DEPENDENT_MACROMOLECULE_CATABOLIC_PROCESS	0.000251778	0.00284469	0.498493	0.384251	1.51803	259	Wdr81, Rps27a, Naglu, Psmb8, Trip4, Dtx3l, Pml, Ptk2b, Psmd10, Rpl5, Psma3, Derl1, Psma6, Rnf20, Chmp4b, Anapc4, Eif3h, Psmc5, Rpl11, Psma1, Rack1, Arrb2, Isg15, Uba1, Psma5, Ufl1, Psmc1, Tbl1x, Cul2, Ube2l6, Ube2k, Psmb4, Gclc, Uba7, Psmb2, Csnk2a2, Psma7, Tmem168, Wdr77, Psmb3, Clu, Nhlrc3, Armc8, Vcp, Rnf40, Rps7, Fbxo4, Psmc2, Usp7, Usp25, Psmd7, Uchl3, Cul4b, Ddb1, Edem3, Ascc3, Ube2a, Psmd1…
GOBP_MODIFICATION_OF_POSTSYNAPTIC_STRUCTURE	0.767144	0.853352	0.0130119	0.280601	0.798961	25	Cap1, Cfl1, Pfn1
GOBP_MODIFICATION_OF_SYNAPTIC_STRUCTURE	0.864278	0.916374	0.0266494	-0.224186	-0.776773	30	Synpo, Pgrmc1, Kif5b, Itsn1, Rhob, Arhgap44, Cttn, Rap1b, Ptk2, Marcks, Baiap2
GOBP_MODULATION_BY_HOST_OF_SYMBIONT_PROCESS	0.0791732	0.202912	0.0566777	0.425899	1.34898	43	Ltf, Eef1a1, Cfl1, Hspa8, Ppib, Rock2, Hdac1, Ccnk, Csf1r, Nod2, Tbc1d20, Sap30bp, Eea1, Tardbp, Psmc3, Apcs, Smarcb1, Card9
GOBP_MODULATION_BY_HOST_OF_VIRAL_PROCESS	0.147174	0.305216	0.0413437	0.427319	1.26613	30	Ltf, Eef1a1, Cfl1, Hspa8, Ppib, Rock2, Ccnk, Csf1r, Tbc1d20, Eea1, Psmc3, Apcs
GOBP_MODULATION_BY_SYMBIONT_OF_ENTRY_INTO_HOST	0.45973	0.631184	0.0205361	0.353806	1.0074	25	Lgals1, P4hb, Cd74, Trim30d, Trim12c, Trim26, Apcs, Trim21
GOBP_MODULATION_OF_EXCITATORY_POSTSYNAPTIC_POTENTIAL	0.695792	0.807409	0.0274413	-0.279009	-0.851823	18	Prkcz, Shank3
GOBP_MOLTING_CYCLE	0.542569	0.703384	0.0177342	0.322181	0.946762	29	Naglu, Rbpj, Nsun2, Hdac1, Ctsl
GOBP_MOLTING_CYCLE_PROCESS	0.544495	0.70418	0.0177787	0.325018	0.947615	28	Naglu, Rbpj, Nsun2, Hdac1, Ctsl
GOBP_MONOAMINE_TRANSPORT	0.234625	0.417549	0.0542941	-0.343733	-1.14661	25	Entpd1, Maob, Slc6a2, Rab3a, Abat, Mecp2, Rtn4, Plcd1, Park7, Itgb3
GOBP_MONOATOMIC_ANION_TRANSMEMBRANE_TRANSPORT	0.000273964	0.00298545	0.498493	-0.630504	-2.07373	24	Ano1, Mtor, Abcb1a, Lrrc8a, Vdac1, Ano6
GOBP_MONOATOMIC_ANION_TRANSPORT	0.00371447	0.0212193	0.431708	-0.46417	-1.72268	40	Ano1, Clic5, Mtor, Clic3, Abcb1a, Lrrc8a, Vdac1, Ano6
GOBP_MONOATOMIC_CATION_TRANSPORT	0.0464548	0.136429	0.335069	-0.23056	-1.16015	289	Ano1, Gstm7, Akap5, Ace, Pacsin3, Atp2b4, Gnaq, Ahnak, Slc6a14, Itgb1, Atp2b1, Sestd1, Slc6a2, Ehd3, Plcb3, Atp1a2, Slc39a10, Calcrl, Gnao1, Fhl1, Stim1, Gnas, Prkce, Ctnnb1, Nedd4l, Vdac1, Nnt, Ano6, Epb41, Ccdc51, Cav1, Kif5b, Cacna2d1, Snta1, Srl, Plcg1, Wnk1, Ednra, Atp6v1c2, Steap3, Casq2, Gnai2, Fkbp4, Dmd, Scn3b, Nipsnap2, Cav3, Fkbp1a, Ppp3ca, Ywhae, Aqp1, Slc39a4, Dlg1, Cdkn1b, Gpd1l, Pl…
GOBP_MONOATOMIC_ION_HOMEOSTASIS	0.187853	0.357154	0.0311896	0.290262	1.13507	225	Steap4, Lcn2, Ptpn6, Ptprc, Nucb2, Ftl1, Cln5, Hvcn1, Atp6ap2, Atp6v0d1, Tbxas1, Slc26a4, Cyba, Ero1a, Hexb, Hmox1, Tm9sf4, Naglu, Coro1a, Pml, Ptk2b, Thy1, Fth1, Grn, Sco2, Ubash3b, Ap3b1, B2m, Eif3e, Atox1, Aco1, Tgm2, Fxn, Atp6v1g1, Atp6v1b2, Marcksl1, Prkcb, Bak1, Bola2, Spp1, Glrx3, Atp6ap1, Plcg2, Ppt1, Camk2d, Tfrc, Cyb561a3, Atp6v0d2, Tcirg1, Lamp2, Cdk5, Bax, Atg5
GOBP_MONOATOMIC_ION_TRANSMEMBRANE_TRANSPORT	0.00562277	0.0295649	0.407018	-0.263639	-1.30423	248	Ano1, Gstm7, Akap5, Shank3, Atp2b4, Ahnak, Clic5, Slc6a14, Itgb1, Atp2b1, Mtor, Sestd1, Clic3, Slc6a2, Ehd3, Plcb3, Abcb1a, Atp1a2, Slc39a10, Tmem109, Fhl1, Lrrc8a, Stim1, Prkce, Tmem63b, Nedd4l, Vdac1, Nnt, Ano6, Ccdc51, Cav1, Cacna2d1, Snta1, Plcg1, Wnk1, Ednra, Atp6v1c2, Steap3, Casq2, Dmd, Scn3b, Nipsnap2, Cav3, Fkbp1a, Ppp3ca, Ywhae, Slc39a4, Dlg1, Ywhaq, Gpd1l, Plcd1, Atp2a2, Rapgef3, Park7…
GOBP_MONOCARBOXYLIC_ACID_BIOSYNTHETIC_PROCESS	0.00225999	0.0145413	0.431708	-0.347317	-1.52475	98	Gstm7, Akr1c14, Abcd1, Aldh1a1, Ldhb, Rbp1, Ces1d, Cyp39a1, Acss1, Acadl, Ptgis, Gstp1, Sphk1, Gstm4, Acsm1, Cyp27a1, Eif6, Ceacam1, Hsd17b10, Acss2, Oxsm, Park7, Acaca, Acadvl, Qki, Mecr, Prkag2, Aldh1a2
GOBP_MONOCARBOXYLIC_ACID_CATABOLIC_PROCESS	3.33158e-05	0.000598949	0.557332	-0.453978	-1.91037	76	Acadm, Abcd1, Acaa2, Echs1, Etfa, Decr1, Etfb, Mtor, Ces1d, Cyp39a1, Adipoq, Eci1, Acadl, Fah, Cryl1, Acoxl, Eci2, Ivd, Etfdh, Acat1, Pex5, Hadh, Hsd17b10, Cpt1a, Faah, Sord
GOBP_MONOCARBOXYLIC_ACID_TRANSPORT	0.116889	0.262003	0.0911297	-0.306231	-1.21663	55	Ace, Abcd1, Rbp1, Cd36, Fabp3, Ces1d, Slco2a1, Abcg2
GOBP_MONONUCLEAR_CELL_DIFFERENTIATION	3.83646e-07	1.67503e-05	0.674963	0.472073	1.81789	182	Ptpn2, Rps6, H2-Aa, Dock2, Cd44, Ptpn6, Pglyrp1, H2-Ab1, Tpd52, Vav1, Ptprc, Anxa1, Itgam, Lgals1, Btk, Syk, Ripk3, Psap, Pnp, Naglu, Cd74, Prtn3, Tmem176b, Rbpj, H2-DMa, Igkc, Tlr2, C1qc, Ptk2b, Ada, Inpp5d, Hcls1, Zap70, Igtp, Rpl22, Ap3b1, Card11, B2m, Malt1, Lipa, Tlr9, Fgl2, Cbfb, Ctsl, Xrcc6, Ighg1, Nckap1l, Bak1, Sash3, Arid1a, Csf1r, Cyld, Adrm1, Myd88, Actl6a, Casp8, Fes, Plcg2, Ikzf3, P…
GOBP_MONONUCLEAR_CELL_MIGRATION	0.187175	0.356969	0.0332858	0.329418	1.17244	90	Anxa1, C5ar1, Calr, Lgmn, Rps19, Ripk3, B4galt1, Coro1a, Myo1g, Ptk2b, Mia3, Abr, Pycard, Dock8, Mmp9, Ctsg, Itgal, Myo9b, Pla2g7, Retnlg, Emilin1, Rpl13a, Itgb7, Csf1r, Lgals3, Nup85, Spi1, Mif, Mmp2, Ecm1, Alox5, Enpp1, Sirpa
GOBP_MONOSACCHARIDE_BIOSYNTHETIC_PROCESS	0.758104	0.848888	0.0122206	0.260585	0.827836	44	Ptpn2, Pck2, G6pdx, Gapdh, Eno1, Gpd1, Pgam1, Pgd, Pgk1, Usp7, Ddb1, Ranbp2, Nln
GOBP_MONOSACCHARIDE_CATABOLIC_PROCESS	0.642534	0.772935	0.0153652	0.303196	0.883993	28	Gapdh, Gale, Eno1, Glb1, Ldha, Pfkp, Tkfc, Pgk1, Pkm, Hk1
GOBP_MONOSACCHARIDE_METABOLIC_PROCESS	0.596927	0.743498	0.0136313	0.253813	0.943983	128	Ptpn2, Hk2, Man2a1, Pck2, Hkdc1, Oas1a, Hk3, G6pdx, Ero1a, B4galt1, Pgm1, Gapdh, Gale, Eno1, Gpd1, Glb1, Lipa, Ldha, Fbn1, Man2a2, Pgam1, Gclc, Pfkp, Pgd, Tkfc, Fabp5, Pgk1, Usp7
GOBP_MORPHOGENESIS_OF_AN_EPITHELIAL_SHEET	0.00995379	0.0441688	0.274717	-0.495065	-1.65142	25	Mtor, Fermt2, Lin7c, Pard3, Acvrl1, Pdcd10, Phactr4, Arhgap24, Flrt3, Dag1
GOBP_MORPHOGENESIS_OF_AN_EPITHELIUM	0.00707602	0.0339899	0.407018	-0.280097	-1.33386	177	Aldh1a1, Nrp1, Luzp1, Shank3, Msn, Vcl, Mtor, Tgfb1i1, Fermt2, Lin7c, Plod3, Cdh1, Pbx1, Efnb2, Kras, Pard3, Acvrl1, Src, Ctnnb1, Nckap1, Ilk, Tek, Pdcd10, Tacstd2, Pxn, Hoxa5, Specc1l, Ednra, Phactr4, Arhgap24, Yap1, Numb, Ptk7, Nr3c1, Flrt3, Pdgfra, Dag1, Cav3, Eng, Ctnnd1, Dlg1, Rhob, Tmtc3, Rala, Npnt, Clic4, Epb41l5, Igf1r, Lama5
GOBP_MORPHOGENESIS_OF_A_BRANCHING_STRUCTURE	0.038481	0.120161	0.165406	-0.333755	-1.35181	62	Nrp1, Cdh1, Pbx1, Kras, Src, Ctnnb1, Ilk, Tek, Tacstd2, Pxn, Hoxa5, Ednra, Yap1, Pdgfra, Dag1, Cav3, Eng, Dlg1, Tmtc3, Mecp2, Rtn4, Npnt, Clic4, Lama5
GOBP_MORPHOGENESIS_OF_A_POLARIZED_EPITHELIUM	0.520659	0.686414	0.0321576	-0.327274	-0.948757	15	Msn, Numb, Ptk7, Ctnnd1, Lama5
GOBP_MORPHOGENESIS_OF_EMBRYONIC_EPITHELIUM	0.614177	0.756123	0.038839	-0.230976	-0.935522	62	Aldh1a1, Luzp1, Shank3, Tgfb1i1, Ctnnb1, Nckap1, Specc1l, Phactr4, Ptk7, Rala, Epb41l5, Lama5, Mthfd1, Dlc1, Aldh1a2, Llgl2, Rab23, Cobl
GOBP_MRNA_3_END_PROCESSING	0.354611	0.538409	0.0245917	0.377107	1.0821	26	Cpsf2, Cpsf3, Cstf1, Papola, Ssu72, Cdc73, Ncbp1, Cstf3, Wdr33, Virma, Cpsf6, Pabpn1, Paf1, Cdk9, Nudt21
GOBP_MRNA_CATABOLIC_PROCESS	0.0371122	0.116482	0.0782806	0.356613	1.32976	131	Etf1, Snd1, Rnps1, Rbm47, Ybx1, Mapkapk2, Eif3e, Xrn2, Rock2, Exosc8, Vim, Caprin1, Lsm4, Npm1, Hnrnpc, Apex1, Pabpc1, Syncrip, Hnrnpd, Pnpt1, Pde12, Myd88, Eif4a3, Edc4, Mrto4, Lsm7, Nbas, Ssb, Lsm6, Tardbp, Zc3h14, Dhx9, Ddx5, Pcid2, Magoh, Mov10, Exosc6, Csde1, Lsm2, Ncbp1, Hnrnpab, Dis3, Smg9, Larp1, Ctif, Gtpbp1, Cnot3, Exosc9, Edc3, Pabpc4, Pum2, Dcps, Cnot9, Polr2g, Hnrnpr, Taf15, Pym1, Rn…
GOBP_MRNA_CIS_SPLICING_VIA_SPLICEOSOME	0.313375	0.50177	0.0272247	0.412866	1.11926	20	Psip1, Prpf40a, Sfswap, Eif1, Clns1a, Sart1, Sf3a1, Prpf4b, Dcps, Rbm17, Srsf1
GOBP_MRNA_EXPORT_FROM_NUCLEUS	0.146269	0.304363	0.0404909	0.390064	1.24559	45	Ddx39a, Nsun2, Rbm15b, Nxf1, Thoc1, Nup85, Eif4a3, Nup155, Ddx39b, Thoc7, Pcid2, Magoh, Zc3h11a, Eif4e, Ncbp1, Thoc5, Nup93, Nup107
GOBP_MRNA_PROCESSING	0.000244665	0.00279536	0.498493	0.374403	1.48845	289	Acin1, Ddx39a, Hspa8, Psip1, Ptbp3, Ppp4r2, Rnps1, Rnmt, Sf3b3, Sltm, Luc7l, Rbm47, Ybx1, Xrn2, Rbm15b, Cdc5l, Prpf38b, Dhx15, Dhx8, Prmt5, Prpf40a, Srrt, Srsf9, Lsm4, Ncl, Npm1, Cpsf2, Hnrnpc, Wdr77, Larp7, Prpf6, Pabpc1, Syncrip, Pnpt1, Pde12, Pcbp1, Cmtr1, Snrnp200, Cpsf3, Hnrnpa3, Lgals3, Thoc1, Hnrnpl, Ppil3, Hnrnpf, Rbm39, Mtrex, Sympk, Cstf1, Papola, Snrpd2, Eif4a3, Sfswap, Jmjd6, Cd2bp2, …
GOBP_MRNA_TRANSCRIPTION	0.275367	0.463685	0.029822	0.437307	1.15591	18	C5ar1, Ap3b1, Hnrnpd, Stat3, Enpp1, Ddx5, Hltf, Ncbp1
GOBP_MRNA_TRANSPORT	0.336315	0.522647	0.0232414	0.309684	1.07565	75	Ddx39a, Nsun2, Rbm15b, Nxf1, Hnrnpa3, Thoc1, Sec13, Nup85, Eif4a3, Nup54, Nup155, Ranbp2, Ddx39b, Thoc7, Dhx9, Hnrnpa1, Pcid2, Magoh, Zc3h11a, Eif4e, Ncbp1, Thoc5, Nup93, Nup210, Nup107, G3bp2, Cetn2, Nup43, Alkbh5, Nup62, Srsf1, Khsrp, Nup88, Pabpn1
GOBP_MUCOPOLYSACCHARIDE_METABOLIC_PROCESS	0.181806	0.350012	0.0371171	0.429066	1.2312	26	Cd44, Galns, Hexb, Naglu, Hexa, Gusb
GOBP_MULTICELLULAR_ORGANISMAL_LEVEL_CHEMICAL_HOMEOSTASIS	0.0479735	0.140305	0.0760357	0.496943	1.43825	27	Ctsh, Oas1a, Rcn3, Hmox1, Naglu, Sftpd, B2m, Lipa
GOBP_MULTICELLULAR_ORGANISMAL_MOVEMENT	0.115513	0.259824	0.0761492	-0.416792	-1.30723	20	Spr, Synm, Mtor, Diaph2, Dmd, Cav3
GOBP_MULTICELLULAR_ORGANISMAL_REPRODUCTIVE_PROCESS	0.895179	0.937351	0.00627031	0.207727	0.812836	226	Rps6, B4galnt1, Ctsb, Smchd1, Prdx4, Hexb, B4galt1, Sec23ip, Grk2, Selenof, Ptk2b, Nsun2, Grn, Ada, Fndc3a, Ap3b1, Gsr, Sgpl1, Xrn2, Myh9, Arrb2, Etv6, Eed, Septin6, Ube2j1, Ctsl, Psme4, Sh3pxd2b, Csnk2a2, Wdr77, Larp7, Eif2s2, S100a11, Adrm1, Rai14, Arid4a, Tbc1d20, Ddb1, Parp1, Trim28, Ube2a, Atrx, Bax, Axl, Tdrd7, Comt, Ddx3x
GOBP_MULTICELLULAR_ORGANISMAL_RESPONSE_TO_STRESS	0.00599319	0.0305915	0.407018	-0.520661	-1.75078	26	Shank3, Mtor, Slc6a2, Atp1a2, Capn2, Dpp4, Vdac1, Ppp3ca, Mecp2
GOBP_MULTICELLULAR_ORGANISM_GROWTH	0.794429	0.871413	0.0353832	-0.208376	-0.869203	72	Tns2, Spr, Mtor, Sod1, Gnas, Rasal2, Add1, Pls1, Pex5, Hoxa5, Dmd, Ezr, Dlg1
GOBP_MULTIVESICULAR_BODY_SORTING_PATHWAY	0.819748	0.886021	0.0121454	0.270246	0.761627	24	Rab27a, Chmp4b, Vta1, Vcp, Chmp1a
GOBP_MULTI_MULTICELLULAR_ORGANISM_PROCESS	0.770032	0.856175	0.0110934	0.243535	0.836418	69	Ctsb, Calr, Arhgdib, Hexb, B4galt1, Grn, Sts, H2-Q7, Mmp9, Ctsl, Sh3pxd2b, Arid1a, Acod1, Parp1, Trim28, Ube2a, Comt, Mmp2, Tmed2, Kpna6
GOBP_MUSCLE_ADAPTATION	0.33128	0.518552	0.0526464	-0.266823	-1.05526	54	Atp2b4, Mtor, Ece1, Myoz2, Slc25a4, Adk, Srl, Nr3c1, Cav3, Ppp3ca, Rock1, Atp2a2, Lmcd1, Lmna, Slc9a1, Tbce, Ptk2, Selenon, Tnnc1, Smad4
GOBP_MUSCLE_CELL_APOPTOTIC_PROCESS	0.759019	0.848888	0.0116882	0.250609	0.84081	60	Hmox1, Gapdh, Grk2, Stk4, Ptk2b, Naca, Capn1, Eif5a, Arrb2, Npm1, Map2k4, Mapk7, Camk2d, Dnmt1, Atg5
GOBP_MUSCLE_CELL_CELLULAR_HOMEOSTASIS	0.01895	0.069989	0.184916	-0.571599	-1.65705	15	Pfkm, Sod1, Csrp3, Cfl2, Bag3, Cav1, Dmd
GOBP_MUSCLE_CELL_DEVELOPMENT	8.03116e-05	0.0011933	0.538434	-0.399556	-1.75409	98	Itgb1, Ldb3, Mtor, Pgm5, Nebl, Csrp3, Myoz2, Myof, Sgcd, Csrp1, Cfl2, Cav2, Slc25a4, Cxadr, Mybpc3, Ednra, Casq2, Sgcb, Sorbs2, Nr3c1, Dmd, Pdgfra, Cav3, Eng, Ppp3ca, Uchl1, Pdlim5, Tnnt2, Tmtc3, Myom1, Atp2a2, Myom2, Lmna, Csrp2, Kdm1a
GOBP_MUSCLE_CELL_DIFFERENTIATION	7.49537e-06	0.000183262	0.610527	-0.356728	-1.69649	174	Acadm, Ptgfrn, Ehd2, Ehd1, Lamb2, Itga8, Itgb1, Ldb3, Mtor, Pgm5, Nebl, Csrp3, Efnb2, Myoz2, Myof, Cd9, Capn2, Sgcd, Kras, Csrp1, Cfl2, Stim1, Cav2, Ctnnb1, Slc25a4, Cd81, Cxadr, Tmem119, Mybpc3, Ednra, Casq2, Sgcb, Sorbs2, Spag9, Nr3c1, Dmd, Smarca2, Pdgfra, Cav3, Eng, Ppp3ca, Uchl1, Pdlim5, Tnnt2, Tmtc3, Mecp2, Myom1, Npnt, Sort1, Dock1, Atp2a2, Myom2, Lmna, Qki, Hdgfl2, Lamb1, Slc9a1, Csrp2
GOBP_MUSCLE_CELL_MIGRATION	0.011079	0.0474766	0.303779	-0.366703	-1.47177	58	Ace, Crk, Nrp1, Parva, Gna12, Ager, Adipoq, Prkg1, Src, Gstp1, Ilk, Cav1, Lrp1, Il6st, Dock4
GOBP_MUSCLE_CELL_PROLIFERATION	0.000588211	0.00528741	0.477271	-0.349814	-1.55395	108	Tgfbr3, Hpgd, Cdh13, Gnaq, Mtor, Gna12, Ager, Adipoq, Calcrl, Prkg1, Cdk1, Cnn1, Src, Gstp1, Cav2, Ctnnb1, Ndrg2, Npr1, Ilk, Timp3, Npr3, Cxadr, Cav1, Nqo2, Ednra, Akr1b1, Yap1, Gnai2, Dipk2a, Cdkn1b, Park7, Igf1r, Ldlrap1, Itgb3
GOBP_MUSCLE_CONTRACTION	5.78285e-07	2.2443e-05	0.659444	-0.445111	-1.97728	108	Atp2b4, Jup, Synm, Atp2b1, Mtor, Sod1, Ehd3, Atp1a2, Csrp3, Calcrl, Prkg1, Pgam2, Sgcd, Nedd4l, Sphk1, Cav1, Cacna2d1, Dock4, Snta1, Mybpc3, Ednra, Casq2, Dmd, Scn3b, Cav3, Fkbp1a, Abat, Smtn, Dlg1, Tnnt2, Apbb2, Gpd1l, Myom1, Npnt, Atp2a2, Tpm4, Myom2, Myl4, Agrn, Myl3, Atp1a1, Slc9a1, Cttn, Atp1b1, Actn2, Dsp, Tmod1, Pde4d, Cald1, Tmod2, Rcsd1, Tpm2, Kit, Tnnc1
GOBP_MUSCLE_HYPERTROPHY	0.112037	0.25411	0.091708	-0.316109	-1.23378	51	Atp2b4, Mtor, Ece1, Csrp3, Slc25a4, Adk, Sorbs2, Nr3c1, Cav3, Ppp3ca, Pdlim5, Rock1, Atp2a2, Lmcd1, Lmna, Slc9a1
GOBP_MUSCLE_ORGAN_DEVELOPMENT	0.0266379	0.0905836	0.238353	-0.29649	-1.31068	104	Tgfbr3, Itgb1, Cryab, Csrp3, Myoz2, Lemd2, Fhl1, Kras, Cfl2, Cav2, Ctnnb1, Usp19, Des, Cav1, Pdlim3, Hdac7, Mybpc3, Ednra, Sgcb, Dmd, Dag1, Fkbp1a, Eng, Ppp3ca, Tnnt2, Lama5, Myl3, Lmna, Hdgfl2, Svil, Foxk1, Vamp5, Dsp, Emd, Selenon, Tnnc1, Heg1, Smad4, Flot1, Tnni3
GOBP_MUSCLE_ORGAN_MORPHOGENESIS	0.259353	0.447507	0.0517751	-0.334204	-1.1238	26	Tgfbr3, Ctnnb1, Mybpc3, Ednra, Fkbp1a, Eng, Tnnt2, Myl3, Dsp, Tnnc1, Heg1, Smad4, Tnni3
GOBP_MUSCLE_STRUCTURE_DEVELOPMENT	3.69597e-05	0.000645475	0.557332	-0.303477	-1.50569	265	Acadm, Ptgfrn, Ehd2, Ehd1, Tgfbr3, Lamb2, Itga8, Itgb1, Cryab, Ldb3, Mtor, Pgm5, Nebl, Csrp3, Efnb2, Myoz2, Myof, Lemd2, Cd9, Capn2, Fhl1, Sgcd, Kras, Csrp1, Cfl2, Stim1, Pdlim2, Cav2, Ctnnb1, Slc25a4, Ilk, Usp19, Cd81, Cxadr, Des, Cav1, Pdlim3, Hdac7, Tmem119, Utrn, Mybpc3, Ednra, Casq2, Sgcb, Sorbs2, Spag9, Mapk12, Nr3c1, Dmd, Smarca2, Pdgfra, Dag1, Cav3, Fkbp1a, Eng, Ppp3ca, Uchl1, Pdlim5, Tnn…
GOBP_MUSCLE_SYSTEM_PROCESS	7.08843e-06	0.000178672	0.610527	-0.370527	-1.73557	157	Atp2b4, Jup, Synm, Atp2b1, Mtor, Sod1, Ece1, Ehd3, Atp1a2, Csrp3, Calcrl, Myoz2, Prkg1, Pgam2, Sgcd, Slc25a4, Nedd4l, Sphk1, Cav1, Cacna2d1, Dock4, Snta1, Adk, Srl, Mybpc3, Ednra, Casq2, Sorbs2, Nr3c1, Dmd, Scn3b, Cav3, Fkbp1a, Abat, Ppp3ca, Smtn, Dlg1, Pdlim5, Tnnt2, Apbb2, Gpd1l, Myom1, Rock1, Npnt, Atp2a2, Lmcd1, Tpm4, Myom2, Myl4, Agrn, Myl3, Atp1a1, Lmna, Slc9a1, Tbce, Cttn, Atp1b1, Actn2, P…
GOBP_MUSCLE_TISSUE_DEVELOPMENT	0.000762805	0.00636539	0.477271	-0.316017	-1.48984	163	Acadm, Tgfbr3, Itga8, Itgb1, Mtor, Pgm5, Nebl, Csrp3, Efnb2, Myoz2, Cdk1, Lemd2, Sgcd, Kras, Csrp1, Cfl2, Cav2, Ctnnb1, Slc25a4, Usp19, Cxadr, Cav1, Pdlim3, Hdac7, Mybpc3, Ednra, Myl7, Sgcb, Yap1, Sorbs2, Nr3c1, Dmd, Pdgfra, Cav3, Fkbp1a, Eng, Dipk2a, Ppp3ca, Dlg1, Pdlim5, Tnnt2
GOBP_MYELOID_CELL_ACTIVATION_INVOLVED_IN_IMMUNE_RESPONSE	7.24139e-06	0.000180665	0.610527	0.621608	2.00299	47	Myo1f, Dock2, Ptpn6, Cd177, Itgam, Trex1, Btk, Syk, Itgb2, Rac2, Hmox1, Fgr, Grn, Abr, Pycard, Nmi, Pi4k2a, Ifi35, Kars1, Myd88, Lbp, Fes, Plcg2, Spi1, Cd84
GOBP_MYELOID_CELL_APOPTOTIC_PROCESS	0.0317011	0.103071	0.0954174	0.543272	1.50216	22	Fcgr2b, Cd44, Anxa1, Itgam, Plekho2, Lipa, St6gal1, Nod2, Maea, Mif, Selenos
GOBP_MYELOID_CELL_DEVELOPMENT	0.0203299	0.0735591	0.113682	0.457226	1.4891	50	Rps6, Ptpn6, Itgam, G6pdx, Evi2b, Rac2, Ptbp3, Tlr2, Pip4k2a, Fbn1, Nbeal2, Csf1r, Arid4a, Atp6ap1, Jmjd6, Maea, Heatr3
GOBP_MYELOID_CELL_DIFFERENTIATION	0.0254687	0.0877057	0.0931001	0.341842	1.31771	187	Ptpn2, Rps6, Ptpn6, Itgam, Rps14, G6pdx, Rps19, Wdr1, Casp3, Evi2b, Rac2, Naglu, Cd74, Prtn3, Rassf2, Rbpj, Ptbp3, Tlr2, Pml, C1qc, Ptk2b, Inpp5d, Hcls1, Pip4k2a, Ubash3b, Nme1, Ap3b1, Stat1, B2m, Myh9, Lipa, Fbn1, Isg15, Ufl1, Cbfb, Nbeal2, Nckap1l, Csf1r, Myd88, Sfxn1, Casp8, Arid4a, Atp6ap1, Fes, Tfrc, Uba5, Stat3, Jmjd6, Tcirg1, Spi1
GOBP_MYELOID_CELL_HOMEOSTASIS	0.000360216	0.00360954	0.498493	0.467913	1.68448	98	Ptpn2, Rps6, Fcgr2b, Cd44, Anxa1, Rps24, Itgam, Rps14, G6pdx, Btk, Rps19, Casp3, Rps17, Rac2, Hmox1, Ptbp3, Inpp5d, Hcls1, Stat1, B2m, Lipa, Isg15, Ufl1, Nckap1l, Bak1, Csf1r, Sfxn1, Arid4a, Uba5, Stat3, Cfh, Jmjd6, Spi1, Bax, Axl, Maea, Heatr3
GOBP_MYELOID_LEUKOCYTE_ACTIVATION	3.7306e-11	7.6011e-09	0.851339	0.598967	2.18082	106	Myo1f, Fcgr2b, Ctsc, Dock2, Fn1, Ptpn6, Cd177, Crlf2, Anxa1, Prkcd, Itgam, C5ar1, Mmp8, Trex1, Lcp2, Btk, Syk, Il16, Itgb2, Rac2, Hmox1, Cd48, Naglu, Camp, Fgr, Rbpj, Casp1, Tlr2, Grn, Abr, Pycard, Nmi, Tlr9, Ctsg, Hspa4, C1qa, Tlr3, Fcgr4, Irgm1, Nampt, Plscr2, Pi4k2a, Ifi35, Clu, Csf1r, Kars1, Myd88, Lbp, Fes, Plcg2, Jmjd6, Spi1, Cd84
GOBP_MYELOID_LEUKOCYTE_CYTOKINE_PRODUCTION	3.13776e-05	0.000568282	0.557332	0.654428	1.97143	33	Syk, Hmox1, Cd74, Casp1, Tlr2, Pycard, Acp5, Mapkapk2, Nlrx1, Tlr3, Sema7a, Ube2j1, Ddx21, Epx, Irak3, Myd88, Prg2, Nod2, Plcg2, Axl, Mif
GOBP_MYELOID_LEUKOCYTE_DIFFERENTIATION	0.283723	0.472228	0.0256626	0.311694	1.10734	88	Ptpn2, Itgam, Evi2b, Naglu, Cd74, Prtn3, Rassf2, Rbpj, Tlr2, C1qc, Inpp5d, Hcls1, Ubash3b, Nme1, Ap3b1, Fbn1, Csf1r, Myd88, Casp8, Atp6ap1, Fes, Tfrc, Tcirg1, Spi1
GOBP_MYELOID_LEUKOCYTE_MEDIATED_IMMUNITY	7.80218e-06	0.000188875	0.593325	0.61114	1.99701	51	Myo1f, Fcgr2b, Cd177, C3, Itgam, Btk, Syk, Wdr1, Itgb2, Rac2, Hmox1, Fgr, Abr, Irak4, Ighg2b, Ctsg, Fcgr4, Ddx21, Elane, Pi4k2a, Ighg1, Myd88, Fes, Spi1, Cd84, Ncf1, Arg1
GOBP_MYELOID_LEUKOCYTE_MIGRATION	0.000526482	0.00483928	0.477271	0.45082	1.63704	104	Myo1f, Cd177, Vav1, Anxa1, S100a8, Itgam, C5ar1, S100a9, Lgmn, Syk, Rps19, Wdr1, Itgb2, Rac2, Cd74, B4galt1, Prtn3, Tlr2, Ptk2b, Abr, Irak4, Ppib, Mmp9, Ctsg, Myo9b, Pla2g7, Retnlg, Epx, Emilin1, Rpl13a, Nckap1l, Csf1r, Myd88, Lgals3, Lbp, Gbf1, Spp1, Nod2, Nup85, Prex1, Cxcl15, Spi1, Mif, Mmp2, Bst1, Enpp1, Sirpa
GOBP_MYOBLAST_DIFFERENTIATION	0.818891	0.885916	0.0115713	0.2563	0.772091	33	Lgals1, Trip4, Rbpj, Arid1a, Actl6a, Smarce1, Ddx5, Smarcb1, Smarcc2, Ddx17, Mapk14, Plec, Smarca4, Plg, Gpx1, Pbrm1, Smarcd1
GOBP_MYOBLAST_FUSION	0.10665	0.2469	0.0779135	-0.435027	-1.32815	18	Ptgfrn, Ehd2, Ehd1, Cd9, Capn2, Cd81, Cav3, Dock1
GOBP_MYOTUBE_DIFFERENTIATION	0.0379147	0.118848	0.153554	-0.368093	-1.397	44	Ptgfrn, Ehd2, Ehd1, Mtor, Csrp3, Cd9, Capn2, Stim1, Cav2, Cd81, Tmem119, Dmd, Cav3, Ppp3ca, Sort1, Dock1
GOBP_NADH_DEHYDROGENASE_COMPLEX_ASSEMBLY	0.798222	0.874004	0.0115276	0.254188	0.794863	40	Ndufb5, Ndufs4, Ndufs2, Ndufa8, Ndufs3, Ndufa11, Ndufb10, Ndufs7, Ndufs8, Ndufa10, Ndufs5, Ndufs6, Ndufa5, Timm21, Ndufs1, Ndufb8, Ndufb9, Ndufab1
GOBP_NADH_METABOLIC_PROCESS	0.0642303	0.175467	0.108573	-0.400744	-1.36931	28	Cbr2, Pfkm, Idh3g, Pgam2, Nqo1, Idh3b, Mdh1, Dlst, Idh3a, Mdh2, Eno3, Ogdh, Gpd1l
GOBP_NADPH_REGENERATION	0.453996	0.625363	0.0353832	-0.330834	-0.993877	17	Hsd11b1, Mtor, Prps2, Nnt
GOBP_NADP_METABOLIC_PROCESS	0.452601	0.62485	0.0199782	0.32614	1.00866	38	Nadk, Ncf2, Taldo1, G6pdx, Txnrd1, Tkt, Kcnab2
GOBP_NAD_METABOLIC_PROCESS	0.223587	0.40305	0.0600616	-0.311879	-1.13738	37	Cbr2, Ldhb, Pfkm, Idh3g, Pgam2, Nqo1, Idh3b, Mdh1, Dlst, Idh3a, Mdh2, Eno3, Nadk2, Ogdh, Gpd1l
GOBP_NATURAL_KILLER_CELL_ACTIVATION	0.0146126	0.0573481	0.139715	0.548286	1.58685	27	Rab27a, Pglyrp1, Ptprc, Coro1a, Fgr, Fcgr4, Axl, Ap1g1, Lamp1, Prdx1, Hectd1, Slamf7
GOBP_NATURAL_KILLER_CELL_MEDIATED_IMMUNITY	0.166735	0.328763	0.0386398	0.423047	1.24316	29	Rab27a, Ptpn6, Vav1, Coro1a, Tap1, Arrb2, Tap2, Fcgr4, Serpinb9, H2-M3, Ap1g1, Lamp1, Prdx1, Gfer
GOBP_NECROPTOTIC_PROCESS	0.09015	0.221171	0.0553344	0.492319	1.36127	22	Ripk3, Zbp1, Pygl, Pgam5, Mlkl, Tlr3, Cyld, Casp8, Parp1
GOBP_NEGATIVE_REGULATION_OF_ACTIN_FILAMENT_BUNDLE_ASSEMBLY	0.0690292	0.184254	0.104652	-0.397568	-1.35846	28	Shank3, F11r, Kank3, Kank4, Tjp1, Tacstd2, Kank2, Ppfia1, Inpp5k, Coro2b, Arhgef18, Dlc1
GOBP_NEGATIVE_REGULATION_OF_ACTIN_FILAMENT_DEPOLYMERIZATION	0.0898951	0.220898	0.0535588	0.435078	1.33354	36	Capza1, Capg, Cfl1, Capza2, Dbnl, Twf2, Arpc2, Myh9, Capzb, Evl
GOBP_NEGATIVE_REGULATION_OF_ACTIN_FILAMENT_POLYMERIZATION	0.0134628	0.0544074	0.141073	0.480146	1.53961	46	Capza1, Cyrib, Prkcd, Capg, Cfl1, Tlr2, Capza2, Capn1, Pfn1, Dbnl, Twf2, Arpc2, Myh9, Capzb, Evl
GOBP_NEGATIVE_REGULATION_OF_ADAPTIVE_IMMUNE_RESPONSE	0.177088	0.343369	0.0388026	0.484268	1.26378	17	Fcgr2b, Ptpn6, Ptprc, Nckap1l, Nod2, Arg1, Alox15
GOBP_NEGATIVE_REGULATION_OF_AMIDE_METABOLIC_PROCESS	0.168686	0.331541	0.060237	-0.432073	-1.25257	15	Spon1, Sphk1, Rtn2, Rtn4, Rock1
GOBP_NEGATIVE_REGULATION_OF_AMYLOID_PRECURSOR_PROTEIN_CATABOLIC_PROCESS	0.684685	0.801326	0.0271376	-0.291719	-0.845686	15	Spon1, Rtn2, Rtn4, Rock1
GOBP_NEGATIVE_REGULATION_OF_APOPTOTIC_SIGNALING_PATHWAY	0.198208	0.369937	0.031604	0.314648	1.15234	111	Cd44, Hyou1, Hmox1, Cd74, Psme3, Eno1, Psmd10, Ptpn1, Usp47, Mmp9, Rack1, Arrb2, Hdac1, Fxn, Gclm, Gclc, Pycr1, Bak1, Clu, Lgals3, Qars1, Mapk7, Tpt1, Bax, Plaur, Mif, Fgg, Ddx3x, Fga, Txndc12, Rrm2b, Noc2l, Selenos, Opa1, Madd, Mcl1, Dab2, Syvn1, Akt1, Eya3, Lrrk2, Rela, Cxcl12, Slc35f6, Birc6, Fgb, Ndufs3, Ikbkg
GOBP_NEGATIVE_REGULATION_OF_AUTOPHAGY	0.129654	0.279535	0.0437318	0.412374	1.27535	38	Hmox1, Ctsa, Scfd1, Sec22b, Rragc, Nampt, Qsox1, Npc1, Stat3, Mtmr9, Hdac6, Mcl1, Rraga, Akt1, Lrrk2
GOBP_NEGATIVE_REGULATION_OF_AXONOGENESIS	0.581111	0.733331	0.0307043	-0.299553	-0.914543	18	Nrp1, Gdi1, Cdh1
GOBP_NEGATIVE_REGULATION_OF_BINDING	0.955637	0.975876	0.00829116	0.206925	0.680371	53	Cpne1, Ifit2, B2m, Rack1, Arrb2, Larp7, Ckmt1, Sympk, Lrpap1, Bax, Mitd1, Gtpbp4, Itga4, Dysf, Dab2, Akt1, Lrrk2, Sp100
GOBP_NEGATIVE_REGULATION_OF_BLOOD_PRESSURE	0.456639	0.628296	0.0213616	0.385026	1.00479	17	G6pdx, Snx5, Scpep1, Rnpep, Prcp
GOBP_NEGATIVE_REGULATION_OF_BLOOD_VESSEL_ENDOTHELIAL_CELL_MIGRATION	0.00484169	0.0261618	0.407018	-0.63385	-1.87381	16	Rgcc, Angpt2, Atp2b4, Jup, Acvrl1, Pdcd10, Mecp2, Hmgb1, Robo4, Mmrn2
GOBP_NEGATIVE_REGULATION_OF_CALCIUM_ION_TRANSMEMBRANE_TRANSPORT	0.0048566	0.0261618	0.407018	-0.537113	-1.76657	24	Gstm7, Sestd1, Atp1a2, Prkce, Vdac1, Cav1, Casq2, Ppp3ca, Ywhae
GOBP_NEGATIVE_REGULATION_OF_CALCIUM_ION_TRANSPORT	0.00016348	0.00204713	0.518848	-0.578319	-2.02639	32	Gstm7, Ace, Pacsin3, Sestd1, Atp1a2, Gnao1, Prkce, Vdac1, Cav1, Casq2, Cav3, Ppp3ca, Ywhae, Inpp5k, Icam1, Slc30a1
GOBP_NEGATIVE_REGULATION_OF_CANONICAL_NF_KAPPAB_SIGNAL_TRANSDUCTION	0.502344	0.670431	0.0190559	0.336785	0.974722	27	Igtp, Pycard, Stat1, Irgm2, Arrb2, Nlrx1, Hdac1, Irgm1, Casp8, Tnip1
GOBP_NEGATIVE_REGULATION_OF_CANONICAL_WNT_SIGNALING_PATHWAY	0.986765	0.995293	0.0247606	-0.172801	-0.618865	34	Cdh1, Ctnnb1, Mcc, Cav1, Ctnnd1, Dab2ip, Limd1, Emd, Smad4, App, Rapgef1, Hdac2, Lrp4, Gsk3b
GOBP_NEGATIVE_REGULATION_OF_CARBOHYDRATE_METABOLIC_PROCESS	0.924693	0.954626	0.0106557	0.241701	0.655238	20	Plek, Gfpt1, Usp7, Stat3, Enpp1, Pgp, Fbp1, Slc25a12
GOBP_NEGATIVE_REGULATION_OF_CATABOLIC_PROCESS	0.101998	0.239104	0.0452289	0.321654	1.22112	157	Hmox1, Ctsa, Scfd1, Pml, Rpl5, Nsun2, Hsp90ab1, Sf3b3, Usp8, Rbm47, Ybx1, Eif3h, Rpl11, Mapkapk2, Sec22b, Rragc, Nampt, Csnk2a2, Qsox1, Hnrnpc, Syncrip, Hnrnpd, Npc1, Dkc1, Rps7, Irak3, Myd88, Usp7, Pik3cg, Usp25, Gabarapl2, Stat3, Nbas, Tardbp, Dhx9, Pdcl3, Lamp3, Mtmr9, Ddrgk1, Hdac6, Mcl1, Dysf, Csde1, Usp14, Usp5, Hnrnpab, Rraga, Larp1, Akt1, Sgta, Lrrk2, Rela
GOBP_NEGATIVE_REGULATION_OF_CATALYTIC_ACTIVITY	0.315739	0.503576	0.0222148	0.272945	1.06803	226	Ptpn2, Cd44, Ltf, Ngp, Ptpn6, Parp9, Ptprc, Prkcd, Casp3, Dnajc3, Serpinb1a, Gapdh, Dtx3l, Cstdc4, Gla, Pml, Rpl5, Ptpn1, Grn, Naip2, Mical1, Cstb, Pycard, Tmed10, Ubash3b, Rpl11, Usp47, Mmp9, Serpinh1, Rock2, Npm1, Nckap1l, Sfn, Prdx5, Rps7, Serpina3f, Irak3, Rcc2, Qars1, Serpinb9, Serpina3n, Slc27a4, Mcm2, Gmip, Nolc1, Bin1, Plaur, Pnkp, Chordc1, Ddx3x, Serping1, Ecm1, Abce1, Stk38, Cdkn2c, Tme…
GOBP_NEGATIVE_REGULATION_OF_CELLULAR_CATABOLIC_PROCESS	0.490706	0.660307	0.0183212	0.303867	0.986121	49	Hmox1, Ctsa, Scfd1, Sec22b, Rragc, Nampt, Qsox1, Npc1, Pik3cg, Stat3, Mtmr9, Hdac6, Mcl1, Rraga, Akt1, Lrrk2
GOBP_NEGATIVE_REGULATION_OF_CELLULAR_RESPONSE_TO_GROWTH_FACTOR_STIMULUS	0.378457	0.558832	0.0423574	-0.307213	-1.0439	27	Atp2b4, Lemd2, Cav1, Ppm1a, Dab2ip, Hgs, Pdcd6, Htra1, Mmrn2, Smurf2
GOBP_NEGATIVE_REGULATION_OF_CELLULAR_RESPONSE_TO_INSULIN_STIMULUS	0.377909	0.558832	0.0230861	0.350448	1.06054	34	Ptpn2, Nucb2, Prkcd, Grk2, Pip4k2a, Ncl, Prkcb, Slc27a4
GOBP_NEGATIVE_REGULATION_OF_CELL_ACTIVATION	0.000187771	0.00229077	0.518848	0.505184	1.75469	75	Ptpn2, Fcgr2b, H2-Aa, Cd44, Fn1, Ptpn6, Pglyrp1, Anxa1, Prkcd, Btk, Casp3, Cd74, Fgr, Sftpd, Grn, Arg2, Cd274, Inpp5d, Ubash3b, Ctsg, Slfn1, Fgl2, Cbfb, Gclc, Emilin1, Gpnmb
GOBP_NEGATIVE_REGULATION_OF_CELL_ADHESION	0.117614	0.263339	0.0422894	0.327148	1.2168	127	Ptpn2, Myo1f, H2-Aa, Cd44, Ptpn6, Il1rn, Ptprc, Anxa1, Prkcd, Lgals1, Casp3, Cfl1, Cd74, Lpxn, Sftpd, Col1a1, Arg2, Mia3, Cd274, Acp5, Ubash3b, Ass1, Ctsg, Slfn1, Fgl2, Cbfb
GOBP_NEGATIVE_REGULATION_OF_CELL_CELL_ADHESION	0.13832	0.29164	0.0399533	0.349757	1.2239	79	Ptpn2, H2-Aa, Cd44, Ptpn6, Il1rn, Anxa1, Prkcd, Casp3, Cd74, Sftpd, Arg2, Mia3, Cd274, Ubash3b, Ass1, Ctsg, Slfn1, Fgl2, Cbfb, Gpnmb, Lgals3, Mapk7, Spi1, Arg1, Gtpbp4
GOBP_NEGATIVE_REGULATION_OF_CELL_CYCLE	0.723849	0.824702	0.0110484	0.239965	0.879852	112	Rps6, Parp9, Rpl24, Trex1, Casp3, Baz1b, Dtx3l, Pml, Nsun2, Crlf3, Usp47, Cdc5l, Ufl1, Slfn1, Npm1, Gpnmb, Fbxo4, Plaat3, Cdk5, Atrx, Rpl26, Cdc73, Cdkn2c, Ppp1r10, Pcid2, Naa10, Rnaseh2b, Macroh2a1
GOBP_NEGATIVE_REGULATION_OF_CELL_CYCLE_G1_S_PHASE_TRANSITION	0.710252	0.818363	0.0141261	0.294491	0.838511	25	Trex1, Pml, Crlf3, Slfn1, Gpnmb, Rpl26, Cdc73
GOBP_NEGATIVE_REGULATION_OF_CELL_CYCLE_G2_M_PHASE_TRANSITION	0.600446	0.7452	0.0299292	-0.300881	-0.903892	17	Cdk1, Fhl1
GOBP_NEGATIVE_REGULATION_OF_CELL_CYCLE_PROCESS	0.540467	0.702521	0.015693	0.27039	0.964441	91	Rps6, Parp9, Rpl24, Trex1, Baz1b, Dtx3l, Pml, Nsun2, Crlf3, Usp47, Cdc5l, Ufl1, Slfn1, Npm1, Gpnmb, Fbxo4, Atrx, Rpl26, Cdc73, Ppp1r10, Pcid2, Naa10, Rnaseh2b, Macroh2a1, Psmg2, Zw10
GOBP_NEGATIVE_REGULATION_OF_CELL_DEVELOPMENT	0.0754044	0.19655	0.0554741	0.365657	1.29243	85	Ptpn2, Cd44, Pglyrp1, Anxa1, Arhgap4, Cfl1, Cd74, Dnajb11, Tmem176b, Actr3, C1qc, Thy1, Inpp5d, Ubash3b, Nme1, B2m, Pcm1, Fbn1, Fgl2, Cbfb, Irgm1
GOBP_NEGATIVE_REGULATION_OF_CELL_DIFFERENTIATION	0.676553	0.796807	0.011122	0.237302	0.917341	193	Ptpn2, Cd44, Pglyrp1, Anxa1, Nucb2, Calr, G6pdx, Arhgap4, Cfl1, Cd74, Dnajb11, Tmem176b, Rbpj, Actr3, C1qc, Ptk2b, Thy1, Inpp5d, Ubash3b, Nme1, Ybx1, Crp, Mmp9, B2m, Pcm1, Fbn1, Fgl2, Cbfb, Irgm1, Prmt5
GOBP_NEGATIVE_REGULATION_OF_CELL_GROWTH	0.563328	0.718486	0.0157914	0.278872	0.948883	65	Cdkn2aip, Dnajc2, G6pdx, Arhgap4, Cfl1, Actr3, Eno1, Pml, Mndal, Crlf3, Rack1
GOBP_CELL_SUBSTRATE_JUNCTION_ORGANIZATION	0.000646981	0.00566043	0.477271	-0.4181	-1.7259	69	Nrp1, Vcl, Ston1, Fermt2, Lims1, Tns1, Sorbs1, Ppm1f, Acvrl1, Src, Tln1, Limch1, Tek, Iqsec1, Lrp1, Pxn, Rock1, Itgb4, Epb41l5, Itgb3, Coro2b, Cdh11, Dlc1, Cttn, Itgav, Actn2, Ptk2, Phldb2, Mapre2
GOBP_NEGATIVE_REGULATION_OF_CELL_MATRIX_ADHESION	0.0932824	0.225817	0.0831123	-0.453196	-1.36147	17	Acvrl1, Src, Lrp1, Dlc1, Phldb2
GOBP_NEGATIVE_REGULATION_OF_CELL_POPULATION_PROLIFERATION	0.0349908	0.110106	0.335069	-0.240349	-1.18314	242	Cdh5, Tgfbr3, Itga1, Rgcc, Rida, Tns2, Cdh13, Septin4, Ctnna1, Idh2, Niban2, Ddah1, Itgb1, Scgb1a1, Gna12, Ager, Cdh1, Efnb2, Adipoq, Lims1, Prkg1, Cd9, Cnn1, Acvrl1, Cd200, Spn, Gstp1, Podn, Cav2, Ctnnb1, Ndrg2, Mcc, Npr1, Ilk, Nfib, Timp3, Pdcd10, Sh3bp4, Npr3, Cxadr, Cav1
GOBP_NEGATIVE_REGULATION_OF_CELL_PROJECTION_ORGANIZATION	0.336011	0.522612	0.0627866	-0.240483	-1.04299	93	Nrp1, Ptpn9, Gdi1, Itgb1, Cdh1, Efnb2, Dpysl5, Diaph2, Bag5, Efemp1, Ptprg, Itga3, Lrp1, Tacstd2, Dnm3, Arhgap24, Yap1, Ppp3ca, Adam17, Rtn4, Dguok, Mbp, Arhgap44
GOBP_NEGATIVE_REGULATION_OF_CELL_SUBSTRATE_ADHESION	0.191953	0.362413	0.0616308	-0.346915	-1.18538	28	Angpt2, Acvrl1, Src, Lrp1, Tacstd2, Fbln1, Coro2b, Dlc1
GOBP_NEGATIVE_REGULATION_OF_CHEMOTAXIS	0.368127	0.549437	0.0393579	-0.362486	-1.05084	15	Nrp1, Angpt2, Gstp1, Dpp4
GOBP_NEGATIVE_REGULATION_OF_CHROMOSOME_ORGANIZATION	0.110425	0.251791	0.0482234	0.438016	1.31384	32	Baz1b, Pml, Hnrnpc, Sub1, Mcm2, Parp1, Atrx, Pcid2, Naa10, Psmg2, Zw10, Prpf4b, Wapl, Mad2l1, Smarca5, Ik, Hnrnpu
GOBP_NEGATIVE_REGULATION_OF_COAGULATION	0.317121	0.50512	0.0484486	-0.303106	-1.07521	33	Anxa5, Tspan8, Thbd, Prkg1, Cd9
GOBP_NEGATIVE_REGULATION_OF_COLD_INDUCED_THERMOGENESIS	0.27861	0.466577	0.0483517	-0.347652	-1.11977	22	Aldh1a1, Adipoq, Acot13, Npr3, Nova2
GOBP_NEGATIVE_REGULATION_OF_CYSTEINE_TYPE_ENDOPEPTIDASE_ACTIVITY	0.225077	0.404345	0.0321922	0.388657	1.17617	34	Cd44, Ltf, Naip2, Mical1, Usp47, Mmp9, Sfn, Plaur, Ddx3x, Lamp3, Pcid2, Lamtor5
GOBP_NEGATIVE_REGULATION_OF_CYTOKINE_PRODUCTION	8.05292e-05	0.0011933	0.538434	0.460463	1.6947	116	Fcgr2b, Fn1, Ptpn6, Pglyrp1, Ptprc, Anxa1, Oas1a, Btk, Casp3, Serpinb1a, Hmox1, Dhx58, Tlr2, Pml, Sftpd, Arg2, Cd274, Inpp5d, Igtp, Pycard, Acp5, Nmi, Irgm2, Arrb2, Csk, Nlrx1, Irgm1, Elane, Epx, Gbp4, Siglec1, Nckap1l, Gpnmb, Anxa4, Irak3, Acod1, Lbp, Prg2, Nod2, Bst2, Morc3, Rel, Parp1, Cd84, Axl, Atg5, Arg1
GOBP_NEGATIVE_REGULATION_OF_CYTOKINE_PRODUCTION_INVOLVED_IN_IMMUNE_RESPONSE	0.000194301	0.00234023	0.518848	0.738321	1.89785	16	Hmox1, Acp5, Nlrx1, Epx, Irak3, Prg2, Nod2, Bst2, Axl, Arg1
GOBP_NEGATIVE_REGULATION_OF_CYTOPLASMIC_PATTERN_RECOGNITION_RECEPTOR_SIGNALING_PATHWAY	0.0162749	0.062371	0.132882	0.554007	1.57744	25	Trex1, Hspa8, Dhx58, Igtp, Irgm2, Nlrx1, Irgm1, Gramd4, Tkfc, Lamp2, Parp1, Rnf170, Nploc4, Akt1
GOBP_NEGATIVE_REGULATION_OF_DEFENSE_RESPONSE	0.00358506	0.0206246	0.260821	0.420841	1.53227	106	Ptpn2, Fcgr2b, Cd44, Ptpn6, Pglyrp1, Oas1a, Trex1, Rps19, Dhx58, Grn, Arg2, Ada, Abr, Igtp, Tap1, Acp5, Nmi, Psma1, Irgm2, Arrb2, Tap2, Isg15, Nlrx1, Fgl2, Irgm1, Psmb4, Smpdl3b, Samhd1, Trafd1, Sfn, Cyld, Irak3, Acod1, Nod2, Serpinb9, Stat3, Parp1, Atg5, Arg1, Serping1, Alox5, Sirpa, Selenos, Trim21, Parp14, Gfer
GOBP_NEGATIVE_REGULATION_OF_DEPHOSPHORYLATION	0.766955	0.853352	0.0137631	0.305617	0.785585	16	Iqgap1, Rock2, Nckap1l, Ikbkb
GOBP_NEGATIVE_REGULATION_OF_DEVELOPMENTAL_GROWTH	0.252443	0.43993	0.0296773	0.371808	1.14989	38	Lgmn, G6pdx, Plac8, Arhgap4, Cfl1, Stk4, Actr3
GOBP_NEGATIVE_REGULATION_OF_DNA_BINDING_TRANSCRIPTION_FACTOR_ACTIVITY	0.90425	0.942811	0.00911236	0.221402	0.732743	55	Psmd10, Pycard, Arrb2, Ufl1, Anxa4, Cyld, Irak3, Acod1, Nod2, Usp7, Spi1
GOBP_NEGATIVE_REGULATION_OF_DNA_BIOSYNTHETIC_PROCESS	0.372913	0.554269	0.0393768	-0.353443	-1.04486	16	Niban2, Adipoq, Src
GOBP_NEGATIVE_REGULATION_OF_DNA_METABOLIC_PROCESS	0.267421	0.455958	0.0283543	0.358042	1.13405	43	Dnajc2, Smchd1, Pml, Xrcc5, Rps3, Pds5a, Msh6, Hnrnpc, Sub1, Parp1, Trim28, Gtpbp4
GOBP_NEGATIVE_REGULATION_OF_ENDOCYTOSIS	0.771148	0.856636	0.012078	0.259174	0.813282	41	Fcgr2b, Prtn3, Tlr2, Sftpd, Rack1, Csk, Sdcbp, Lgals3, Lrpap1, Atg5
GOBP_NEGATIVE_REGULATION_OF_ENDOPEPTIDASE_ACTIVITY	0.0454042	0.134808	0.073757	0.403644	1.38105	67	Cd44, Ltf, Serpinb1a, Gapdh, Naip2, Mical1, Tmed10, Usp47, Mmp9, Serpinh1, Sfn, Serpina3f, Serpinb9, Serpina3n, Bin1, Plaur, Ddx3x, Serping1, Kng1, Lamp3, Pcid2, Kng2, Lamtor5, Serpina10, Hrg, Serpina3m, Akt1, Serpinf1, Reck, Ahsg, Cst3, Pak2, Serpinf2
GOBP_NEGATIVE_REGULATION_OF_ENDOTHELIAL_CELL_MIGRATION	0.00142518	0.0102487	0.45506	-0.580676	-1.90985	24	Rgcc, Angpt2, Atp2b4, Jup, Ager, Acvrl1, Pdcd10, Mecp2, Hmgb1, Dab2ip, Robo4, Mmrn2
GOBP_NEGATIVE_REGULATION_OF_ENDOTHELIAL_CELL_PROLIFERATION	0.0460614	0.135851	0.122184	-0.462975	-1.47508	21	Rgcc, Ager, Acvrl1, Cav2, Pdcd10, Cav1, Eng
GOBP_NEGATIVE_REGULATION_OF_EPITHELIAL_CELL_APOPTOTIC_PROCESS	0.092067	0.223761	0.0896376	-0.385742	-1.31074	27	Cdh5, Mtor, Lims1, Pak4, Tek, Yap1, Cdkn1b, Igf1r, Itgb3, Icam1
GOBP_NEGATIVE_REGULATION_OF_EPITHELIAL_CELL_MIGRATION	0.000156225	0.00202101	0.518848	-0.5699	-2.04103	34	Tgfbr3, Rgcc, Angpt2, Atp2b4, Jup, Ager, Acvrl1, Mcc, Ptprg, Pdcd10, Tacstd2, Mecp2, Hmgb1, Dab2ip
GOBP_NEGATIVE_REGULATION_OF_EPITHELIAL_CELL_PROLIFERATION	0.0167089	0.0638331	0.252644	-0.355862	-1.44135	62	Tgfbr3, Rgcc, Rida, Ager, Cdh1, Efnb2, Lims1, Acvrl1, Cav2, Mcc, Nfib, Pdcd10, Cav1, Lims2, Ceacam1, Eng, Dlg1, Cdkn1b
GOBP_NEGATIVE_REGULATION_OF_ERBB_SIGNALING_PATHWAY	0.368314	0.549437	0.0248131	0.411698	1.0744	17	Ptpn2, Lgmn, Snx5
GOBP_NEGATIVE_REGULATION_OF_ERK1_AND_ERK2_CASCADE	0.799559	0.874685	0.0122785	0.26969	0.780534	27	Ptpn2, Ptprc, Ptpn1, Tlr9, Csk, Emilin1, Tnip1, Vrk3, Sirpa
GOBP_NEGATIVE_REGULATION_OF_ESTABLISHMENT_OF_PROTEIN_LOCALIZATION	0.153136	0.312014	0.0800618	-0.289914	-1.1682	59	Anxa5, Gdi1, Idh2, Cd36, Adipoq, Gnao1, Ppm1f, Cd200, Bag3, Vsnl1, Hadh, Sytl4, Ppp3ca, Psmd9, Park7, Inpp5k, Ndufaf2, Coro2b, Lyplal1, Rab23, Chp1
GOBP_NEGATIVE_REGULATION_OF_EXOCYTOSIS	0.275932	0.463879	0.0296198	0.428793	1.14778	19	Anxa1, Hmox1, Abr, Nckap1l, Spi1, Cd84
GOBP_NEGATIVE_REGULATION_OF_EXTRINSIC_APOPTOTIC_SIGNALING_PATHWAY	0.917217	0.950655	0.00956567	0.226686	0.701074	38	Hmox1, Psme3, Gclm, Gclc, Lgals3, Mapk7, Fgg, Ddx3x, Fga, Mcl1, Dab2, Eya3, Rela, Birc6, Fgb
GOBP_NEGATIVE_REGULATION_OF_FIBROBLAST_PROLIFERATION	0.43188	0.603926	0.0220299	0.382863	1.02483	19	Ifi30, Fth1, Mmp9, Fbxo4, Morc3, Bax, Cdc73
GOBP_NEGATIVE_REGULATION_OF_GENE_EXPRESSION_EPIGENETIC	0.32428	0.51134	0.0247084	0.333121	1.08853	51	Smchd1, Rbm15b, Eed, Hdac1, Prmt5, Pole3, Usp7, Smyd5, Trim28, Atrx, Dnmt1, Hdac6, Macroh2a1, Ctcf, Trip12, Baz1a, H2az2, Znfx1, Smarca4, Rbm15, Smarca5, Cdk2, Hnrnpu, Cbx3
GOBP_NEGATIVE_REGULATION_OF_GROWTH	0.436909	0.60938	0.019019	0.289189	1.01661	82	Cdkn2aip, Dnajc2, Lgmn, G6pdx, Plac8, Arhgap4, Cfl1, Stk4, Actr3, Eno1, Pml, Mndal, Crlf3, Rack1, Fxn, Pnpt1, Stk3, Ppt1, Bst2, Cdk5
GOBP_NEGATIVE_REGULATION_OF_G_PROTEIN_COUPLED_RECEPTOR_SIGNALING_PATHWAY	0.42942	0.601336	0.0385501	-0.305255	-1.00399	24	Atp2b4, Dnm1, Rgs12, Pde3a, Gnai2, Ppp3ca, Inpp5a, Arrb1, Crtc3, Pde4d, Ywhab, Grk5
GOBP_NEGATIVE_REGULATION_OF_HEMOPOIESIS	0.0180882	0.0677269	0.122637	0.494273	1.52864	38	Ptpn2, Cd44, Pglyrp1, Anxa1, Cd74, Tmem176b, C1qc, Inpp5d, Ubash3b, Nme1, Fbn1, Fgl2, Cbfb, Irgm1
GOBP_NEGATIVE_REGULATION_OF_HORMONE_SECRETION	0.113079	0.255998	0.0779135	-0.405835	-1.30718	22	Anxa5, Adipoq, Gnao1, Vsnl1, Hadh, Sytl4, Ppp3ca, Psmd9, Ndufaf2
GOBP_NEGATIVE_REGULATION_OF_HYDROLASE_ACTIVITY	0.0543627	0.155277	0.0645685	0.355353	1.30785	116	Cd44, Ltf, Ngp, Serpinb1a, Gapdh, Cstdc4, Grn, Naip2, Mical1, Cstb, Tmed10, Usp47, Mmp9, Serpinh1, Rock2, Nckap1l, Sfn, Serpina3f, Rcc2, Serpinb9, Serpina3n, Slc27a4, Gmip, Bin1, Plaur, Ddx3x, Serping1, Ecm1, Abce1, Tmed2, Apcs, Kng1, Lamp3, Ikbkb, Pcid2, Kng2, Lamtor5, Mug1, Itih3, Serpina10, Hrg, Serpina3m, Akt1, Lrrk2, Birc6, Serpinf1, Ubxn1, Itih2, Reck, Itih1, Ahsg, Cst3, Pak2, Apoc3, Serpin…
GOBP_NEGATIVE_REGULATION_OF_IMMUNE_EFFECTOR_PROCESS	6.67129e-05	0.00100687	0.538434	0.574834	1.89006	53	Fcgr2b, Ptpn6, Pglyrp1, Ptprc, Anxa1, Rps19, Hmox1, Grn, Abr, Tap1, Acp5, Arrb2, Tap2, Nlrx1, Fgl2, Epx, Nckap1l, Irak3, Lgals3, Prg2, Nod2, Serpinb9, Bst2, Spi1, Cd84, Axl, Arg1, Serping1
GOBP_NEGATIVE_REGULATION_OF_IMMUNE_RESPONSE	7.89195e-06	0.000189175	0.593325	0.533515	1.87796	83	Ptpn2, Fcgr2b, Ptpn6, Pglyrp1, Ptprc, Anxa1, Oas1a, Trex1, Rps19, Dhx58, Grn, Arg2, Inpp5d, Abr, Tap1, Nmi, Psma1, Arrb2, Tap2, Col3a1, Isg15, Nlrx1, Fgl2, Psmb4, Smpdl3b, Samhd1, Nckap1l, Trafd1, Sfn, Irak3, Acod1, Lgals3, Nod2, Serpinb9, Parp1, Spi1, Atg5, Arg1, Serping1, Stat6, Selenos, Trim21, Parp14, Gfer, Alox15
GOBP_NEGATIVE_REGULATION_OF_IMMUNE_SYSTEM_PROCESS	5.52341e-07	2.17818e-05	0.659444	0.454654	1.7688	210	Ptpn2, Fcgr2b, H2-Aa, Cd44, Fn1, Ptpn6, Pglyrp1, Ptprc, Anxa1, Oas1a, Trex1, Btk, Rps19, Casp3, Sqstm1, Hmox1, Hspa8, Cd74, Fgr, Tmem176b, Dhx58, C1qc, Lpxn, Sftpd, Thy1, Grn, Arg2, Mia3, Cd274, Ada, Inpp5d, Abr, Igtp, Tap1, Acp5, Ubash3b, Nme1, Nmi, Psma1, Irgm2, Arrb2, Tap2, Col3a1, Ctsg, Fbn1, Isg15, Nlrx1, Slfn1, Fgl2, Cbfb, Irgm1, Epx, Psmb4, Smpdl3b, Samhd1, Emilin1, Gramd4, Nckap1l, Trafd1…
GOBP_NEGATIVE_REGULATION_OF_INFLAMMATORY_RESPONSE	0.0434015	0.131008	0.0764929	0.417591	1.39286	58	Ptpn2, Fcgr2b, Cd44, Ptpn6, Pglyrp1, Rps19, Grn, Ada, Abr, Igtp, Acp5, Psma1, Irgm2, Nlrx1, Irgm1, Psmb4, Smpdl3b, Cyld, Acod1, Nod2
GOBP_NEGATIVE_REGULATION_OF_INNATE_IMMUNE_RESPONSE	0.00164439	0.011262	0.45506	0.531228	1.71176	47	Ptpn2, Oas1a, Trex1, Rps19, Dhx58, Grn, Tap1, Nmi, Arrb2, Tap2, Isg15, Nlrx1, Smpdl3b, Samhd1, Trafd1, Sfn, Irak3, Acod1, Serpinb9, Parp1, Atg5, Arg1, Serping1, Trim21, Parp14, Gfer
GOBP_NEGATIVE_REGULATION_OF_INSULIN_SECRETION	0.128611	0.279019	0.0694652	-0.451654	-1.30933	15	Gnao1, Vsnl1, Hadh, Sytl4, Ppp3ca, Psmd9, Ndufaf2
GOBP_NEGATIVE_REGULATION_OF_INTRACELLULAR_PROTEIN_TRANSPORT	0.627536	0.764487	0.0164039	0.331934	0.888509	19	Rangap1, Ube2j1, Gbp4, Ufm1, Cdk5, Os9, Erlec1, Ubac2
GOBP_NEGATIVE_REGULATION_OF_INTRACELLULAR_SIGNAL_TRANSDUCTION	0.741407	0.840081	0.00942385	0.228172	0.898216	245	Ptpn2, Cyrib, Cd44, Ptpn6, Ptprc, Nucb2, Prkcd, Hyou1, Cd74, Rassf2, Arhgap25, Eno1, Psmd10, Ptpn1, Capn1, Igtp, Cpne1, Pycard, Nmi, Usp47, Mmp9, Stat1, Rack1, Irgm2, Tlr9, Arrb2, Csk, Nlrx1, Hdac1, Irgm1, Emilin1, Pycr1, Ifi35, Clu, Dok1, Npc1, Cyld, Irak3, Sh3bp1, Casp8, Sar1b, Usp7, Qars1, Mapk7, Tpt1, Spi1, Stmn1, Tnip1, Plaur, Mif, Ddx3x, Vrk3, Ywhag, Stk38, Ppp1r10, Sirpa, Txndc12, Rrm2b, N…
GOBP_NEGATIVE_REGULATION_OF_INTRACELLULAR_STEROID_HORMONE_RECEPTOR_SIGNALING_PATHWAY	0.504791	0.672597	0.019996	0.383507	0.970745	15	Calr, Hdac1, Vps18, Dab2, Vps11, Cnot9, Smarca4
GOBP_NEGATIVE_REGULATION_OF_INTRACELLULAR_TRANSPORT	0.872205	0.921981	0.0107375	0.246128	0.729269	30	Rangap1, Ube2j1, Gbp4, Ufm1, Cdk5, Os9, Erlec1, Ubac2, Nup153, Map1b, Sar1a, Sp100
GOBP_NEGATIVE_REGULATION_OF_INTRINSIC_APOPTOTIC_SIGNALING_PATHWAY	0.12511	0.27312	0.043438	0.374079	1.25202	59	Cd44, Hyou1, Cd74, Eno1, Ptpn1, Usp47, Mmp9, Rack1, Hdac1, Pycr1, Clu, Mapk7, Tpt1, Plaur, Mif, Ddx3x, Txndc12, Rrm2b, Noc2l, Selenos, Opa1, Syvn1, Akt1, Lrrk2, Cxcl12, Ndufs3, Ikbkg
GOBP_NEGATIVE_REGULATION_OF_KINASE_ACTIVITY	0.690621	0.803795	0.0403498	-0.214644	-0.909462	80	Prkar2a, Gprc5a, Gnaq, Hspb1, Adipoq, Ppm1f, Gstp1, Cav1, Ceacam1, Ppp2r5a, Cav3, Uchl1, Deptor, Cdkn1b, Ptprb, Prkch, Park7, Inpp5k, Dab2ip, Hyal2, Lyn, Akt1s1, Prkag2
GOBP_NEGATIVE_REGULATION_OF_LEUKOCYTE_APOPTOTIC_PROCESS	0.0137855	0.0554367	0.14391	0.552154	1.59804	27	Fcgr2b, Cd44, Pnp, Cd74, Arg2, Ada, Hcls1, Dock8, St6gal1, Nod2, Serpinb9, Axl, Mif, Noc2l, Selenos, St3gal1, Cxcl12
GOBP_NEGATIVE_REGULATION_OF_LEUKOCYTE_CELL_CELL_ADHESION	0.00586585	0.0303042	0.213388	0.4898	1.60051	51	Ptpn2, H2-Aa, Cd44, Ptpn6, Anxa1, Casp3, Cd74, Sftpd, Arg2, Mia3, Cd274, Ass1, Ctsg, Slfn1, Fgl2, Cbfb, Gpnmb, Lgals3
GOBP_NEGATIVE_REGULATION_OF_LEUKOCYTE_MEDIATED_IMMUNITY	0.0195148	0.071377	0.119566	0.5231	1.54993	30	Fcgr2b, Ptpn6, Ptprc, Hmox1, Abr, Tap1, Arrb2, Tap2, Nckap1l, Nod2, Serpinb9, Bst2, Spi1, Cd84, Arg1
GOBP_NEGATIVE_REGULATION_OF_LEUKOCYTE_MIGRATION	0.576895	0.729434	0.0176347	0.344814	0.922986	19	Mia3, Ada, Abr, Emilin1, Mif, Akt1, Cxcl12, Padi2
GOBP_NEGATIVE_REGULATION_OF_LEUKOCYTE_PROLIFERATION	0.00330077	0.0194245	0.291091	0.536396	1.65891	38	Fcgr2b, H2-Aa, Cd44, Ptpn6, Btk, Casp3, Sftpd, Arg2, Cd274, Inpp5d, Crp, Slfn1, Gpnmb
GOBP_NEGATIVE_REGULATION_OF_LIPID_BIOSYNTHETIC_PROCESS	0.0419535	0.127424	0.12695	-0.488293	-1.51387	19	Akr1c14, Sod1, Acadl, Sphk1, Ceacam1, Slc27a1, Acadvl, Atp1a1
GOBP_NEGATIVE_REGULATION_OF_LIPID_LOCALIZATION	0.89909	0.939734	0.010537	0.241961	0.700282	27	Ptpn2, Crp, Fxn, Acsl4, Akt1, Atp5pf, Apoc3, Apoe, Abcg1, Fis1
GOBP_NEGATIVE_REGULATION_OF_LIPID_METABOLIC_PROCESS	0.00703675	0.0339899	0.344521	-0.470113	-1.64725	32	Akr1c14, Fmo2, Sod1, Fmo1, Acadl, Sphk1, Ceacam1, Ppp2r5a, Slc27a1, Acadvl, Atp1a1, Crtc3
GOBP_NEGATIVE_REGULATION_OF_LIPID_STORAGE	0.55875	0.715633	0.0184694	0.368369	0.93243	15	Ptpn2, Crp, Fxn
GOBP_NEGATIVE_REGULATION_OF_LOCOMOTION	0.000721186	0.0061439	0.477271	-0.32876	-1.52132	146	Tgfbr3, Rgcc, Crk, Nrp1, Angpt2, Atp2b4, Ctnna1, Idh2, Jup, Rras, Cldn5, Rap2a, Gna12, Ager, Rap2b, Cdh1, Adipoq, Prkg1, Acvrl1, Cd200, Gstp1, Limch1, Podn, Mcc, Ilk, Dpp4, Ptprg, Pdcd10, Cav1, Lrp1, Tacstd2
GOBP_NEGATIVE_REGULATION_OF_LYMPHOCYTE_ACTIVATION	0.000181709	0.00224384	0.518848	0.537395	1.78757	57	Ptpn2, Fcgr2b, H2-Aa, Cd44, Ptpn6, Pglyrp1, Anxa1, Btk, Casp3, Cd74, Fgr, Sftpd, Arg2, Cd274, Inpp5d, Ctsg, Slfn1, Fgl2, Cbfb, Gpnmb, Lgals3
GOBP_NEGATIVE_REGULATION_OF_LYMPHOCYTE_APOPTOTIC_PROCESS	0.0637176	0.174652	0.0676915	0.559577	1.43839	16	Cd44, Pnp, Cd74, Arg2, Ada, Dock8, Serpinb9, Mif, Noc2l, St3gal1
GOBP_NEGATIVE_REGULATION_OF_LYMPHOCYTE_MEDIATED_IMMUNITY	0.148174	0.306244	0.042199	0.455866	1.27303	23	Fcgr2b, Ptpn6, Ptprc, Tap1, Arrb2, Tap2, Nckap1l, Nod2, Serpinb9, Arg1
GOBP_NEGATIVE_REGULATION_OF_MACROAUTOPHAGY	0.229206	0.410255	0.0333234	0.453823	1.19957	18	Hmox1, Scfd1, Sec22b, Qsox1, Npc1, Hdac6, Lrrk2
GOBP_NEGATIVE_REGULATION_OF_MAPK_CASCADE	0.646225	0.774519	0.0138766	0.266386	0.902	63	Ptpn2, Ptpn6, Ptprc, Prkcd, Psmd10, Ptpn1, Tlr9, Csk, Emilin1, Dok1, Cyld, Irak3, Qars1, Tnip1, Vrk3, Stk38, Sirpa
GOBP_NEGATIVE_REGULATION_OF_MAP_KINASE_ACTIVITY	0.808803	0.878899	0.012494	0.275433	0.769162	23	Ptpn6, Prkcd, Ptpn1
GOBP_NEGATIVE_REGULATION_OF_MICROTUBULE_POLYMERIZATION_OR_DEPOLYMERIZATION	0.0194142	0.0711659	0.191388	-0.493825	-1.59059	22	Cdh5, Tubb4a, Arhgef7, Hdgfl3, Specc1l, Fkbp4
GOBP_NEGATIVE_REGULATION_OF_MITOTIC_CELL_CYCLE	0.84449	0.903333	0.0325789	-0.205364	-0.836672	64	Rgcc, Map3k20, Cdk1, Fhl1, Tom1l2, Ctnnb1, Kank2, Ctdsp1, Ctdspl, Dlg1, Cdkn1b, Tom1l1
GOBP_NEGATIVE_REGULATION_OF_MITOTIC_CELL_CYCLE_PHASE_TRANSITION	0.985296	0.994242	0.00787326	0.186486	0.607348	50	Trex1, Pml, Crlf3, Usp47, Slfn1, Gpnmb, Rpl26, Cdc73, Pcid2, Psmg2, Zw10, Prpf4b, Fbxo7, Ints3, Mad2l1, Babam2, Gigyf2, Taok3, Ik, Vps4a, Rpa2, Nae1, Cdk5rap3, Mad1l1, Rad50, Brcc3
GOBP_NEGATIVE_REGULATION_OF_MONOATOMIC_ION_TRANSMEMBRANE_TRANSPORT	0.006832	0.0334181	0.407018	-0.415299	-1.59046	46	Gstm7, Mtor, Sestd1, Atp1a2, Prkce, Nedd4l, Vdac1, Cav1, Casq2, Cav3, Ppp3ca, Ywhae, Ywhaq
GOBP_NEGATIVE_REGULATION_OF_MONOATOMIC_ION_TRANSPORT	1.53756e-05	0.000332685	0.57561	-0.495761	-2.00358	60	Gstm7, Akap5, Ace, Maob, Pacsin3, Gnaq, Mtor, Sestd1, Atp1a2, Gnao1, Prkce, Nedd4l, Vdac1, Cav1, Wnk1, Casq2, Cav3, Ppp3ca, Ywhae, Ywhaq, Inpp5k, Agrn, Icam1, Slc30a1, Actn2
GOBP_NEGATIVE_REGULATION_OF_MRNA_CATABOLIC_PROCESS	0.5257	0.690669	0.0180186	0.319997	0.963976	33	Rbm47, Ybx1, Mapkapk2, Hnrnpc, Syncrip, Hnrnpd, Myd88, Nbas, Tardbp, Dhx9, Csde1, Hnrnpab, Larp1, Taf15, Ptbp1, Fus, Srsf1, Hnrnpu
GOBP_NEGATIVE_REGULATION_OF_MRNA_METABOLIC_PROCESS	0.0915484	0.223355	0.0519696	0.40325	1.31331	50	Acin1, Ptbp3, Rnps1, Rbm47, Ybx1, Mapkapk2, Srsf9, Npm1, Hnrnpc, Syncrip, Hnrnpd, Myd88, Sfswap, Nbas, Tardbp, Dhx9, U2af2, Srsf10, Csde1, Hnrnpab, Sap18, Larp1, Hnrnpk, Srsf6, Srsf4, Taf15
GOBP_NEGATIVE_REGULATION_OF_MRNA_SPLICING_VIA_SPLICEOSOME	0.058265	0.163369	0.0702667	0.540036	1.44555	19	Acin1, Ptbp3, Rnps1, Srsf9, Npm1, Sfswap, U2af2, Srsf10, Sap18, Hnrnpk, Srsf6, Srsf4, Ptbp1, Rbm42, Rbm10, C1qbp, Srsf7, Hnrnpa2b1
GOBP_NEGATIVE_REGULATION_OF_MUSCLE_CELL_APOPTOTIC_PROCESS	0.48054	0.649754	0.0388938	-0.272373	-0.982183	35	Slc25a4, Ilk, Bag3, Acot1, Stub1, Cav1, Sirt5, Lifr, Dipk2a, Hspb6, Rapgef3, Igf1r, Qki
GOBP_NEGATIVE_REGULATION_OF_MUSCLE_CELL_DIFFERENTIATION	0.801019	0.875189	0.0126348	0.279961	0.774099	22	G6pdx, Ybx1, Csf1r, Dnmt1, Pak1, Ankrd17, Ptbp1
GOBP_NEGATIVE_REGULATION_OF_MUSCLE_CONTRACTION	0.344882	0.531675	0.0411526	-0.360387	-1.06539	16	Sod1, Atp1a2, Calcrl, Prkg1, Dock4
GOBP_NEGATIVE_REGULATION_OF_MYELOID_CELL_DIFFERENTIATION	0.599287	0.745006	0.0158264	0.297032	0.918634	38	Ptpn2, C1qc, Ptk2b, Inpp5d, Ubash3b, Nme1, Fbn1, Csf1r
GOBP_NEGATIVE_REGULATION_OF_MYELOID_LEUKOCYTE_DIFFERENTIATION	0.347845	0.533886	0.0254189	0.397876	1.08897	21	Ptpn2, C1qc, Inpp5d, Ubash3b, Nme1, Fbn1
GOBP_NEGATIVE_REGULATION_OF_NERVOUS_SYSTEM_DEVELOPMENT	0.1105	0.251791	0.0919032	-0.321941	-1.24927	50	Nrp1, Gdi1, Ctnna1, Idh2, Cdh1, Ctnnb1, Dpysl5, Ptpn13, Ctdsp1, Ppp3ca, Hook3, Mecp2, Rtn4, Mbp, Kdm1a, Trpc6, Ptk2, Nf2
GOBP_NEGATIVE_REGULATION_OF_NEURON_APOPTOTIC_PROCESS	0.125242	0.273163	0.0424486	0.357976	1.24338	75	Lcn2, C5ar1, Lgmn, Hyou1, Hmox1, Coro1a, Ptk2b, Grn, Thap11, Hsp90ab1, Arrb2, Set, Fxn, Gclm, Gclc, Npm1, Pycr1, Clu, Map2k4, Oxr1, Ppt1, Bax, Axl
GOBP_NEGATIVE_REGULATION_OF_NEURON_DIFFERENTIATION	0.264151	0.453227	0.0504661	-0.341296	-1.12253	24	Itgb1, Pbx1, Cav1, Ctdsp1, Spag9, Dmd, Rtn4
GOBP_NEGATIVE_REGULATION_OF_NEURON_PROJECTION_DEVELOPMENT	0.428861	0.601336	0.0474412	-0.248919	-1.0082	62	Nrp1, Ptpn9, Gdi1, Cdh1, Efnb2, Diaph2, Bag5, Efemp1, Ptprg, Lrp1, Dnm3
GOBP_NEGATIVE_REGULATION_OF_NF_KAPPAB_TRANSCRIPTION_FACTOR_ACTIVITY	0.388095	0.56752	0.0223918	0.341726	1.05263	37	Psmd10, Pycard, Arrb2, Ufl1, Anxa4, Cyld, Irak3, Acod1, Nod2, Usp7, Spi1
GOBP_NEGATIVE_REGULATION_OF_NON_CANONICAL_NF_KAPPAB_SIGNAL_TRANSDUCTION	0.219423	0.397989	0.0343769	0.47191	1.21304	16	Rassf2, Capn1, Cpne1, Nmi, Ifi35, Cyld, Spi1, Ddx3x
GOBP_NEGATIVE_REGULATION_OF_NUCLEOCYTOPLASMIC_TRANSPORT	0.77075	0.856584	0.0137852	0.306267	0.775234	15	Rangap1, Gbp4, Ufm1, Cdk5, Nup153, Sp100
GOBP_NEGATIVE_REGULATION_OF_ORGANELLE_ASSEMBLY	0.711632	0.818772	0.0144866	0.306335	0.830457	20	Scfd1, Sec22b, Usp10, Gdi2, Akt1, Lrrk2
GOBP_NEGATIVE_REGULATION_OF_ORGANELLE_ORGANIZATION	0.656559	0.782304	0.0116809	0.240143	0.923431	180	Capza1, Cyrib, Prkcd, Capg, Cfl1, Coro1a, Baz1b, Scfd1, Tlr2, Pml, Psmd10, Capza2, Capn1, Pfn1, Gmfg, Sec22b, Dbnl, Dbn1, Twf2, Arpc2, Myh9, Arrb2, Capzb, Fxn, Gclc, Npm1, Evl, Hnrnpc, Bak1, Coro1b, Sub1, Mcm2, Tfrc, Arpin, Parp1, Atrx, Stmn1, Pcid2, Naa10, Map1b, Usp10, Cgnl1, Opa1, Hdac6, Mtpn, Vill, Dysf, Gdi2, Psmg2, Eml4, Zw10, Tmsb10, Akt1, Lrrk2, Slc35f6, Dnm1l
GOBP_NEGATIVE_REGULATION_OF_ORGAN_GROWTH	0.519062	0.685633	0.0192049	0.359113	0.961259	19	G6pdx, Stk4, Fxn, Stk3, Pak1, Tgfbr2
GOBP_NEGATIVE_REGULATION_OF_OXIDATIVE_STRESS_INDUCED_INTRINSIC_APOPTOTIC_SIGNALING_PATHWAY	0.515999	0.68252	0.0323316	-0.328888	-0.953437	15	Hspb1, Ctnnb1, Bag5
GOBP_NEGATIVE_REGULATION_OF_PEPTIDASE_ACTIVITY	0.0219387	0.0778522	0.10552	0.402638	1.42012	84	Cd44, Ltf, Ngp, Serpinb1a, Gapdh, Cstdc4, Naip2, Mical1, Cstb, Tmed10, Usp47, Mmp9, Serpinh1, Sfn, Serpina3f, Serpinb9, Serpina3n, Bin1, Plaur, Ddx3x, Serping1, Ecm1, Kng1, Lamp3, Pcid2, Kng2, Lamtor5, Mug1, Itih3, Serpina10, Hrg, Serpina3m, Akt1, Birc6, Serpinf1, Ubxn1, Itih2, Reck, Itih1, Ahsg, Cst3, Pak2, Serpinf2
GOBP_NEGATIVE_REGULATION_OF_PEPTIDE_SECRETION	0.409046	0.585444	0.0382139	-0.329059	-1.02019	19	Anxa5, Gnao1, Vsnl1, Hadh, Sytl4, Ppp3ca, Psmd9, Ndufaf2
GOBP_NEGATIVE_REGULATION_OF_PEPTIDYL_SERINE_PHOSPHORYLATION	0.668815	0.791507	0.0157405	0.332803	0.855467	16	Rassf2, Grk2, Rack1, Bak1, Bax
GOBP_NEGATIVE_REGULATION_OF_PEPTIDYL_TYROSINE_PHOSPHORYLATION	0.145613	0.303516	0.042842	0.474503	1.28635	20	Ptpn2, Ptpn6, Ptprc, Prkcd
GOBP_NEGATIVE_REGULATION_OF_PHAGOCYTOSIS	0.249029	0.436783	0.0315377	0.4386	1.17403	19	Fcgr2b, Prtn3, Tlr2, Sftpd, Rack1, Csk, Atg5, Sirpa, Dysf
GOBP_NEGATIVE_REGULATION_OF_PHOSPHATIDYLINOSITOL_3_KINASE_PROTEIN_KINASE_B_SIGNAL_TRANSDUCTION	0.00727802	0.0346876	0.326352	-0.492239	-1.67261	27	Cavin3, Lemd2, Dag1, Dlg1, Phlda3, Igf1r, Inpp5k, Dab2ip, Hyal2, Pdcd6, Sirt7, Plekha1, Tsc2, Rapgef1
GOBP_NEGATIVE_REGULATION_OF_PHOSPHORUS_METABOLIC_PROCESS	0.641212	0.772678	0.0610748	-0.200037	-0.953263	176	Prkar2a, Prkcz, Entpd1, Gprc5a, Gnaq, Hspb1, Mtor, Ager, Adipoq, Ppm1f, Pard3, Gstp1, Nnt, Cadm1, Cav1, Pecam1, Ptpn13, Ctdsp1, Spag9, Pebp1, Dmd, Ceacam1, Ppp2r5a, Cav3, Ctdspl, Ywhae, Uchl1, Deptor, Insr, Slc27a1, Cdkn1b, Ptprb, Prkch, Gpd1l, Rock1, Fbln1, Park7, Inpp5k, Dab2ip, Arrb1, Hyal2, Lyn, Akt1s1, Ppp2r5d
GOBP_NEGATIVE_REGULATION_OF_PHOSPHORYLATION	0.338645	0.524452	0.0769582	-0.223489	-1.03643	147	Prkar2a, Prkcz, Gprc5a, Gnaq, Hspb1, Mtor, Ager, Adipoq, Ppm1f, Pard3, Gstp1, Nnt, Cadm1, Cav1, Pecam1, Ptpn13, Ctdsp1, Spag9, Pebp1, Dmd, Ceacam1, Ppp2r5a, Cav3, Ctdspl, Uchl1, Deptor, Insr, Cdkn1b, Ptprb, Prkch, Gpd1l, Rock1, Fbln1, Park7, Inpp5k, Dab2ip, Arrb1, Hyal2, Lyn, Akt1s1, Ppp2r5d
GOBP_NEGATIVE_REGULATION_OF_PLASMA_MEMBRANE_BOUNDED_CELL_PROJECTION_ASSEMBLY	0.364402	0.544931	0.0246434	0.392863	1.07525	21	Prkcd, Cfl1, Actr3, Capzb, Evl, Gdi2, Hrg, Akt1
GOBP_NEGATIVE_REGULATION_OF_POST_TRANSLATIONAL_PROTEIN_MODIFICATION	0.4	0.578562	0.0215769	0.325208	1.04279	46	Sqstm1, Dtx3l, Rpl5, Rpl11, Arrb2, Isg15, Rps3, Ufl1, Gclc, Gbp4, Rps7, Cdk5, Atg5, Gtpbp4, U2af2, Trim21, Dysf, Usp4, Akt1, Rela
GOBP_NEGATIVE_REGULATION_OF_POTASSIUM_ION_TRANSPORT	0.0487729	0.142473	0.114417	-0.523832	-1.51858	15	Akap5, Gnaq, Nedd4l, Cav1, Casq2, Cav3, Agrn, Actn2, Plcb4
GOBP_NEGATIVE_REGULATION_OF_PRODUCTION_OF_MOLECULAR_MEDIATOR_OF_IMMUNE_RESPONSE	0.000163445	0.00204713	0.518848	0.693475	1.89801	21	Fcgr2b, Hmox1, Acp5, Nlrx1, Epx, Irak3, Prg2, Nod2, Bst2, Axl, Arg1
GOBP_NEGATIVE_REGULATION_OF_PROTEASOMAL_PROTEIN_CATABOLIC_PROCESS	0.383513	0.563853	0.0232414	0.366272	1.06006	27	Hsp90ab1, Eif3h, Rpl11, Usp7, Usp25, Gabarapl2, Lamp3, Ddrgk1, Usp14, Sgta, Ubxn1, Usp9x
GOBP_NEGATIVE_REGULATION_OF_PROTEASOMAL_UBIQUITIN_DEPENDENT_PROTEIN_CATABOLIC_PROCESS	0.80958	0.879352	0.0129804	0.292747	0.752503	16	Eif3h, Rpl11, Usp7, Ddrgk1, Ubxn1, Usp9x
GOBP_NEGATIVE_REGULATION_OF_PROTEIN_BINDING	0.917615	0.950664	0.00940812	0.224027	0.700549	40	Ifit2, B2m, Rack1, Arrb2, Ckmt1, Sympk, Lrpap1, Bax, Mitd1, Itga4, Dysf, Dab2, Akt1, Lrrk2
GOBP_NEGATIVE_REGULATION_OF_PROTEIN_CATABOLIC_PROCESS	0.502733	0.670585	0.0178382	0.298132	0.980257	53	Ctsa, Hsp90ab1, Sf3b3, Usp8, Eif3h, Rpl11, Irak3, Usp7, Usp25, Gabarapl2, Lamp3, Ddrgk1, Dysf, Usp14, Sgta, Rela, Ubxn1, Usp9x, Cst3, Sirt2, Mad2l1, Nos2
GOBP_NEGATIVE_REGULATION_OF_PROTEIN_CONTAINING_COMPLEX_ASSEMBLY	0.231198	0.412613	0.0293268	0.322929	1.14343	86	Capza1, Cyrib, Prkcd, Capg, Cfl1, Hspa8, Tlr2, Capza2, Capn1, Pfn1, Igtp, Dbnl, Twf2, Arpc2, Irgm2, Myh9, Capzb, Irgm1, Rpl13a, Evl, Clu
GOBP_NEGATIVE_REGULATION_OF_PROTEIN_CONTAINING_COMPLEX_DISASSEMBLY	0.202795	0.376202	0.0331119	0.359673	1.18039	52	Capza1, Capg, Cfl1, Capza2, Dbnl, Twf2, Arpc2, Myh9, Capzb, Evl, Irak3, Scaf4, Map1b, Hdac6, Mtpn, Vill, Dysf, Eml4
GOBP_NEGATIVE_REGULATION_OF_PROTEIN_LOCALIZATION	0.160741	0.321162	0.0969823	-0.254354	-1.12933	107	Anxa5, Gdi1, Ctnna1, Idh2, Cldn18, Cd36, Mtor, Cdh1, Adipoq, Gnao1, Ppm1f, Cd200, Nedd4l, Bag3, Vsnl1, Wnk1, Hadh, Sytl4, Numb, Ppp2r5a, Ppp3ca, Ppfia1, Psmd9, Otud7b, Park7, Inpp5k, Ndufaf2, Coro2b, Lyplal1, Rab23, Chp1, Actn2, Abhd17c, Snx33, Ywhaz, Mark3
GOBP_NEGATIVE_REGULATION_OF_PROTEIN_LOCALIZATION_TO_CELL_PERIPHERY	0.327658	0.514861	0.0428186	-0.353521	-1.07931	18	Cdh1, Wnk1, Numb, Ppp2r5a, Ppfia1
GOBP_NEGATIVE_REGULATION_OF_PROTEIN_LOCALIZATION_TO_MEMBRANE	0.0817439	0.207195	0.0920996	-0.423633	-1.3645	22	Gdi1, Cdh1, Wnk1, Numb, Ppp2r5a, Ppfia1, Inpp5k, Lyplal1
GOBP_NEGATIVE_REGULATION_OF_PROTEIN_LOCALIZATION_TO_NUCLEUS	0.178927	0.345831	0.0594305	-0.401093	-1.22455	18	Ctnna1, Cldn18, Cd36, Mtor
GOBP_NEGATIVE_REGULATION_OF_PROTEIN_MATURATION	0.744066	0.841644	0.0142938	0.315323	0.798157	15	Ctsz, Glg1, Lrrk2, Serpinf2
GOBP_NEGATIVE_REGULATION_OF_PROTEIN_MODIFICATION_PROCESS	0.849747	0.905681	0.00745127	0.214994	0.833308	199	Ptpn2, Ptpn6, Ptprc, Prkcd, G6pdx, Casp3, Dnajc3, Sqstm1, Rassf2, Dtx3l, Grk2, Rpl5, Ptpn1, Mical1, Pycard, Ubash3b, Rpl11, Rack1, Ppp4c, Arrb2, Hspa4, Isg15, Rps3, Ufl1, Slfn1, Rock2, Fkbp8, Gclc, Gbp4, Npm1, Nckap1l, Bak1, Rps7, Irak3, Oxr1, Qars1, Nolc1, Cdk5, Bax, Atg5, Gtpbp4, Chordc1, Stk38, Tardbp, Enpp1, Cdkn2c, Tmed2, U2af2, Sirpa, Ikbkb, Trim21, Parp14, Dysf, Macroh2a1, Wars1
GOBP_NEGATIVE_REGULATION_OF_PROTEIN_POLYMERIZATION	0.100683	0.237616	0.0490745	0.388143	1.28755	56	Capza1, Cyrib, Prkcd, Capg, Cfl1, Tlr2, Capza2, Capn1, Pfn1, Dbnl, Twf2, Arpc2, Myh9, Capzb
GOBP_NEGATIVE_REGULATION_OF_PROTEIN_SECRETION	0.207194	0.382332	0.0583824	-0.348208	-1.17089	26	Anxa5, Idh2, Gnao1, Cd200, Vsnl1, Hadh, Sytl4, Ppp3ca, Psmd9
GOBP_NEGATIVE_REGULATION_OF_PROTEIN_SERINE_THREONINE_KINASE_ACTIVITY	0.921548	0.952702	0.00933852	0.22229	0.700569	42	Ptpn6, Prkcd, Casp3, Ptpn1, Pycard, Irak3, Nolc1, Chordc1, Stk38, Cdkn2c
GOBP_NEGATIVE_REGULATION_OF_PROTEIN_UBIQUITINATION	0.272133	0.460779	0.0281477	0.362878	1.13474	40	Sqstm1, Dtx3l, Rpl5, Rpl11, Arrb2, Isg15, Rps3, Ufl1, Gclc, Gbp4, Rps7, Cdk5, Atg5, Gtpbp4, U2af2, Dysf, Usp4, Akt1
GOBP_NEGATIVE_REGULATION_OF_PROTEOLYSIS	0.00315706	0.0188599	0.274717	0.400076	1.49366	133	Cd44, Ltf, Ngp, Ctsz, Serpinb1a, Gapdh, Cstdc4, Pml, Rpl5, Naip2, Hsp90ab1, Mical1, Cstb, Tmed10, Eif3h, Rpl11, Usp47, Mmp9, Serpinh1, Glg1, Csnk2a2, Sfn, Rps7, Serpina3f, Usp7, Usp25, Serpinb9, Serpina3n, Gabarapl2, Cdk5, Bin1, Plaur, Ddx3x, Serping1, Ecm1, Kng1, Pdcl3, Lamp3, Ddrgk1, Pcid2, Hdac6, Kng2, Lamtor5, Mug1, Itih3, Usp14, Usp5, Serpina10, Hrg, Serpina3m, Akt1, Sgta, Lrrk2, Birc6, Serp…
GOBP_NEGATIVE_REGULATION_OF_PROTEOLYSIS_INVOLVED_IN_PROTEIN_CATABOLIC_PROCESS	0.0791396	0.202912	0.0573327	0.441117	1.35206	36	Pml, Rpl5, Hsp90ab1, Eif3h, Rpl11, Csnk2a2, Rps7, Usp7, Usp25, Gabarapl2, Pdcl3, Lamp3, Ddrgk1, Usp14, Usp5, Sgta, Ubxn1, Usp9x
GOBP_NEGATIVE_REGULATION_OF_REACTIVE_OXYGEN_SPECIES_METABOLIC_PROCESS	0.758421	0.848888	0.0134275	0.288315	0.805136	23	Hk2, G6pdx, Acp5, Crp, Stat3, Atg5, Abcb7
GOBP_NEGATIVE_REGULATION_OF_RECEPTOR_MEDIATED_ENDOCYTOSIS	0.736693	0.836218	0.0261136	-0.278314	-0.822764	16	Adipoq, Mtmr2, Itgb3, Itgav, Wdr54, Atxn2
GOBP_NEGATIVE_REGULATION_OF_REPRODUCTIVE_PROCESS	0.0914501	0.223355	0.055662	0.522537	1.3812	18	Calr, Arhgdib, Prdx4, Ada, Myh9, Wdr77, Ddb1
GOBP_NEGATIVE_REGULATION_OF_RESPONSE_TO_BIOTIC_STIMULUS	8.92482e-05	0.00129119	0.538434	0.533311	1.80084	62	Ptpn2, Ltf, Oas1a, Trex1, Rps19, Dhx58, Grn, Arg2, Igtp, Tap1, Nmi, Irgm2, Arrb2, Tap2, Isg15, Nlrx1, Fgl2, Irgm1, Smpdl3b, Samhd1, Trafd1, Sfn, Irak3, Acod1, Serpinb9, Parp1, Atg5, Arg1, Serping1, Trim21, Parp14, Gfer
GOBP_NEGATIVE_REGULATION_OF_RESPONSE_TO_CYTOKINE_STIMULUS	0.122908	0.27	0.0448026	0.404791	1.27574	42	Ptpn2, Il1rn, Ptprc, Oas1a, Trex1, Naip2, Isg15, Samhd1, Cyld, Irak3, Usp25, Mapk7, Arg1, Ecm1
GOBP_NEGATIVE_REGULATION_OF_RESPONSE_TO_ENDOPLASMIC_RETICULUM_STRESS	0.00486855	0.0261618	0.245188	0.593684	1.69041	25	Pdia6, Hyou1, Ptpn1, Igtp, Ufl1, Clu, Usp25, Alox5, Txndc12, Ddrgk1, Selenos, Opa1, Usp14, Syvn1, Sgta, Lrrk2, Lpcat3, Ubxn1, Ikbkg
GOBP_NEGATIVE_REGULATION_OF_RESPONSE_TO_EXTERNAL_STIMULUS	0.0269883	0.0912676	0.0911297	0.350583	1.33316	159	Ptpn2, Fcgr2b, Cd44, Ltf, Ptpn6, Pglyrp1, Prkcd, Oas1a, Trex1, Rps19, Dhx58, Grn, Arg2, Ada, Abr, Igtp, Tap1, Acp5, Ubash3b, Nmi, Psma1, Dbn1, Irgm2, Arrb2, Tap2, Isg15, Nlrx1, St6gal1, Fgl2, Irgm1, Psmb4, Smpdl3b, Samhd1, Trafd1, Sfn, Coro1b, Cyld, Irak3, Acod1, Nod2, Serpinb9, Stat3, Parp1, Atg5, Plaur, Arg1, Mif, Fgg, Serping1, Fga, Alox5, Sirpa, Kng1, Selenos, Trim21, Parp14, Gfer, Kng2
GOBP_NEGATIVE_REGULATION_OF_RESPONSE_TO_WOUNDING	0.633803	0.766773	0.0358389	-0.238193	-0.920936	49	Anxa5, Crk, Tspan8, Prkg1, Cd9, Pdgfra, Ceacam1, Reg3g
GOBP_NEGATIVE_REGULATION_OF_RNA_BIOSYNTHETIC_PROCESS	0.603954	0.745808	0.0122684	0.240699	0.958108	294	Ptpn2, Parp9, Calr, Rps14, Sqstm1, Hspa8, Rbpj, Eno1, Pml, Mybbp1a, Psmd10, Naca, Thap11, Hcls1, Xrcc5, Basp1, Ybx1, Psmc5, Usp47, Tcf25, Pcna, Etv6, Eed, Slfn1, Sdcbp, Mideas, Hdac1, Cbfb, Tbl1x, Prmt5, Elane, Xrcc6, Gclc, Gbp4, Sfn, Larp7, Arid1a, Prdx5, Rpl10, Mtdh, Max, Hnrnpl, Gatad2a, Arid4a, Pole3, Qars1, Morc3, Cdk5, Bin1, Parp1, Trim28, Spi1, Dnmt1, Strap, Smarce1, Cdc73, Stat6, Scaf4, Y…
GOBP_NEGATIVE_REGULATION_OF_RNA_CATABOLIC_PROCESS	0.354126	0.538409	0.0236773	0.343319	1.07358	40	Nsun2, Rbm47, Ybx1, Mapkapk2, Hnrnpc, Syncrip, Hnrnpd, Dkc1, Myd88, Nbas, Tardbp, Dhx9, Csde1, Hnrnpab, Larp1
GOBP_NEGATIVE_REGULATION_OF_RNA_SPLICING	0.0331163	0.10612	0.093304	0.538481	1.50374	23	Acin1, Ptbp3, Rnps1, Rps13, Srsf9, Npm1, Rps26, Sfswap, U2af2, Srsf10, Sap18, Hnrnpk, Srsf6, Srsf4, Ptbp1, Rbm42, Rbm10, C1qbp, Tmbim6, Srsf7, Hnrnpa2b1, Akt2
GOBP_NEGATIVE_REGULATION_OF_SECRETION	0.253347	0.441192	0.0634555	-0.268138	-1.09242	64	Entpd1, Anxa5, Maob, Idh2, Adipoq, Gnao1, Cd200, Rap1a, Vsnl1, Wnk1, Hadh, Sytl4, Vamp3, Gnai2, Abat, Ppp3ca, Psmd9, Vps4b
GOBP_NEGATIVE_REGULATION_OF_SMALL_GTPASE_MEDIATED_SIGNAL_TRANSDUCTION	0.816003	0.883973	0.0278939	-0.232663	-0.809127	31	Itgb1, Rasa4, Itga3, Arhgap24, Arhgap44, Dab2ip, Dlc1, Git1, Heg1, Rapgef1, Ripor1, Arhgap42, Mfn2, Arhgap35
GOBP_NEGATIVE_REGULATION_OF_SMALL_MOLECULE_METABOLIC_PROCESS	0.0108288	0.0467782	0.285313	-0.427607	-1.57921	39	Akr1c14, Entpd1, Fmo2, Atp2b4, Sod1, Fmo1, Adipoq, Acadl
GOBP_NEGATIVE_REGULATION_OF_SMOOTH_MUSCLE_CELL_MIGRATION	0.0170079	0.0646722	0.19671	-0.558532	-1.65115	16	Gna12, Adipoq, Prkg1, Gstp1, Ilk, Cav1, Lrp1
GOBP_NEGATIVE_REGULATION_OF_SMOOTH_MUSCLE_CELL_PROLIFERATION	0.000163817	0.00204713	0.518848	-0.568493	-1.97703	31	Gna12, Adipoq, Prkg1, Cnn1, Gstp1, Ndrg2, Npr1, Ilk, Timp3, Npr3, Cav1
GOBP_NEGATIVE_REGULATION_OF_STRIATED_MUSCLE_CELL_APOPTOTIC_PROCESS	0.214048	0.391141	0.0550578	-0.379331	-1.18974	20	Slc25a4, Ilk, Bag3, Acot1, Sirt5, Hspb6, Rapgef3, Qki
GOBP_NEGATIVE_REGULATION_OF_SUPRAMOLECULAR_FIBER_ORGANIZATION	0.403376	0.581518	0.019607	0.28235	1.03526	112	Capza1, Cyrib, Prkcd, Capg, Cfl1, Hspa8, Coro1a, Tlr2, Capza2, Capn1, Pfn1, Gmfg, Dbnl, Dbn1, Twf2, Arpc2, Myh9, Capzb, Emilin1, Evl, Coro1b, Clu
GOBP_NEGATIVE_REGULATION_OF_SYNAPTIC_TRANSMISSION	0.19474	0.365699	0.0579035	-0.38732	-1.2148	20	Shank3, Ager, Adipoq, Gnai2
GOBP_NEGATIVE_REGULATION_OF_TORC1_SIGNALING	0.953963	0.975508	0.010285	0.229673	0.61478	19	Npc1, Sar1b, Usp7, Ywhag, Sar1a, Stk11, Tbk1, Ube2n
GOBP_NEGATIVE_REGULATION_OF_TOR_SIGNALING	0.975637	0.987756	0.0240733	-0.185188	-0.632772	28	Mapk3, Sh3bp4, Deptor, Akt1s1, Pdcd6, Ubr2, Ube3a, Ywhaz, Prkaca, Tsc2
GOBP_NEGATIVE_REGULATION_OF_TRANSCRIPTION_BY_RNA_POLYMERASE_II	0.573067	0.726558	0.0134653	0.247129	0.96144	210	Ptpn2, Parp9, Calr, Rps14, Sqstm1, Rbpj, Eno1, Psmd10, Naca, Thap11, Hcls1, Ybx1, Tcf25, Pcna, Etv6, Eed, Slfn1, Sdcbp, Hdac1, Cbfb, Prmt5, Elane, Gbp4, Sfn, Larp7, Arid1a, Rpl10, Mtdh, Max, Gatad2a, Arid4a, Pole3, Morc3, Bin1, Parp1, Trim28, Spi1, Dnmt1, Strap, Cdc73, Stat6, Scaf4, Ylpm1, Ddx5, Lrrfip1, Noc2l, Pcid2, Macroh2a1, Irf2bp1, Dab2, Hnrnpab, Dr1, Smarcc2, Raly, Ctcf
GOBP_NEGATIVE_REGULATION_OF_TRANSFERASE_ACTIVITY	0.746487	0.841846	0.0108806	0.239474	0.861102	96	Ptpn2, Ptpn6, Ptprc, Prkcd, Casp3, Dnajc3, Dtx3l, Pml, Rpl5, Ptpn1, Pycard, Ubash3b, Rpl11
GOBP_NEGATIVE_REGULATION_OF_TRANSFORMING_GROWTH_FACTOR_BETA_RECEPTOR_SIGNALING_PATHWAY	0.791501	0.86996	0.0289219	-0.231233	-0.833834	35	Tgfbr3, Cav2, Stub1, Lrp1, Nkx2-1, Ppm1a, Adam17
GOBP_NEGATIVE_REGULATION_OF_TRANSLATION	0.555861	0.714178	0.0161365	0.283398	0.953546	61	Calr, Gapdh, Pml, Rack1, Rps3, Caprin1, Ncl, Eif2s1, Rpl13a, Nhlrc3, Syncrip, Eif2ak2, Eif4a3, Ddx3x, Srp9, Eif4e, Ddx6, Larp1, Eprs1, Serbp1
GOBP_NEGATIVE_REGULATION_OF_TRANSMEMBRANE_RECEPTOR_PROTEIN_SERINE_THREONINE_KINASE_SIGNALING_PATHWAY	0.344131	0.531523	0.0483517	-0.28149	-1.05375	41	Tgfbr3, Lemd2, Cav2, Stub1, Cav1, Lrp1, Nkx2-1, Ppm1a, Adam17
GOBP_NEGATIVE_REGULATION_OF_TRANSMEMBRANE_TRANSPORT	0.0136709	0.0550664	0.279866	-0.361531	-1.46431	62	Gstm7, Ace, Mtor, Sestd1, Atp1a2, Prkce, Nedd4l, Vdac1, Cav1, Slc43a2, Casq2, Cav3, Ppp3ca, Ywhae, Ywhaq, Inpp5k, Agrn
GOBP_NEGATIVE_REGULATION_OF_TRANSPORT	0.0598291	0.1668	0.223479	-0.242244	-1.17273	201	Gstm7, Akap5, Ace, Entpd1, Anxa5, Maob, Pacsin3, Gnaq, Idh2, Pacsin2, Cd36, Cryab, Mtor, Sestd1, Atp1a2, Adipoq, Gnao1, Ppm1f, Tbc1d4, Cd200, Prkce, Cd47, Nedd4l, Vdac1, Rap1a, Cav1, Vsnl1, Wnk1, Hadh, Slc43a2, Sytl4, Vamp3, Appl1, Casq2, Gnai2, Cav3, Abat, Ppp3ca, Ywhae, Psmd9, Ywhaq, Vps4b, Mtmr2, Hmgb1, Park7, Inpp5k, Arhgap1, Itgb3, Agrn, Ndufaf2
GOBP_NEGATIVE_REGULATION_OF_TRANSPORTER_ACTIVITY	0.349575	0.53587	0.0446194	-0.309185	-1.05646	28	Gstm7, Nedd4l, Cav1, Casq2, Ywhae, Agrn, Actn2
GOBP_NEGATIVE_REGULATION_OF_TUMOR_NECROSIS_FACTOR_SUPERFAMILY_CYTOKINE_PRODUCTION	0.0162751	0.062371	0.134051	0.568978	1.57324	22	Ptpn6, Arg2, Cd274, Acp5, Arrb2, Gpnmb, Irak3, Lbp, Nod2, Axl, Sirpa, Selenos
GOBP_NEGATIVE_REGULATION_OF_TYPE_I_INTERFERON_MEDIATED_SIGNALING_PATHWAY	0.0639848	0.175182	0.0673679	0.552767	1.44254	17	Ptpn2, Oas1a, Trex1, Isg15, Samhd1
GOBP_NEGATIVE_REGULATION_OF_TYPE_I_INTERFERON_PRODUCTION	0.0048463	0.0261618	0.245188	0.590202	1.69357	26	Dhx58, Igtp, Pycard, Nmi, Irgm2, Nlrx1, Irgm1, Gbp4, Siglec1, Acod1, Morc3, Rel, Atg5, Sirpa
GOBP_NEGATIVE_REGULATION_OF_T_CELL_PROLIFERATION	0.0301049	0.0997377	0.096079	0.511713	1.50372	29	H2-Aa, Cd44, Ptpn6, Casp3, Sftpd, Arg2, Cd274, Slfn1, Gpnmb
GOBP_NEGATIVE_REGULATION_OF_UBIQUITIN_DEPENDENT_PROTEIN_CATABOLIC_PROCESS	0.123518	0.271097	0.0460014	0.450123	1.30274	27	Pml, Rpl5, Eif3h, Rpl11, Csnk2a2, Rps7, Usp7, Pdcl3, Ddrgk1, Usp14, Usp5, Sgta, Ubxn1, Usp9x
GOBP_NEGATIVE_REGULATION_OF_VASCULAR_ASSOCIATED_SMOOTH_MUSCLE_CELL_PROLIFERATION	0.000631962	0.00557815	0.477271	-0.633939	-2.01979	21	Gna12, Adipoq, Prkg1, Cnn1, Gstp1, Ndrg2, Timp3, Cav1, Cdkn1b, Park7
GOBP_NEGATIVE_REGULATION_OF_VASCULATURE_DEVELOPMENT	0.0505007	0.146483	0.133463	-0.35518	-1.35321	45	Rgcc, Angpt2, Atp2b4, Cldn5, Ago1, Ctnnb1, Fbln5, Tek, Hoxa5, Ecscr, Mecp2, Rock1, Dab2ip, Hgs, Qki, Epn1
GOBP_NEGATIVE_REGULATION_OF_VIRAL_GENOME_REPLICATION	0.0415913	0.126699	0.0822474	0.516804	1.47151	25	Ltf, Ifih1, Oas1a, Isg20, Isg15, Eif2ak2, Bst2, Trim28, Oasl2, Znfx1, Srpk2, Apobec3, Rnasel, Ifitm3, Zc3hav1, Ilf3
GOBP_NEGATIVE_REGULATION_OF_VIRAL_LIFE_CYCLE	0.0635412	0.17456	0.0680194	0.570203	1.44332	15	Cd74, Bst2, Csnk2b, Trim30d, Trim12c, Trim26, Apcs
GOBP_NEGATIVE_REGULATION_OF_VIRAL_PROCESS	0.0176251	0.0663997	0.122637	0.467747	1.51222	48	Ltf, Ifih1, Oas1a, Isg20, Cd74, Stat1, Isg15, Larp7, Eif2ak2, Bst2, Csnk2b, Trim30d, Trim12c, Trim28, Trim26, Apcs, Oasl2, Trim21, Sp100, Znfx1, Trim14, Srpk2, Apobec3, Rnasel, Ifitm3, Zc3hav1, Ilf3
GOBP_NEGATIVE_REGULATION_OF_WNT_SIGNALING_PATHWAY	0.977489	0.989222	0.026718	-0.178334	-0.672866	43	Cdh1, Ctnnb1, Mcc, Cav1, Lrp1
GOBP_NEGATIVE_REGULATION_OF_WOUND_HEALING	0.31181	0.500903	0.0512782	-0.285762	-1.07408	42	Anxa5, Crk, Tspan8, Prkg1, Cd9
GOBP_NEPHRON_DEVELOPMENT	0.00262442	0.0165379	0.431708	-0.434868	-1.65043	44	Lamb2, Angpt2, Enpep, Pbx1, Adipoq, Ctnnb1, Ilk, Tek, Itga3, Tacstd2, Ednra, Yap1, Pdgfra, Ppp3ca, Ctnnd1, Aqp1, Dlg1, Npnt, Lama5, Itgb3
GOBP_NEPHRON_EPITHELIUM_DEVELOPMENT	0.0338924	0.107679	0.146152	-0.453731	-1.49232	24	Lamb2, Pbx1, Adipoq, Ctnnb1, Ilk, Tacstd2, Ednra, Yap1, Aqp1, Dlg1, Npnt, Lama5
GOBP_NERVE_DEVELOPMENT	0.269515	0.45825	0.0476878	-0.371593	-1.13448	18	Nrp1, Ece1, Ctnnb1, Ilk, Ednra, Dmd, Dag1
GOBP_NEURAL_CREST_CELL_DIFFERENTIATION	0.29385	0.482839	0.0476258	-0.333705	-1.09756	24	Nrp1, Efnb1, Mapk3, Ednra, Phactr4, Eng, Radil, Lama5, Pdcd6, Aldh1a2, Sema3c
GOBP_NEURAL_PRECURSOR_CELL_PROLIFERATION	0.0109733	0.0472353	0.303779	-0.377304	-1.50275	56	Shank3, Eml1, Ctnna1, Rsu1, Itgb1, Lims1, Ctnnb1, Ilk, Nfib, Nfia, Numb, Lims2, Gnai2, Hook3, Tacc2, Lyn, Kdm1a, Nf2, Tacc1, Afdn, Rab10, Wdr47, Zeb2, Rapgef1, Nde1, Nfix, Appl2, Flna
GOBP_NEURAL_TUBE_DEVELOPMENT	0.303894	0.492884	0.0253776	0.324736	1.09958	63	Phgdh, Atp6ap2, Casp3, Cfl1, Stk4, Pfn1, Vasp, Rock2, Fkbp8, Arid1a, Rps7, Stk3, Gatad2a, Casp8, Sec24b
GOBP_NEURAL_TUBE_FORMATION	0.468994	0.638232	0.0189576	0.306913	0.999555	50	Casp3, Cfl1, Stk4, Pfn1, Vasp, Rock2, Arid1a, Rps7, Stk3, Gatad2a, Casp8, Sec24b, Tmed2, Hectd1, Opa1
GOBP_NEUROBLAST_PROLIFERATION	0.0156458	0.0607206	0.211071	-0.534088	-1.67512	20	Eml1, Ctnna1, Itgb1, Ctnnb1, Numb
GOBP_NEUROINFLAMMATORY_RESPONSE	0.00686129	0.0334181	0.202499	0.540383	1.63533	34	Ctsc, Itgam, C5ar1, Mmp8, Naglu, Casp1, Tlr2, Grn, Tlr9, Hspa4, C1qa, Tlr3, Nampt, Clu, Csf1r, Plcg2
GOBP_PROTEIN_LOCALIZATION_TO_CELL_CELL_JUNCTION	0.00337021	0.0197133	0.431708	-0.625591	-1.87937	17	Cdh5, Vcl, F11r, Tjp1, Pecam1, Tjp2
GOBP_NEUROMUSCULAR_PROCESS	0.744997	0.841846	0.011981	0.253283	0.847726	59	Psap, Hexb, Hexa, Kcnab2, Abr, Vti1a, Gm2a, Dbn1, Fxn, Washc4, Uba5, Spg21, Cfh, Parp1, Comt, Rnf170
GOBP_NEUROMUSCULAR_PROCESS_CONTROLLING_BALANCE	0.165001	0.326135	0.0399142	0.459567	1.25781	21	Psap, Hexb, Hexa, Abr, Gm2a
GOBP_NEURON_APOPTOTIC_PROCESS	0.110094	0.251577	0.0436333	0.323202	1.21513	141	Ncf2, Fcgr2b, Lcn2, Ctsb, C5ar1, Lgmn, G6pdx, Casp3, Casp7, Hyou1, Hmox1, Coro1a, Gapdh, Ptk2b, Grn, Thap11, Hsp90ab1, Arrb2, Hspa4, Set, Fxn, Gclm, Gclc, Npm1, Pycr1, Ndufs4, Clu, Aimp2, Map2k4, Oxr1, Casp8, Ppt1, Cdk5, Parp1, Bax, Axl
GOBP_NEURON_CELLULAR_HOMEOSTASIS	0.0612996	0.169737	0.0665002	0.480292	1.41139	29	Atp6ap2, Atp6v0d1, Hexb, Atp6v1g1, Atp6v1b2, Marcksl1, Atp6v1f, Atp6ap1, Cdk5, Atp6v1e1
GOBP_NEURON_MATURATION	0.331024	0.518484	0.0421092	-0.364339	-1.07707	16	Akap5, Gnaq, Mtor, Ednra, Mecp2
GOBP_NEURON_MIGRATION	0.00389635	0.0219002	0.431708	-0.395538	-1.59381	59	Crk, Nrp1, Septin4, Gpm6a, Cdh1, Prkg1, Ctnnb1, Abi1, Itga3, Pex5, Nkx2-1, Ywhae, Adgrl3, Apbb2, Adam17, AU040320, Ndel1, Dab2ip
GOBP_NEURON_PROJECTION_EXTENSION	0.719286	0.821801	0.0117788	0.247677	0.866697	79	Trpv2, Fn1, Dclk1, Arhgap4, Actr3, Cyfip2, Cpne1, Rpl4, Dbnl, Dbn1, Twf2, Iqgap1, Sema7a, Itsn2, Fxn
GOBP_NEURON_PROJECTION_GUIDANCE	0.00176527	0.0119891	0.45506	-0.407254	-1.6495	62	Nrp1, Lamb2, Efnb1, Ece1, Alcam, Efnb2, Dpysl5, Nfib, Diaph2, Lrp1, Nova2, Kif5b, Ednra, Flrt3, Dag1, Nkx2-1, Apbb2, Adam17, Lama5, Agrn, Lamb1, Gap43, Lmtk2, Sema3c, Enah, Smad4, Ntn1, Flot1
GOBP_NEURON_PROJECTION_ORGANIZATION	0.746146	0.841846	0.0337045	-0.219295	-0.880147	58	Abcd1, Shank3, Diaph2, Pls1, Itga3, Ckap5, Dnm3, Dctn1, Insr, Pdlim5, Septin7, Mtmr2, Igf1r, Arhgap44, Abi3bp, Cttn, Slc30a1, Ube3a, Sipa1l1, Afdn, Marcks, Tanc1, Baiap2, Wasl
GOBP_NEURON_PROJECTION_REGENERATION	0.790698	0.869661	0.0282076	-0.237675	-0.823508	30	Lamb2, Diaph2, Lrp1, Adam17, Rtn4, Igf1r, Ndel1, Gap43
GOBP_NEURON_RECOGNITION	0.30351	0.492884	0.0438558	-0.379755	-1.1009	15	Nrp1, Diaph2, Rtn4, Gap43, Ywhaz, App, Arhgap35
GOBP_NEUROTRANSMITTER_RECEPTOR_INTERNALIZATION	0.00664582	0.0328928	0.35482	-0.47193	-1.65361	32	Akap5, Efnb2, Nedd4l, Iqsec1, Lrp1, Ap2b1, Dnm3, Ap2a1, Numb, Rala, Itgb3, Hip1
GOBP_NEUROTRANSMITTER_RECEPTOR_TRANSPORT	0.248329	0.436334	0.0496186	-0.383181	-1.15113	17	Akap5, Vamp2, Stx3, Arhgap44, Snx27, Snap23
GOBP_NEUROTRANSMITTER_SECRETION	0.29555	0.484071	0.0556149	-0.273851	-1.07718	53	Lin7c, Rap1a, Rab3a, Sphk1, Rab5a, Vamp2, Lin7a, Efr3a, Atp2a2, Stx3, Erc1, Pdzd11, Git1, Rap1b, Slc30a1
GOBP_NEUROTRANSMITTER_TRANSPORT	0.0101885	0.0447346	0.326352	-0.37304	-1.51658	63	Itgb1, Slc6a2, Lin7c, Atp1a2, Slc29a1, Rap1a, Rab3a, Sphk1, Rab5a, Vamp2, Lin7a, Efr3a, Atp2a2, Park7, Stx3, Itgb3, Erc1, Pdzd11, Git1, Rap1b, Slc30a1
GOBP_NEUROTROPHIN_SIGNALING_PATHWAY	0.611803	0.753961	0.0165346	0.323923	0.904573	23	Casp3, Coro1a, Cyfip2
GOBP_NEUROTROPHIN_TRK_RECEPTOR_SIGNALING_PATHWAY	0.8081	0.878899	0.0128757	0.287486	0.759897	18	Casp3, Cyfip2
GOBP_NEUTRAL_LIPID_BIOSYNTHETIC_PROCESS	0.292391	0.481088	0.0279695	0.397085	1.13063	25	Pck2, C3, Dgat1, Pla2g15, Daglb, Gk, Acsl4, Tmx1, Apoc3, Scarb1, Tmem68
GOBP_NEUTRAL_LIPID_CATABOLIC_PROCESS	0.975164	0.987687	0.00982577	0.211345	0.578442	21	Abhd16a, Abhd12, Pik3cg, Daglb, Lypla2
GOBP_NEUTRAL_LIPID_METABOLIC_PROCESS	0.607528	0.749447	0.0146997	0.271763	0.924693	65	Pck2, C3, Dgat1, Pla2g15, Sel1l, Mboat7, Abhd16a, Lipa, Abhd12, Plaat3, Pik3cg, Daglb, Gk, Lmf1
GOBP_NEUTROPHIL_ACTIVATION	4.11479e-05	0.000713522	0.557332	0.756937	2.00078	18	Myo1f, Cd177, Anxa1, Prkcd, Itgam, Syk, Il16, Itgb2, Camp, Grn, Abr, Ctsg, Fcgr4, Myd88, Spi1
GOBP_NEUTROPHIL_CHEMOTAXIS	0.0162155	0.0623379	0.129015	0.488541	1.5277	40	Vav1, S100a8, Itgam, C5ar1, S100a9, Syk, Itgb2, Rac2, Cd74, Ppib, Nckap1l, Lgals3, Lbp, Gbf1, Spp1, Nod2, Prex1, Cxcl15
GOBP_NEUTROPHIL_MEDIATED_IMMUNITY	0.0037111	0.0212193	0.285313	0.620855	1.69925	21	Myo1f, Cd177, Itgam, Syk, Wdr1, Itgb2, Abr, Irak4, Ctsg, Elane, Myd88, Spi1, Ncf1, Arg1
GOBP_NEUTROPHIL_MIGRATION	0.000634565	0.00558097	0.477271	0.528439	1.73751	53	Myo1f, Cd177, Vav1, S100a8, Itgam, C5ar1, S100a9, Syk, Wdr1, Itgb2, Rac2, Cd74, Prtn3, Tlr2, Irak4, Ppib, Nckap1l, Myd88, Lgals3, Lbp, Gbf1, Spp1, Nod2, Prex1, Cxcl15
GOBP_NITRIC_OXIDE_SYNTHASE_BIOSYNTHETIC_PROCESS	0.834439	0.897582	0.0126348	0.287479	0.727676	15	Tlr2, Nampt, Map2k4, Nod2, Selenos, Lrrk2
GOBP_NON_CANONICAL_NF_KAPPAB_SIGNAL_TRANSDUCTION	0.0345814	0.108958	0.0853949	0.417303	1.41301	63	Calr, Ripk3, Rassf2, Tlr2, Capn1, Tab1, Cpne1, Pycard, Nmi, Malt1, Tlr9, Nfkb2, Rps3, Tlr3, Chi3l1, Ifi35, Vcp, Cyld, Eif2ak2, Nod2, Rel, Spi1, Ddx3x, Trim26, Prdx1
GOBP_NON_MEMBRANE_BOUNDED_ORGANELLE_ASSEMBLY	0.134934	0.286451	0.0382139	0.306109	1.18181	190	Rps6, Lcp1, Rps5, Rpl24, Eif5, Rps28, Rps14, Rps27, Rps19, Wdr1, Eml3, Sqstm1, Nop2, Rplp0, Bin2, Rpsa, Rpl5, Rpl38, Xrcc5, Chmp4b, Hck, Rpl11, Fscn1, Dbnl, Arpc2, Rpl23a, Rrs1, Rps3, Eif5b, Caprin1, Sh3pxd2b, Kif2a, Rps23, Lsm4, Rpf2, Npm1, Eif2s1, Rpl6
GOBP_NON_MOTILE_CILIUM_ASSEMBLY	0.764012	0.852194	0.026172	-0.261058	-0.809364	19	Dync2h1, Dctn1, Septin7, Map4, Dynll1, Ift74
GOBP_NON_PROTEINOGENIC_AMINO_ACID_METABOLIC_PROCESS	0.548492	0.708058	0.0168898	0.300393	0.951458	43	Phgdh, P4hb, Prdx4, Ero1a, Cad, Arg2, Aldh18a1, Ero1b, Ass1, Asl
GOBP_NOTCH_SIGNALING_PATHWAY	0.159441	0.320206	0.0780353	-0.290175	-1.16462	58	Pgam2, Acvrl1, Src, Pdcd10, Il6st, Yap1, Sorbs2, Numb, Aak1, Tspan15, Cdkn1b, Adam17, Mecp2, Nfkbia, Arrb1, Arrdc1, Akt1s1, Epn1, Llgl1, Llgl2, Tmem100, Ift74, Kit
GOBP_NUCLEAR_CHROMOSOME_SEGREGATION	0.420943	0.594282	0.0190642	0.281387	1.02512	107	Eml3, Actr2, Baz1b, Actr3, Chmp4b, Anapc4, Rrs1, Kif2a, Arid1a, Rcc2, Actl6a, Smc4, Ddb1, Smc2, Ran, Bcl7c, Smarce1, Chmp1a, Kpnb1, Smarcb1, Pcid2, Psmg2, Smarcc2, Eml4, Zw10, Top2b, Septin1, Chmp7, Prpf4b, Wapl, Sirt2, Mad2l1, Smarca4, Washc1, Washc5, Tubg1, Nup62, Smarca5, Ik, Hnrnpu, Pbrm1, Vps4a, Cul3, Smarcd1, Anapc2, Seh1l, Cdc27, Trappc12, Dpf2, Cltc, Anapc1, Mapre1
GOBP_NUCLEAR_ENVELOPE_ORGANIZATION	0.970106	0.984719	0.0258968	-0.185868	-0.677837	37	Cdk1, Lemd2, Des, Dctn1, Vps4b, Ndel1, Lmna, Tmem201, Emd
GOBP_NUCLEAR_EXPORT	0.14412	0.301996	0.0383723	0.331612	1.2022	103	Calr, Ddx39a, Rangap1, Nsun2, Malt1, Rbm15b, Nxf1, Npm1, Sfn, Thoc1, Cse1l, Nup85, Eif4a3, Xpo5, Cdk5, Ran, Nup155, Ranbp2, Nemf, Ddx39b, Thoc7, Abce1, Ssb, Dhx9, Pcid2, Nup153, Rps15, Magoh, Zc3h11a, Eif4e, Ncbp1, Xpo6, Nop9, Thoc5
GOBP_NUCLEAR_MEMBRANE_ORGANIZATION	0.992071	0.998195	0.00915037	0.182397	0.519344	25	Chmp4b, Chmp1a, Tardbp, Tor1aip1, Tor1b, Brox, Chmp7
GOBP_NUCLEAR_MIGRATION	0.00853182	0.039359	0.297233	-0.501002	-1.67123	25	Dync1h1, Fhod1, Syne2, Fbxw11, Dctn1, Hook3, Syne3, Tacc2, Nudc, Lmna, Tmem201, Ptk2, Tacc1, Ntn1
GOBP_NUCLEAR_TRANSCRIBED_MRNA_CATABOLIC_PROCESS	0.00602929	0.0307117	0.206652	0.454281	1.5543	67	Etf1, Rnps1, Ybx1, Eif3e, Xrn2, Exosc8, Caprin1, Lsm4, Pabpc1, Syncrip, Hnrnpd, Pde12, Eif4a3, Edc4, Mrto4, Lsm7, Nbas, Ssb, Dhx9, Ddx5, Magoh, Exosc6, Csde1, Ncbp1, Hnrnpab, Dis3, Smg9, Ctif, Cnot3, Exosc9, Edc3, Dcps, Polr2g, Pym1, Gspt1, Ptbp1, Exosc3, Hnrnpu, Exosc5, Hbs1l, Exosc2, Smg1
GOBP_NUCLEAR_TRANSCRIBED_MRNA_CATABOLIC_PROCESS_DEADENYLATION_DEPENDENT_DECAY	0.126958	0.275677	0.0450144	0.440747	1.29518	29	Ybx1, Exosc8, Caprin1, Pabpc1, Syncrip, Hnrnpd, Pde12, Dhx9, Csde1, Cnot3, Exosc9, Dcps, Polr2g, Exosc3, Hnrnpu, Exosc2
GOBP_NUCLEAR_TRANSCRIBED_MRNA_CATABOLIC_PROCESS_NONSENSE_MEDIATED_DECAY	0.018398	0.0682595	0.125953	0.558247	1.55894	23	Etf1, Rnps1, Eif3e, Pabpc1, Syncrip, Eif4a3, Nbas, Magoh, Ncbp1, Hnrnpab, Smg9, Ctif
GOBP_NUCLEAR_TRANSPORT	0.101281	0.238566	0.0447763	0.311572	1.20764	199	Prkcd, Calr, Ddx39a, Syk, Cfl1, Sqstm1, Rangap1, Stk4, Pml, Nsun2, Hsp90ab1, Kpna2, Hcls1, Malt1, Rbm15b, Htatip2, Nxf1, Gbp4, Npm1, Kpna3, Ufm1, Sfn, Ipo5, Thoc1, Cse1l, Stk3, Sec13, Nup85, Eif4a3, Ipo4, Xpo5, Stat3, Nolc1, Cdk5, Trim28, Ran, Heatr3, Nup54, Nup155, Ranbp2, Nemf, Ddx39b, Thoc7, Zpr1, Abce1, Ssb, Kpnb1, Ranbp1, Tardbp, Dhx9, Ddx5, Kpna6, Pcid2, Nup153, Rps15, Magoh, Zc3h11a, Eif4e…
GOBP_NUCLEOBASE_CONTAINING_COMPOUND_TRANSPORT	0.706671	0.814621	0.0113803	0.242004	0.889315	115	Ddx39a, Abcc4, Nsun2, Ybx1, Rftn1, Rbm15b, Nxf1, Slc33a1, Pnpt1, Hnrnpa3, Slc35b2, Thoc1, Sec13, Nup85, Eif4a3, Xpo5, Ran, Nup54, Nup155, Ranbp2, Ddx39b, Thoc7, Ssb, Kpnb1, Dhx9, Hnrnpa1, Mrpl18, Pcid2, Nup153, Magoh, Zc3h11a, Eif4e, Ncbp1, Thoc5, Slc35b1, Nup93, Nup210, Lrrc8c, Nup107, Tgfbr2
GOBP_NUCLEOBASE_METABOLIC_PROCESS	0.284975	0.473283	0.028054	0.385275	1.13217	29	Gda, Ctps1, Hprt1, Pnp, Aprt, Cad, Ada, Umps, Cmpk1, Crmp1
GOBP_NUCLEOSIDE_BISPHOSPHATE_BIOSYNTHETIC_PROCESS	0.000558142	0.00507277	0.477271	-0.575737	-1.98004	29	Pdk1, Mmut, Acss1, Vdac1, Pdhb, Pdk2, Dlat, Acat1, Pdha1, Dld, Pdk3, Acss2, Acsl1
GOBP_NUCLEOSIDE_BISPHOSPHATE_METABOLIC_PROCESS	4.35835e-07	1.80613e-05	0.674963	-0.536188	-2.19864	66	Mccc2, Pdk1, Abcd1, Acaa2, Hmgcs1, Mmut, Ces1d, Acot2, Hmgcs2, Acss1, Vdac1, Pdhb, Acot1, Sucla2, Pdk2, Dlat, Acat1, Acsm1, Suclg1, Suclg2, Pdha1, Cs, Dld, Pdk3, Ogdh, Acss2, Oxsm, Acsl1, Acaca
GOBP_NUCLEOSIDE_DIPHOSPHATE_CATABOLIC_PROCESS	0.599356	0.745006	0.0148951	0.273317	0.92998	65	Hk2, Hkdc1, Trex1, Hk3, Gapdh, Gale, Eno1, Gpd1, Lipa, Pgam1, Pfkp, Tkfc, Pgk1, Stat3, Pkm, Hk1
GOBP_NUCLEOSIDE_DIPHOSPHATE_METABOLIC_PROCESS	0.390747	0.570033	0.0207468	0.297796	1.04208	79	Hk2, Hkdc1, Trex1, Hk3, Gapdh, Gale, Ak2, Eno1, Cad, Gpd1, Lipa, Umps, Pgam1, Pfkp, Tkfc, Pgk1, Cmpk1, Stat3, Rrm1, Pkm, Hk1, Enpp1, Rrm2b, Col6a1
GOBP_NUCLEOSIDE_METABOLIC_PROCESS	0.160066	0.321052	0.0399142	0.437845	1.25639	26	Gda, Dera, Hprt1, Pnp, Aprt, Ada
GOBP_NUCLEOSIDE_MONOPHOSPHATE_BIOSYNTHETIC_PROCESS	0.336986	0.52313	0.024846	0.357812	1.08853	35	Hprt1, Pnp, Aprt, Cad, Ampd2, Ada, Nme1, Umps, Atic, Upp1, Dut
GOBP_NUCLEOSIDE_MONOPHOSPHATE_METABOLIC_PROCESS	0.249968	0.437545	0.0293643	0.355623	1.14592	47	Gda, Hprt1, Pnp, Aprt, Ak2, Cad, Ampd2, Ada, Nme1, Umps, Atic, Cmpk1, Upp1
GOBP_NUCLEOSIDE_PHOSPHATE_BIOSYNTHETIC_PROCESS	0.836073	0.898944	0.00804232	0.218665	0.834523	164	Nadk, Ctps1, Oas1a, G6pdx, Hprt1, Pnp, Aprt, Gars1, Ak2, Eno1, Naprt, Cad, Ampd2, Ada, Nme1, Ndufb5, Lipa, Umps, Nampt, Ndufs4, Vcp, Kars1, Atic, Ndufs2, Ppcs, Cmpk1, Stat3, Rrm1, Upp1, Parp1
GOBP_NUCLEOSIDE_PHOSPHATE_CATABOLIC_PROCESS	0.22243	0.402845	0.0297543	0.316812	1.14266	99	Hk2, Ncf2, Gda, Dera, Hkdc1, Trex1, Hk3, Hprt1, Pnp, Gapdh, Gale, Eno1, Ada, Gpd1, Lipa, Pgam1, Pfkp, Samhd1, Tkfc, Vcp, Pgk1, Stat3, Upp1, Ncf1, Pkm, Hk1, Vnn1, Dut, Enpp1, Col6a1
GOBP_NUCLEOSIDE_TRIPHOSPHATE_BIOSYNTHETIC_PROCESS	0.696682	0.807472	0.0122911	0.252562	0.880871	77	Ctps1, Pnp, Eno1, Cad, Nme1, Ndufb5, Lipa, Ndufs4, Vcp, Ndufs2, Stat3, Parp1, Ndufa8
GOBP_NUCLEOSIDE_TRIPHOSPHATE_METABOLIC_PROCESS	0.363071	0.543605	0.0204437	0.274256	1.05042	172	Hk2, Ctps1, Hkdc1, Trex1, Hk3, Pnp, Hspa8, Gapdh, Gale, Ak2, Eno1, Cad, Ampd2, Ada, Gpd1, Nme1, Ndufb5, Lipa, Atp6v1b2, Pgam1, Pfkp, Samhd1, Ndufs4, Tkfc, Vcp, Ola1, Pgk1, Ndufs2, Stat3, Cfh, Parp1, Clpx, Pkm, Hk1, Ran, Ndufa8, Dut, Enpp1, Rrm2b, Col6a1, Opa1, Itpa
GOBP_NUCLEOSOME_ASSEMBLY	0.27605	0.463879	0.0291228	0.405805	1.14367	24	Padi4, Set, Npm1, Pole3, Mcm2, Atrx, Nasp, Macroh2a1, Atad2b, Baz1a, Brd2, Smarca4, Smarca5, Anp32b, Grwd1
GOBP_NUCLEOSOME_ORGANIZATION	0.144143	0.301996	0.0416238	0.421213	1.26344	32	Padi4, Set, Npm1, Arid1a, Pole3, Mcm2, Atrx, Smarce1, Nasp, Smarcb1, Macroh2a1, Smarcc2, Atad2b, Baz1a, Brd2, Smarca4, Smarca5, Smarcd1, Anp32b, Grwd1
GOBP_NUCLEOTIDE_EXCISION_REPAIR	0.570494	0.725685	0.0169976	0.316528	0.930148	29	Arid1a, Actl6a, Usp7, Bcl7c, Rpa1, Smarce1, Smarcb1, Smarcc2, Rpa3, Cetn2, Smarca4, Pbrm1, Commd1, Smarcd1, Dpf2, Rpa2
GOBP_NUCLEOTIDE_SALVAGE	0.0853554	0.213171	0.0572305	0.50298	1.37663	21	Hprt1, Pnp, Aprt, Naprt, Ampd2, Ada
GOBP_NUCLEOTIDE_SUGAR_BIOSYNTHETIC_PROCESS	0.174308	0.339588	0.039264	0.49345	1.26841	16	Cmas, Gfpt1, Gnpnat1, Uap1, Uap1l1, Gfus, Gmds, Gmppb, Gmppa, Ugdh, Pmm2
GOBP_NUCLEOTIDE_SUGAR_METABOLIC_PROCESS	0.0292876	0.0972936	0.0974434	0.513532	1.50906	29	Cmas, Mgat1, Cmah, Gfpt1, Gnpnat1, Uap1, Fut8, Uap1l1, Dpagt1, Gfus, Gmds, Gmppb, Parg, Extl2, Gmppa, Ugdh, Gne, Pmm2
GOBP_NUCLEOTIDE_TRANSPORT	0.28063	0.468371	0.046143	-0.378999	-1.12041	16	Lrrc8a, Slc25a32, Cd47, Slc25a4
GOBP_NUCLEUS_LOCALIZATION	0.00550968	0.0290327	0.407018	-0.501105	-1.73626	30	Mtor, Dync1h1, Fhod1, Syne2, Fbxw11, Dctn1, Dmd, Cav3, Hook3, Syne3, Tacc2, Nudc, Lmna, Tmem201, Ptk2, Tacc1, Ntn1
GOBP_NUCLEUS_ORGANIZATION	0.661155	0.786247	0.0132157	0.258604	0.89474	73	Rps19, Selenof, Pml, Chmp4b, Pes1, Emg1, Psme4, Sun2, Nolc1, Bin1, Nup54, Nup155, Zpr1, Chmp1a, Golm1, Tardbp, Tor1aip1, Nup153, Syne1, Tor1b, Brox, Nup93, Serbp1, Chmp7, Nup107
GOBP_ODONTOGENESIS	0.0727802	0.191602	0.101118	-0.399103	-1.35614	27	Stim1, Src, Ctnnb1, Cd34, Wls, Ednra, Pdgfra, Itga6, Lama5, Slc4a2, Lamb1
GOBP_ODONTOGENESIS_OF_DENTIN_CONTAINING_TOOTH	0.339382	0.525183	0.0417767	-0.357851	-1.07504	17	Stim1, Ctnnb1, Pdgfra, Itga6, Lama5, Slc4a2, Nf2
GOBP_OLEFINIC_COMPOUND_METABOLIC_PROCESS	2.10954e-06	6.69847e-05	0.627257	-0.58826	-2.23259	44	Gstm7, Cyp2a5, Ephx1, Akr1c14, Cyp2f2, Aldh1a1, Rbp1, Cyp2b10, Adh1, Lrat, Gstp1, Sphk1, Cyp2s1, Adh7
GOBP_OLIGODENDROCYTE_DIFFERENTIATION	0.681217	0.79922	0.0140022	0.28243	0.869977	37	Wdr1, Grk2, Tlr2, Eed, Hdac1, Prmt5, Clu, Cdk5, Eif2b1, Eif2b2, Enpp1
GOBP_OLIGOSACCHARIDE_METABOLIC_PROCESS	0.0107856	0.046674	0.167659	0.628546	1.6403	17	Hexb, B4galt1, Gla, Gm2a, St3gal4, Mpdu1, Npc1, Manba, Mogs, Man2b2, Man2b1
GOBP_ONE_CARBON_METABOLIC_PROCESS	0.632316	0.765925	0.0166496	0.346348	0.876689	15	Shmt2, Dhfr, Mat2a, Sfxn1
GOBP_OOGENESIS	0.740306	0.83954	0.0137769	0.293043	0.818339	23	Rps6, Hexb, Ptk2b, Wdr77, Adrm1, Tdrd7
GOBP_ORGANELLE_DISASSEMBLY	0.0394135	0.122292	0.0774316	0.377104	1.35205	94	Hk2, Sting1, Sqstm1, Trip4, Igtp, Rack1, Irgm2, Tcf25, Ufl1, Arfip2, Irgm1, Fkbp8, Ufm1, Vcp, Gbf1, Nod2, Plaat3, Gabarapl2, Uba5, Ascc3, Atg5, Trnt1, Vrk1, Nemf, Abce1, Ddrgk1, Ltn1, Trim21, Cisd2, Usp10, Hdac6, Ascc2, Snx7
GOBP_ORGANELLE_FISSION	0.949767	0.973069	0.00590731	0.198027	0.749136	151	Cyrib, Rpl24, Calr, Eml3, Actr2, Baz1b, Actr3, Ddhd1, Pgam5, Igtp, Chmp4b, Ap3b1, Irgm2, Rrs1, Irgm1, Kif2a
GOBP_ORGANELLE_FUSION	0.420641	0.594282	0.0194658	0.289318	1.02442	86	Anxa1, Samd9l, Coro1a, Vti1a, Pip4k2a, Chmp4b, Uso1, Sec22b, Snap47, Ankfy1, Vps41, Bak1, Gosr2, Tfrc, Bax, Vti1b, Eea1, Vps39, Vps18, Stx6, Chmp1a, Snap29, Opa1, Mcl1, Dysf, Vps11, Stxbp1, Tom1, Chmp7, Dnm1l, Bnip1
GOBP_ORGANELLE_MEMBRANE_FUSION	0.530014	0.693264	0.0166123	0.283419	0.96718	66	Anxa1, Samd9l, Coro1a, Vti1a, Pip4k2a, Chmp4b, Uso1, Sec22b, Snap47, Ankfy1, Vps41, Gosr2, Vti1b, Eea1, Vps39, Stx6, Chmp1a, Snap29, Dysf, Vps11, Stxbp1, Tom1, Chmp7, Bnip1
GOBP_ORGANELLE_TRANSPORT_ALONG_MICROTUBULE	0.65259	0.779474	0.0343634	-0.237915	-0.906435	45	Prkcz, Bicd2, Syne2, Fbxw11, Kif5b, Arhgap21, Uchl1, Mecp2, Ndel1
GOBP_ORGANIC_ACID_BIOSYNTHETIC_PROCESS	0.114053	0.257276	0.135863	-0.245423	-1.14705	152	Gstm7, Akr1c14, Abcd1, Aldh1a1, Ldhb, Rbp1, Fmo3, Atp2b4, Got2, Fmo1, Ces1d, Cyp39a1, Plod3, Acss1, Acadl, Ptgis, Gstp1, Mgst3, Sphk1, Gstm4, Acsm1, Cyp27a1, Eif6, Akr1b1, Ceacam1, Hsd17b10, Abat, Acss2, Oxsm, Csad, Park7, Acaca, Acadvl, Qki, Mecr, Mthfd1, Prkag2
GOBP_ORGANIC_ACID_CATABOLIC_PROCESS	3.49033e-10	4.4915e-08	0.814036	-0.478852	-2.19698	135	Acadm, Mccc2, Pon1, Abcd1, Aldh6a1, Acaa2, Echs1, Etfa, Atp2b4, Decr1, Etfb, Renbp, Got2, Ddah1, Hibch, Mtor, Dbt, Ces1d, Cyp39a1, Adipoq, Eci1, Ppat, Acadl, Fah, Cryl1, Aldh5a1, Gstz1, Nagk, Acoxl, Eci2, Glud1, Ivd, Ahcy, Oat, Etfdh, Acat1, Pex5, Hadh, Aldh4a1, Amt, Hibadh, Dld, Hsd17b10, Abat, Cpt1a, Faah, Sord, Csad, Adhfe1
GOBP_ORGANIC_ACID_TRANSMEMBRANE_TRANSPORT	0.0066727	0.0329591	0.407018	-0.417796	-1.60419	47	Sfxn3, Abcd1, Cd36, Itgb1, Abcb1a, Slc25a10, Lrrc8a, Slc25a13, Slc25a32
GOBP_ORGANIC_ACID_TRANSPORT	0.0036835	0.0211412	0.431708	-0.333168	-1.4735	103	Sfxn3, Ace, Abcd1, Dpysl2, Rbp1, Cd36, Slc6a14, Itgb1, Fabp3, Ces1d, Abcb1a, Slc25a10, Slco2a1, Lrrc8a, Slc25a13, Abcg2, Slc25a32
GOBP_ORGANIC_ANION_TRANSPORT	0.00327167	0.0193218	0.431708	-0.316167	-1.42761	120	Sfxn3, Ace, Abcd1, Dpysl2, Rbp1, Cd36, Slc6a14, Itgb1, Fabp3, Ces1d, Abcb1a, Slc25a10, Slco2a1, Lrrc8a, Slc25a13, Slc2a4, Abcg2, Slc25a32, Cd47, Slc25a4
GOBP_ORGANIC_CATION_TRANSPORT	0.0307477	0.101046	0.153554	-0.459111	-1.51002	24	Sfxn3, Slc6a14, Slc6a2, Slc44a2, Slc43a2, Slc25a20, Plcd1, Ralbp1, Llgl2, Slc1a4, Slc44a1
GOBP_ORGANIC_CYCLIC_COMPOUND_CATABOLIC_PROCESS	0.278107	0.466373	0.0238829	0.270761	1.07879	300	Hk2, Ncf2, Gda, Dera, Hkdc1, Trex1, Isg20, Hk3, Hmox2, Etf1, Snd1, Hprt1, Pnp, Hmox1, Gapdh, Gale, Eno1, Rnps1, Mgat1, Nsun2, Ada, Gpd1, Blvra, Rbm47, Ybx1, Mapkapk2, Eif3e, Xrn2, Lipa, Rock2, Exosc8, Vim, Caprin1, Pgam1, Lsm4, Npm1, Pfkp, Samhd1, Hnrnpc, Apex1, Pabpc1, Syncrip, Hnrnpd, Pnpt1, Pde12, Tkfc, Vcp, Dkc1, Myd88, Pgk1, Spp1, Mtrex, Eif4a3, Edc4, Crmp1, Stat3, Mrto4, Upp1, Acaa1a, Bax, …
GOBP_ORGANIC_HYDROXY_COMPOUND_BIOSYNTHETIC_PROCESS	0.00978462	0.0434971	0.38073	-0.334606	-1.45349	94	Ephx1, Akr1c14, Aldh2, Ldhb, Hmgcs1, Spr, Por, Sod1, Ces1d, Cyp39a1, Hmgcs2, Cyb5r3, Cyb5r1, Sphk1, Itpkb, Pdxk, Cyp27a1, Plcg1, Pcbd2, Appl1, Akr1b1, Hsd17b10, Ddt, Plcd1, Park7, Cyp2d22
GOBP_ORGANIC_HYDROXY_COMPOUND_CATABOLIC_PROCESS	0.00051352	0.00475925	0.477271	-0.665135	-2.03067	18	Akr1c14, Maoa, Adh5, Cyp39a1, Adh1, Fah, Cyp27a1, Adh7, Sord
GOBP_ORGANIC_HYDROXY_COMPOUND_METABOLIC_PROCESS	1.03752e-06	3.67644e-05	0.643552	-0.349755	-1.70636	215	Aldh3a2, Ephx1, Akr1c14, Pon1, Maoa, Aldh1a1, Aldh2, Ldhb, Hmgcs1, Maob, Rbp1, Adh5, Idh2, Spr, Idh3g, Por, Sod1, Plcb3, Ces1d, Sult1d1, Cyp39a1, Hmgcs2, Nqo1, Myof, Adh1, Idh3b, Lrat, Acadl, Fah, Npr1, Cyb5r3, Cyb5r1, Crym, Sphk1, Lrp1, Itpkb, Pdxk, Idh3a, Cyp27a1, Plcg1, Fmo5, Pcbd2, Ednra, Adh7, Appl1, Akr1b1, Hsd17b10, Abat, Iyd, Sord, Ddt, Sult1a1, Glo1, Mecp2, Plcd1, Park7, Fdx1, Cyp2d22, A…
GOBP_ORGANIC_HYDROXY_COMPOUND_TRANSPORT	0.0217539	0.0773086	0.256635	-0.308593	-1.35156	97	Entpd1, Pon1, Maob, Cd36, Slc6a2, Abca8b, Ces1d, Adipoq, Slc44a2, Stard3nl, Osbpl6, Abca3, Rab3a, Cav1, Lrp1, Gpihbp1, Vapb, Ceacam1, Abat, Aqp1, Mecp2, Rtn4, Plcd1, Vps4b, Nfkbia, Park7, Stx12, Ldlrap1, Itgb3, Ralbp1
GOBP_ORGANOPHOSPHATE_CATABOLIC_PROCESS	0.167364	0.329639	0.0346082	0.314629	1.17107	129	Hk2, Ncf2, Gda, Dera, Plbd1, Hkdc1, Prkcd, Trex1, Hk3, Hprt1, Pnp, Gapdh, Gale, Eno1, Pla2g15, Ada, Gpd1, Abhd16a, Lipa, Pla2g7, Abhd12, Pgam1, Smpdl3b, Pfkp, Samhd1, Tkfc, Vcp, Pgk1, Plcg2, Stat3, Upp1, Ncf1, Pkm, Hk1, Vnn1, Dut, Pld1, Enpp1
GOBP_ORGANOPHOSPHATE_ESTER_TRANSPORT	0.603565	0.745808	0.0381267	-0.233385	-0.936696	58	Abcb1a, Lrrc8a, Slc25a32, Cd47, Slc25a4, Ano6, Abca3, Plscr3, Plscr4
GOBP_ORGAN_GROWTH	0.120334	0.266075	0.097212	-0.287003	-1.19718	72	Tgfbr3, Cldn18, Por, Mtor, Cdk1, Ctnnb1, Fbln5, Slc25a4, Cxadr, Yap1, Sorbs2, Nr3c1, Pdgfra, Cav3, Dipk2a, Pdlim5
GOBP_OSSIFICATION	0.732894	0.833067	0.0109608	0.240168	0.874959	107	Ltf, Ifi204, Fgr, Rassf2, Rbpj, Gla, Ptk2b, Col1a1, Mia3, Rpl38, Isg15, Cbfb, Sh3pxd2b, Csf1r, Ccdc134, Spp1, Clec11a, Tcirg1, Thbs3, Fndc3b, Erh, Mmp2, Ecm1, Alox5, Enpp1, Ddx5, Col6a1
GOBP_OSTEOBLAST_DIFFERENTIATION	0.750926	0.844921	0.0327945	-0.223668	-0.872979	51	Tgfbr3, Fermt2, Gnas, Ctnnb1, Ilk, Il6st, Hdac7, Tmem119, Yap1, Ppp3ca, Npnt, Scube2, Lmna, Limd1, Ptk2, Sirt7, Smad4, Men1, Prkaca, Cdk6, Map2k6
GOBP_OSTEOCLAST_DIFFERENTIATION	0.137562	0.290699	0.0776715	-0.333179	-1.22422	38	Cldn18, Mtor, Src, Gnas, Ctnnb1, Cd81, Tjp2, Prxl2a, Ceacam1, Ppp3ca, Glo1, Itgb3, Slc4a2
GOBP_OUTFLOW_TRACT_MORPHOGENESIS	0.0209644	0.0751334	0.186473	-0.482141	-1.58577	24	Tgfbr3, Nrp1, Parva, Ctnnb1, Ilk, Ednra, Eng
GOBP_OVARIAN_FOLLICLE_DEVELOPMENT	0.622417	0.759765	0.0162844	0.324658	0.897687	22	Grk2, Myh9, Arrb2, Adrm1, Bax, Mmp2, Eif2b2
GOBP_OVULATION_CYCLE	0.482664	0.651997	0.0203063	0.368416	0.986163	19	Grk2, Sgpl1, Myh9, Arrb2, Adrm1, Axl
GOBP_OVULATION_CYCLE_PROCESS	0.400469	0.578562	0.0235224	0.41038	1.05488	16	Grk2, Sgpl1, Myh9, Arrb2, Adrm1
GOBP_OXIDATIVE_PHOSPHORYLATION	0.999352	1	0.0337949	-0.131447	-0.56334	87	Abcd1, Cdk1, Ndufv3, Cox7a1, Dld, Nipsnap2, Uqcrfs1, Dguok, Park7, Uqcrc2
GOBP_P38MAPK_CASCADE	0.162807	0.323628	0.0644264	-0.381448	-1.22863	22	Map3k20, Ager, Sphk1, Cav3, Ezr, Dlg1, Dab2ip
GOBP_PALLIUM_DEVELOPMENT	0.600668	0.7452	0.0380227	-0.236674	-0.940283	55	Crk, Ctnnb1, Syne2, Pex5, Nkx2-1, Ywhae, Ogdh, Rtn4, Tacc2, Ndel1, Dab2ip, Lamb1, Nf2, Tacc1, Afdn, Wdr47, Zeb2, Nde1, Nfix, Hdac2, Plcb1, Uqcrq, Gsk3b, Rnf7, Kif3a, Rhoa, Rac1
GOBP_PANCREAS_DEVELOPMENT	0.0611991	0.169651	0.101902	-0.510018	-1.47853	15	Sidt2, Ctnnb1, Wls, Insr, Igf1r, Aldh1a2, Men1, Rheb, Cdk6
GOBP_PATTERN_SPECIFICATION_PROCESS	0.249416	0.437148	0.0683519	-0.26019	-1.0949	76	Nrp1, Efnb1, Dync2h1, Pbx1, Acvrl1, Ctnnb1, Nckap1, Abi1, Wls, Dync2li1, Hoxa5, Ednra, Nkx2-1, Eng, Epb41l5, Lama5, Aldh1a2, Rab23, Cobl, Dpcd, Dnah5, Sema3c, Cfap52, Ift74, Traf3ip1, Smad4, Nme7
GOBP_PEPTIDE_CATABOLIC_PROCESS	0.318111	0.505381	0.0427253	-0.374868	-1.08673	15	Ace, Enpep, Ece1
GOBP_PEPTIDE_METABOLIC_PROCESS	0.102513	0.239852	0.049792	0.4251	1.30945	37	Ctsh, Sec11c, Cln5, Spcs2, Spcs3, Spcs1, Erap1, Lta4h, Tapbp, Elane, Gclm, Gclc, Nod2, Nln, Anpep, Sec11a
GOBP_PEPTIDE_TRANSPORT	0.22306	0.40305	0.0826766	-0.243162	-1.08381	110	Ano1, Anxa5, Gna11, Pfkm, Gnaq, Sidt2, Gnao1, Stim1, Arhgef7, Gnas, Prkce, Glud1, Ccdc186, Rab3a, Lrp1, Kif5b, Vsnl1, Hadh, Sytl4, Itsn1, Abat, Ppp3ca, Cpt1a, Aqp1, Psmd9
GOBP_PEPTIDYL_CYSTEINE_MODIFICATION	0.353391	0.538409	0.040839	-0.354259	-1.06425	17	Ace, Adh5, Atp2b4, Snta1, Dmd, Park7
GOBP_PEPTIDYL_LYSINE_MODIFICATION	0.853212	0.908186	0.0104165	0.238907	0.762897	45	Ifih1, Rangap1, Pml, Fkbp10, Gnl3, Plod1, Jmjd6, Trim28, Hdac6, Sae1
GOBP_PEPTIDYL_PROLINE_MODIFICATION	0.044586	0.133758	0.0782806	0.4923	1.45867	30	P4hb, Prdx4, Ero1a, Fkbp10, Fkbp2, Ppib, Ero1b, Ppil3, Ppic, Ranbp2, Fkbp11, Ppih, Fkbp5, Ppil2
GOBP_PEPTIDYL_SERINE_MODIFICATION	0.807263	0.878788	0.00924212	0.226324	0.836297	121	Cd44, Prkcd, Dclk1, Csnk2a1, Syk, Rassf2, Grk2, Stk4, Igtp, Mapkapk2, Rack1, Irgm2, Arrb2, Galnt1, Rock2, Irgm1, Csnk2a2, Prkcb, Bak1, Mapk7, Galnt2, Camk2d, Tfrc, Morc3, Cdk5, Bax, Mif, Vrk1, Vrk3, Stk38, Araf, Ikbkb
GOBP_PEPTIDYL_THREONINE_MODIFICATION	0.333162	0.520167	0.0243488	0.334683	1.08613	49	Prkcd, Csnk2a1, Grk2, Cad, Igtp, Irgm2, Galnt1, Rock2, Irgm1, Ube2k, Csnk2a2, Chi3l1, Galnt2, Camk2d, Csnk2b, Cdk5
GOBP_PEPTIDYL_TYROSINE_MODIFICATION	0.516427	0.68252	0.0160161	0.268192	0.98053	110	Ptpn2, Cd44, Ptpn6, Parp9, Ptprc, Prkcd, Btk, Syk, Itgb2, Clec7a, Cd74, Fgr, Ptk2b, Ptpn1, Hcls1, Zap70, Hck, Iqgap1, Arrb2
GOBP_PERIPHERAL_NERVOUS_SYSTEM_AXON_ENSHEATHMENT	0.0326188	0.104938	0.140389	-0.549721	-1.59363	15	Prx, Sod1, Pard3, Ilk, Dag1, Itgb4, Arhgef10
GOBP_PERIPHERAL_NERVOUS_SYSTEM_DEVELOPMENT	0.00785652	0.0370119	0.38073	-0.494184	-1.69956	29	Aldh3a2, Lamb2, Prx, Sod1, Pard3, Ilk, Mapk3, Dmd, Dag1, Itgb4, Arhgef10, Tbce
GOBP_PEROXISOME_ORGANIZATION	0.743334	0.841413	0.0262971	-0.269674	-0.823321	18	Abcd1, Pex5
GOBP_PHAGOCYTOSIS	5.3012e-06	0.000144016	0.610527	0.489971	1.81379	123	Ncf2, Fcgr2b, Dock2, Rab27a, Ncf4, C3, Vav1, Ptprc, Anxa1, Itgam, Calr, Trex1, Btk, Syk, Cyba, Itgb2, Clec7a, Tm9sf4, Coro1a, Prtn3, Fgr, Arhgap25, Bin2, Myo1g, Lman2, Tlr2, Sftpd, Cfp, Abr, Pycard, Hck, Rack1, Myh9, Ighg2b, Csk, Pld4, Itgal, Tgm2, Elane, Ighg1, Nckap1l, Sftpa1, Myd88, Lbp, Sh3bp1, Nod2, Plcg2
GOBP_PHAGOCYTOSIS_ENGULFMENT	0.0240054	0.0839674	0.107321	0.510166	1.5218	31	Fcgr2b, C3, Itgam, Itgb2, Clec7a, Arhgap25, Bin2, Myh9, Ighg2b, Ighg1, Nckap1l, Lbp, Sh3bp1, Plcg2
GOBP_PHENOL_CONTAINING_COMPOUND_METABOLIC_PROCESS	0.00700662	0.0339376	0.344521	-0.455433	-1.63108	34	Maoa, Aldh2, Maob, Spr, Sult1d1, Fah, Npr1, Crym, Ednra, Appl1, Akr1b1, Abat, Iyd, Ddt, Sult1a1, Park7, Cyp2d22
GOBP_PHOSPHATIDYLCHOLINE_METABOLIC_PROCESS	0.462232	0.633142	0.0385322	-0.288375	-0.991761	29	Pon1, Fabp3, Capn2, Lrat, Abca3, Slc27a1, Mecp2
GOBP_PHOSPHATIDYLINOSITOL_3_KINASE_PROTEIN_KINASE_B_SIGNAL_TRANSDUCTION	0.0970724	0.231328	0.12797	-0.263935	-1.18309	113	Akr1c14, Cavin3, Rras, Itgb1, Mtor, Fermt2, Lemd2, Src, Ilk, Tek, Specc1l, Prex2, Ptpn13, Itsn1, Pdgfra, Ceacam1, Dag1, Cav3, Eng, Dipk2a, Dlg1, Insr, Rtn4, Phlda3, Rapgef3, Igf1r, Inpp5k, Dab2ip, Hyal2
GOBP_PHOSPHATIDYLINOSITOL_BIOSYNTHETIC_PROCESS	0.285303	0.473283	0.0273125	0.356132	1.12238	42	Pigu, Pi4kb, Mboat7, Pip4k2a, Pigs, Pi4k2a, Impa2, Vac14, Pik3cg, Plcg2, Pgap1
GOBP_PHOSPHATIDYLINOSITOL_DEPHOSPHORYLATION	0.999858	1	0.00930039	0.145999	0.403691	22	Inpp5d, Mtmr9, Ocrl, Fig4, Inppl1, Pip4p1, Mtmr3, Mtmr6, Inpp5f, Mtm1, Pten, Mtmr1, Sacm1l, Inpp4b, Pip4p2, Mtmr10, Synj1, Mtmr12, Inpp5b, Inpp5a, Inpp5k, Mtmr2
GOBP_PHOSPHATIDYLINOSITOL_METABOLIC_PROCESS	0.884107	0.930018	0.00865553	0.220721	0.769816	77	Pigu, Pi4kb, Plek, Inpp5d, Mboat7, Pip4k2a, Pigs, Pi4k2a, Impa2, Vac14, Pik3cg, Plcg2, Pgap1
GOBP_PHOSPHATIDYLINOSITOL_PHOSPHATE_BIOSYNTHETIC_PROCESS	0.739046	0.8385	0.0135521	0.288152	0.820463	25	Pi4kb, Pip4k2a, Pi4k2a, Impa2, Pik3cg
GOBP_PHOSPHOLIPASE_C_ACTIVATING_G_PROTEIN_COUPLED_RECEPTOR_SIGNALING_PATHWAY	0.0141921	0.0562395	0.232057	-0.463686	-1.57559	27	Ano1, Gna11, Gnb1, Gnaq, Cmklr1, Stim1, Npr3, Ednra, Plcd1, Inpp5a, Gna14, Actn2
GOBP_PHOSPHOLIPID_BIOSYNTHETIC_PROCESS	0.907074	0.944144	0.00755649	0.210541	0.767023	107	Lpcat2, Hexb, Pigu, Pi4kb, Mvd, Mboat7, Pip4k2a, Pigs, Sptlc2, Pi4k2a, Impa2, Vac14, Fabp5, Plaat3, Pik3cg, Plcg2, Agpat1, Lpcat1, Pgap1, Pld1, Isyna1, Scp2, Alox15, Pigb, Sptlc1, Lpcat3, Cept1, Far1, Pik3r4, Ptpmt1, Slc30a5, Etnk1, Pigk, Vapa
GOBP_PHOSPHOLIPID_CATABOLIC_PROCESS	0.253805	0.441675	0.030276	0.397169	1.15798	28	Plbd1, Prkcd, Pla2g15, Abhd16a, Pla2g7, Abhd12, Smpdl3b, Plcg2
GOBP_PHOSPHOLIPID_DEPHOSPHORYLATION	0.994668	0.998557	0.0231492	-0.163339	-0.544862	25	Mtmr2, Inpp5k, Inpp5a, Ephx2, Inpp5b, Mtmr12
GOBP_PHOSPHOLIPID_METABOLIC_PROCESS	0.921919	0.952702	0.0061715	0.204009	0.78169	173	Plbd1, Prkcd, Lpcat2, Hexb, Pigu, Pi4kb, Pla2g15, Mvd, Plek, Inpp5d, Mboat7, Abhd16a, Pip4k2a, Pigs, Pla2g7, Abhd12, Sptlc2, Smpdl3b, Pi4k2a, Naaa, Impa2, Vac14, Fabp5, Plaat3, Pik3cg, Plcg2, Agpat1, Lpcat1
GOBP_PHOSPHOLIPID_TRANSPORT	0.985281	0.994242	0.0265812	-0.173792	-0.655728	43	Abcb1a, Ano6, Abca3, Plscr3, Plscr4
GOBP_PHYSIOLOGICAL_CARDIAC_MUSCLE_HYPERTROPHY	0.415444	0.590814	0.0392827	-0.307921	-1.01276	24	Mtor, Slc25a4, Sorbs2, Nr3c1, Cav3, Pdlim5
GOBP_PIGMENTATION	0.4061	0.583038	0.0213815	0.324475	1.03614	45	Rab27a, Rab32, Arcn1, Atp6ap2, Ap3m1, Ap3b1, Rack1, Ap1m1, Bax, Ap1g1, Enpp1
GOBP_PIGMENT_BIOSYNTHETIC_PROCESS	0.972403	0.985707	0.00973737	0.20772	0.580069	23	Cpox, Fxn, Hmbs, Abcb7, Ppox
GOBP_PIGMENT_CELL_DIFFERENTIATION	0.665209	0.789271	0.0157469	0.330389	0.862207	17	Rab27a, Rab32, Ap1m1, Ap1g1, Enpp1
GOBP_PIGMENT_GRANULE_ORGANIZATION	0.260394	0.448671	0.030694	0.434507	1.16307	19	Rab32, Ap3m1, Ap3b1, Ap1m1, Ap1g1, Ap1s1, Ap1b1, Apoe, Bloc1s5, Abcb6, Ap3d1
GOBP_PIGMENT_METABOLIC_PROCESS	0.714401	0.819706	0.0135385	0.280196	0.840452	32	Cpox, Hmox2, Hmox1, Blvra, Fxn, Hmbs, Abcb7, Hpx, Ppox
GOBP_PINOCYTOSIS	0.644361	0.773802	0.0161496	0.330878	0.874594	18	Dock2, Snx5, Pycard, Mapkapk2, Ankfy1, Ppt1, Axl
GOBP_PLACENTA_BLOOD_VESSEL_DEVELOPMENT	0.65045	0.778057	0.0162382	0.341592	0.86465	15	Rbpj, Arid1a, Tmed2, Vash2, Akt1, Map2k1, Plg, Rbm15
GOBP_PLACENTA_DEVELOPMENT	0.612415	0.754335	0.0148564	0.275469	0.91882	58	Rps6, Ctsb, Rbpj, Stk4, Hsp90ab1, Ada, Ctsl, Grb2, Arid1a, Ccdc134, Stk3, Parp1, Trim28, Tmed2, Hectd1, Itga4, Vash2, Akt1, Birc6, Rtcb, Mapk14, Prdx3, Map2k1, Plg, Rbm15, St14, Vcam1, Dazap1, Pbrm1
GOBP_PLASMA_LIPOPROTEIN_PARTICLE_CLEARANCE	0.786104	0.867132	0.0263415	-0.250716	-0.807546	22	Ehd1, Cd36, Adipoq
GOBP_PLASMA_MEMBRANE_ORGANIZATION	0.00159593	0.0110306	0.45506	-0.378812	-1.60505	80	Ehd2, Cavin2, Abcd1, Pacsin3, Ahnak, Pacsin2, Prx, Sod1, Csrp3, Myof, Cd9, Cav2, Ano6, Rab3a, Itga3, Cav1, Plscr3, Baiap2l1, Plscr4, Sytl4, Cav3, Epb41l3
GOBP_PLASMA_MEMBRANE_REPAIR	0.520777	0.686414	0.0339644	-0.297105	-0.956963	22	Ahnak, Myof, Rab3a, Sytl4, Cav3, Vps4b
GOBP_PLASMINOGEN_ACTIVATION	0.128894	0.279385	0.0458329	0.482443	1.30788	20	Ctsz, Eno1, Pgk1, Plaur, Fgg, Fga, Plgrkt, Fgb, Clec3b, Serpinf2, Apoh, Cpb2, F12, Klkb1, Serpine2
GOBP_PLATELET_ACTIVATION	0.690705	0.803795	0.0133118	0.267992	0.872798	50	Fermt3, Ptpn6, Prkcd, Syk, Pdia3, Pdia4, Plek, Ubash3b, Ctsg, Evl, Cfh, Axl, Fgg, Fga
GOBP_PLATELET_AGGREGATION	0.345804	0.532254	0.0244186	0.355749	1.08225	35	Fermt3, Ptpn6, Prkcd, Syk, Pdia3, Pdia4, Plek, Ubash3b, Ctsg
GOBP_PLATELET_DERIVED_GROWTH_FACTOR_RECEPTOR_SIGNALING_PATHWAY	0.40428	0.582224	0.0423802	-0.288911	-1.02485	33	Nrp1, Ston1, Adipoq, Src, Lrp1, Pdgfra, Itgb3, Hgs, Hip1
GOBP_POLYOL_BIOSYNTHETIC_PROCESS	0.483453	0.652517	0.0366209	-0.291643	-0.980684	26	Ephx1, Spr, Sphk1, Itpkb, Cyp27a1, Plcg1, Pcbd2, Akr1b1
GOBP_POLYOL_METABOLIC_PROCESS	0.361654	0.542814	0.0490745	-0.269618	-1.04244	49	Ephx1, Spr, Plcb3, Myof, Sphk1, Itpkb, Cyp27a1, Plcg1, Pcbd2, Akr1b1, Sord, Mecp2, Plcd1
GOBP_POLYSACCHARIDE_BIOSYNTHETIC_PROCESS	0.105226	0.244605	0.0826766	-0.391821	-1.30702	25	Acadm, Mtor, Sorbs1, Gbe1, Ap2a1, Insr, Inpp5k, Ppp1cb
GOBP_POLYSACCHARIDE_CATABOLIC_PROCESS	0.827125	0.891283	0.0243551	-0.253727	-0.762235	17	Pfkm, Pygb, Pygm, Hmgb1, Ppp1cb
GOBP_POLYSACCHARIDE_METABOLIC_PROCESS	0.0300583	0.0997186	0.176324	-0.361758	-1.39542	48	Acadm, Pfkm, Mtor, Pygb, Sorbs1, Gbe1, Phka1, Il6st, Ap2a1, Pygm, Insr, Hmgb1, Inpp5k, Prkag2, Ppp1cb
GOBP_PORPHYRIN_CONTAINING_COMPOUND_METABOLIC_PROCESS	0.557072	0.714232	0.0175214	0.324609	0.93948	27	Cpox, Hmox2, Hmox1, Blvra, Fxn, Hmbs, Abcb7, Hpx, Ppox
GOBP_POSITIVE_CHEMOTAXIS	0.129138	0.279418	0.0712829	-0.416442	-1.29111	19	Nrp1, Cdh13, Angpt2, Ager, Lrp1
GOBP_POSITIVE_REGULATION_BY_HOST_OF_VIRAL_PROCESS	0.160909	0.321162	0.0409637	0.491194	1.28186	17	Eef1a1, Cfl1, Hspa8, Ppib, Csf1r, Tbc1d20
GOBP_POSITIVE_REGULATION_OF_ACTIN_FILAMENT_BUNDLE_ASSEMBLY	0.00028983	0.00304135	0.498493	-0.523212	-1.9418	40	Rgcc, Nrp1, Sorbs3, Mtor, Synpo, Fermt2, Carmil1, Fhod1, Ppm1f, Limch1, Cd47, Pxn
GOBP_POSITIVE_REGULATION_OF_ACTIN_FILAMENT_POLYMERIZATION	0.680385	0.79893	0.0141657	0.285553	0.868702	35	Actr3, Ptk2b, Pfn1, Pycard, Vasp, Arpc2, Evl, Grb2, Nckap1l
GOBP_POSITIVE_REGULATION_OF_ADAPTIVE_IMMUNE_RESPONSE	6.85137e-05	0.00102771	0.538434	0.564688	1.86887	55	Cyrib, Cd44, H2-Ab1, C3, Ptprc, Btk, Pnp, Clec7a, Cd74, H2-DMa, H2-T23, H2-D1, Cd274, Ada, H2-Q7, Pycard, B2m, Malt1, Ighg2b, Tap2, Ighg1, Sash3, Nod2, Tfrc, H2-M3, H2-K1, Mif, Stat6, H2-Q4, Hpx, Card9, Exosc6
GOBP_POSITIVE_REGULATION_OF_ALPHA_BETA_T_CELL_ACTIVATION	0.00146578	0.0104181	0.45506	0.607897	1.74435	26	H2-Ab1, Ptprc, Anxa1, Syk, Pnp, Ada, Zap70, Ap3b1, Card11, Malt1, Cbfb, Irgm1, Nckap1l, Sash3
GOBP_POSITIVE_REGULATION_OF_ALPHA_BETA_T_CELL_DIFFERENTIATION	0.0135232	0.0545616	0.1485	0.601331	1.60962	19	Anxa1, Syk, Pnp, Ada, Zap70, Ap3b1, Malt1, Cbfb, Nckap1l, Sash3
GOBP_POSITIVE_REGULATION_OF_AMIDE_METABOLIC_PROCESS	0.0255049	0.0877069	0.108893	0.612144	1.54948	15	Prkcd, Casp3, Rack1, Eed, Rock2, Clu, Nsmaf, Rela
GOBP_POSITIVE_REGULATION_OF_AMINE_TRANSPORT	0.0462992	0.136223	0.118318	-0.503639	-1.48888	16	Dpysl2, Itgb1, Nr3c1, Abat, Rtn4, Plcd1
GOBP_POSITIVE_REGULATION_OF_AMYLOID_PRECURSOR_PROTEIN_CATABOLIC_PROCESS	0.868495	0.918989	0.0120506	0.275228	0.696666	15	Casp3, Rock2, Clu
GOBP_POSITIVE_REGULATION_OF_ANTIGEN_RECEPTOR_MEDIATED_SIGNALING_PATHWAY	0.251501	0.439427	0.0316929	0.459327	1.1807	16	Ptprc, Ada, Card11, Lipa, Rps3, Prkcb, Cyld
GOBP_POSITIVE_REGULATION_OF_APOPTOTIC_SIGNALING_PATHWAY	0.00251708	0.0159437	0.31828	0.455493	1.59391	79	Ptpn2, Ctsc, Ptprc, S100a8, Prkcd, Ctsh, S100a9, Ctss, Pdia3, Ripk3, Stk4, Pml, Ppp2r1b, Pycard, Rack1, Rps3, Ctsl, Siglec1, Clu, Cyld, Rps7, Stk3, Eef1e1, Casp8, Bax, Rpl26, Mmp2, Vnn1
GOBP_POSITIVE_REGULATION_OF_ATP_DEPENDENT_ACTIVITY	0.532267	0.69556	0.0185837	0.342526	0.956522	23	Dnajb11, Pfn1, Msh6, Ahsa1, Dhx9, Tor1aip1, Dnajc10, Tor1aip2
GOBP_POSITIVE_REGULATION_OF_AUTOPHAGOSOME_ASSEMBLY	0.97022	0.984719	0.0104003	0.223205	0.564985	15	Pip4k2a, Snx7, Rab3gap2, Sh3glb1, Snx4, Pip4k2c, Pip4k2b
GOBP_POSITIVE_REGULATION_OF_AUTOPHAGY	0.71171	0.818772	0.0119786	0.250096	0.87227	77	Sting1, Sqstm1, Hmox1, Tlr2, Igtp, Pip4k2a, Irgm2, Tlr9, Ufl1, Irgm1, Sptlc2, Mtdh, Nod2, Trim30d, Trim12c, Trim21, Snx7, Sptlc1, Larp1, Lrrk2, Tom1, Stk11, Tbk1, Rab3gap2, Ikbkg, Endog, Fbxo7, Rnf31, Trim34a
GOBP_POSITIVE_REGULATION_OF_AXONOGENESIS	0.255289	0.442719	0.0291597	0.357684	1.14219	45	Trpv2, Fn1, Rpl4, Dbnl, Dbn1, Twf2, Nrdc, Sema7a, Fxn, Shtn1, Eif2b2, Rufy3, Map1b, Cyfip1, Cxcl12, Stk11, Pak1, Myo5b
GOBP_POSITIVE_REGULATION_OF_AXON_EXTENSION	0.296111	0.484599	0.0272885	0.378615	1.12182	30	Trpv2, Fn1, Rpl4, Dbnl, Dbn1, Twf2, Sema7a, Fxn, Shtn1, Eif2b2, Rufy3, Map1b, Cyfip1, Cxcl12, Pak1, Myo5b
GOBP_POSITIVE_REGULATION_OF_BINDING	0.295026	0.484071	0.0256205	0.320884	1.10207	69	Sting1, Parp9, Cln5, Dtx3l, Stk4, Eno1, Nvl, Nme1, Rpl11, Mmp9, B2m, Eif3e, Ufl1, Eif3d, Stk3, Cdk5, Trim28, Stmn1, Plaur, Ran, Tmed2, Ddrgk1, Trim21, Lamtor5, Ncbp1
GOBP_POSITIVE_REGULATION_OF_BLOOD_PRESSURE	0.358111	0.540816	0.0252817	0.414986	1.08298	17	Ncf2, G6pdx, Cyba, Manf
GOBP_POSITIVE_REGULATION_OF_BLOOD_VESSEL_ENDOTHELIAL_CELL_MIGRATION	0.101439	0.238708	0.0847686	-0.387922	-1.30443	26	Tgfbr3, Nrp1, Hspb1, Hdac7, Plcg1, Col18a1, Adam17, Hmgb1
GOBP_POSITIVE_REGULATION_OF_B_CELL_ACTIVATION	0.00187023	0.012528	0.45506	0.573533	1.72774	33	Ptprc, Btk, Syk, Pnp, Sh3kbp1, Cd74, Ada, Inpp5d, Card11, Tlr9, Nckap1l, Sash3, Nod2, Tfrc, Spi1, Mif, Stat6, Bst1, Ighm, Pcid2, Exosc6
GOBP_POSITIVE_REGULATION_OF_B_CELL_MEDIATED_IMMUNITY	0.0179861	0.0675516	0.130086	0.626858	1.58673	15	C3, Ptprc, Btk, Ighg2b, Ighg1, Nod2, Tfrc, Stat6, Hpx, Exosc6
GOBP_POSITIVE_REGULATION_OF_B_CELL_PROLIFERATION	0.0209882	0.0751334	0.119566	0.601371	1.56938	17	Ptprc, Btk, Cd74, Ada, Card11, Tlr9, Nckap1l, Sash3, Tfrc, Mif, Bst1, Ighm
GOBP_POSITIVE_REGULATION_OF_CALCIUM_ION_TRANSMEMBRANE_TRANSPORT	0.0509915	0.147116	0.12797	-0.375661	-1.36193	36	Gstm7, Akap5, Ehd3, Stim1, Cav1, Plcg1, Ednra, Nipsnap2, Ppp3ca, Rapgef3, Slc9a1, Atp1b1
GOBP_POSITIVE_REGULATION_OF_CALCIUM_ION_TRANSMEMBRANE_TRANSPORTER_ACTIVITY	0.0139795	0.0556914	0.215783	-0.583426	-1.69134	15	Gstm7, Ehd3, Stim1, Nipsnap2, Slc9a1, Atp1b1
GOBP_POSITIVE_REGULATION_OF_CALCIUM_ION_TRANSPORT	0.251719	0.439427	0.0598876	-0.286334	-1.1111	50	Gstm7, Akap5, Atp2b1, Ehd3, Stim1, Cav1, Plcg1, Ednra, Nipsnap2, Ppp3ca, Rapgef3, Slc9a1, Atp1b1, Trpc6
GOBP_POSITIVE_REGULATION_OF_CALCIUM_MEDIATED_SIGNALING	0.721953	0.823681	0.0142623	0.302284	0.827337	21	Syk, Clec7a, Ada, Zap70, Itgal, Plcg2
GOBP_POSITIVE_REGULATION_OF_CANONICAL_NF_KAPPAB_SIGNAL_TRANSDUCTION	0.0922568	0.224	0.0505748	0.375908	1.29105	69	Ltf, S100a4, Clec7a, Cd74, Gapdh, Casp1, Irak4, Card11, Tlr9, Dhx15, Tlr3, Ddx21, Tgm2, Prkcb, Mtdh, Myd88, Nod2, Casp8, Tfrc, Trim30d, Parp1, Trim12c
GOBP_POSITIVE_REGULATION_OF_CANONICAL_WNT_SIGNALING_PATHWAY	0.669963	0.791783	0.0143884	0.287554	0.874789	35	Atp6ap2, Rbpj, Col1a1, Rps12, Usp8, Usp47
GOBP_POSITIVE_REGULATION_OF_CARBOHYDRATE_METABOLIC_PROCESS	0.618677	0.75709	0.0331862	-0.258466	-0.916852	33	Mtor, Sorbs1, Src, Prkce, Uchl1, Insr, Plcd1, Hmgb1, Gpt
GOBP_POSITIVE_REGULATION_OF_CATABOLIC_PROCESS	0.940423	0.968141	0.00510788	0.198831	0.78241	244	Sting1, Prkcd, Sqstm1, Hmox1, Nsf, Dtx3l, Tlr2, Ptk2b, Psmd10, Ptpn1, Gpd1, Igtp, Pip4k2a, Ybx1, Sec22b, Rack1, Irgm2, Tlr9, Nrdc, Ufl1, Rock2, Exosc8, Irgm1, Caprin1, Sptlc2, Gclc, Clu, Pabpc1, Syncrip, Hnrnpd, Pnpt1, Pde12, Vcp, Rnf40, Mtdh, Nod2, Lpcat1, Cul4b, Ddb1, Trim30d, Trim12c, Bax, Daglb, Hspbp1, Tardbp, Dhx9, Ddrgk1, Trim21, Snx7, Mov10, Csde1, Dab2, Snx9, Vps11, Usp5, Sptlc1, Gga1, L…
GOBP_POSITIVE_REGULATION_OF_CATION_CHANNEL_ACTIVITY	0.0541732	0.154916	0.109216	-0.496924	-1.46903	16	Gstm7, Ehd3, Stim1, Nedd4l, Ednra, Nipsnap2
GOBP_POSITIVE_REGULATION_OF_CELLULAR_CATABOLIC_PROCESS	0.861427	0.913778	0.0083378	0.21859	0.80054	111	Sting1, Prkcd, Sqstm1, Hmox1, Dtx3l, Tlr2, Ptpn1, Gpd1, Igtp, Pip4k2a, Irgm2, Tlr9, Nrdc, Ufl1, Irgm1, Sptlc2
GOBP_POSITIVE_REGULATION_OF_CELLULAR_COMPONENT_BIOGENESIS	0.0110103	0.0473114	0.38073	-0.252103	-1.24724	260	Cdh5, Rgcc, Nrp1, Tppp3, Tppp, Sorbs3, Msn, Cd36, Gpm6a, Cldn5, Mtor, Synpo, Cdc42ep1, Fermt2, Dync1h1, Carmil1, Eps8l2, Lims1, Fhod1, Ppm1f, Acvrl1, Src, Limch1, Prkce, Cd47, Nckap1, Tek, Numa1, Abca3, Stub1, Iqsec1, Drg1, Cav1, Cdc42ep4, Pxn, Baiap2l1, Ralb, Ckap5, Dnm3, Stam, Dctn1, Flrt3, Dag1, Cav3, Zdhhc5, Aqp1, Dlg1, Adgre5, Cdkn1b, Adgrl3, Septin7, Mecp2, Vps4b, Rock1, Rala, Rapgef3, Park…
GOBP_POSITIVE_REGULATION_OF_CELLULAR_RESPONSE_TO_INSULIN_STIMULUS	0.53439	0.697589	0.0185245	0.346329	0.957607	22	Ptpn2, Snx5, Ptpn1, Ctsd
GOBP_POSITIVE_REGULATION_OF_CELL_ACTIVATION	4.52044e-06	0.000128489	0.610527	0.475332	1.78606	140	Cyrib, H2-Aa, Ctsc, H2-Ab1, Crlf2, Ptprc, Anxa1, Lgals1, Mmp8, Btk, H2-DMb1, Syk, Il16, Pnp, Sh3kbp1, Clec7a, Cd74, Coro1a, Dgat1, H2-Eb1, H2-DMa, Thy1, Cd274, Plek, Ada, Inpp5d, Zap70, Pycard, H2-DMb2, Dock8, Ap3b1, Card11, B2m, Malt1, Tlr9, Rps3, Itgal, Cbfb, Irgm1, Xrcc6, Nckap1l, Sash3, Arid1a, Csf1r, Kars1, Cyld, Myd88, Lbp, Actl6a, Nod2, Tfrc, Spi1, Axl, Mif, Vnn1, Smarce1, Stat6, Bst1, Igh…
GOBP_POSITIVE_REGULATION_OF_CELL_ADHESION	0.171593	0.335635	0.0328914	0.292352	1.14478	228	Cyrib, H2-Aa, Cd44, Apbb1ip, Fn1, Ptpn6, H2-Ab1, Vav1, Ptprc, Anxa1, Lgals1, Calr, H2-DMb1, Syk, Cfl1, P4hb, Pnp, Itgb2, Cd74, Coro1a, H2-Eb1, H2-DMa, Stk4, Ptk2b, Thy1, Cd274, Capn1, Ada, Zap70, Pycard, H2-DMb2, Dock8, Ap3b1, Card11, B2m, Malt1, Dbn1, Iqgap1, Arpc2, Myh9, Ctsg, St3gal4, Rps3, Itgal, Cbfb, Irgm1, Tgm2, Elane, Emilin1, Nckap1l, Sash3, Arid1a, Cyld, Spp1, Actl6a, Agr2, Hsd17b12
GOBP_POSITIVE_REGULATION_OF_CELL_CELL_ADHESION	0.00881157	0.0399708	0.163242	0.38585	1.43505	128	Cyrib, H2-Aa, Cd44, H2-Ab1, Ptprc, Anxa1, Lgals1, H2-DMb1, Syk, Pnp, Itgb2, Cd74, Coro1a, H2-Eb1, H2-DMa, Thy1, Cd274, Capn1, Ada, Zap70, Pycard, H2-DMb2, Dock8, Ap3b1, Card11, B2m, Malt1, Ctsg, St3gal4, Rps3, Itgal, Cbfb, Irgm1, Elane, Nckap1l, Sash3, Arid1a, Cyld, Actl6a, Tfrc, Plaur, Fgg, Vnn1, Smarce1, Fga, Alox5, Ccdc88b, Hsph1, Sirpa, Sart1, Smarcb1
GOBP_POSITIVE_REGULATION_OF_CELL_CYCLE	0.807657	0.878826	0.009343	0.227711	0.836792	115	Anxa1, Calr, Lgmn, Tgm1, Psmd10, Rpl17, Rps15a, Rock2, Npm1, Apex1, Larp7, Csf1r, Rcc2, Cpsf3, Smc4, Plcg2, Camk2d, Cul4b, Rrm1, Atrx, Smc2, Ddx3x, Cdc73, Zpr1, Ranbp1, Ppp1r10, Rrm2b, Pcid2, Trim21, Eif4e, Asns, Macroh2a1
GOBP_POSITIVE_REGULATION_OF_CELL_CYCLE_G1_S_PHASE_TRANSITION	0.243845	0.43047	0.0312975	0.411132	1.17063	25	Anxa1, Rpl17, Apex1, Larp7, Csf1r, Cpsf3, Plcg2, Cul4b, Rrm1, Ddx3x, Cdc73
GOBP_POSITIVE_REGULATION_OF_CELL_CYCLE_G2_M_PHASE_TRANSITION	0.859797	0.913207	0.012198	0.278548	0.70507	15	Npm1, Rcc2, Camk2d, Rrm1, Rrm2b
GOBP_POSITIVE_REGULATION_OF_CELL_CYCLE_PHASE_TRANSITION	0.351845	0.538152	0.0236175	0.334833	1.07366	46	Anxa1, Rpl17, Npm1, Apex1, Larp7, Csf1r, Rcc2, Cpsf3, Plcg2, Camk2d, Cul4b, Rrm1, Ddx3x, Cdc73, Ppp1r10, Rrm2b
GOBP_POSITIVE_REGULATION_OF_CELL_CYCLE_PROCESS	0.207742	0.383054	0.0791568	-0.256838	-1.11239	90	Rgcc, Map3k20, Rdx, Pkp4, Dync1h1, Pbx1, Cdk1, Prkce, Numa1, Usp19, Fen1, Sphk1, Wnk1, Pkn2, Pebp1, Insr, Adam17, Vps4b
GOBP_POSITIVE_REGULATION_OF_CELL_DEVELOPMENT	0.154946	0.314853	0.0351677	0.299441	1.16132	201	H2-Aa, Man2a1, Trpv2, Fn1, Ptprc, Anxa1, Itgam, Syk, Evi2b, Pnp, Actr2, Clec7a, Cd74, H2-DMa, Actr3, Tlr2, Ada, Inpp5d, Hcls1, Zap70, Xrcc5, Rpl4, Ap3b1, Dbnl, Malt1, Dbn1, Twf2, Tlr9, Arrb2, Nrdc, Ufl1, Sema7a, Hdac1, Vim, Cbfb, Prmt5, Tgm2, Caprin1, Fxn, Xrcc6, Srrt, Nckap1l, Sash3, Arid1a, Csf1r, Cyld, Actl6a, Casp8, Fes
GOBP_POSITIVE_REGULATION_OF_CELL_DIVISION	0.11921	0.264971	0.0758099	-0.401397	-1.29288	22	Pkp4, Prkce, Wnk1, Pkn2, Igf1r, Cat, Men1
GOBP_POSITIVE_REGULATION_OF_CELL_GROWTH	0.351878	0.538152	0.0221511	0.299597	1.06437	88	Trpv2, Fn1, Cdkn2aip, Cfl1, Cyba, Ptk2b, Psmd10, Rpl4, Usp47, Dbnl, Dbn1, Twf2, Sema7a, Sdcbp, Itsn2, Fxn, Sfn, Shtn1, Ddx3x, Ddx39b, Eif2b2, Rufy3, Commd5, Map1b, Cyfip1, Mtpn, Ncbp1, Acsl4, Akt1, Cxcl12, Exosc9, Pak1, Myo5b, Pum2, Hnrnpk
GOBP_REGULATION_OF_CELL_SUBSTRATE_JUNCTION_ORGANIZATION	0.00442322	0.0241941	0.407018	-0.433729	-1.63649	43	Nrp1, Vcl, Fermt2, Lims1, Ppm1f, Acvrl1, Src, Limch1, Tek, Iqsec1, Lrp1
GOBP_POSITIVE_REGULATION_OF_CELL_KILLING	0.000745653	0.00628663	0.477271	0.594712	1.79154	33	Cyrib, Vav1, Ptprc, Itgam, Syk, Pnp, Clec7a, H2-T23, H2-D1, H2-Q7, B2m, Tap2, H2-M3, Spi1, Arg1, Ap1g1, H2-K1, Lamp1, H2-Q4
GOBP_POSITIVE_REGULATION_OF_CELL_MATRIX_ADHESION	0.0030195	0.0182288	0.431708	-0.487938	-1.77945	37	Prkcz, Nrp1, Cdh13, Jup, Rras, Cd36, Fermt2, Lims1, Ppm1f, Ilk, Tek, Utrn, Dmd, Dag1, Rock1, Epb41l5, Itgb3
GOBP_POSITIVE_REGULATION_OF_CELL_MORPHOGENESIS	0.851364	0.906614	0.0112747	0.255386	0.744598	28	Actr2, Actr3, Dbnl, Dbn1, Caprin1
GOBP_POSITIVE_REGULATION_OF_CELL_PROJECTION_ORGANIZATION	0.919775	0.951889	0.00604594	0.203493	0.785636	190	Lcn2, Trpv2, Fn1, S100a9, Hspa5, Cfl1, Actr2, Rac2, Actr3, Ptk2b, Grn, Pfn1, Rpl4, Nme1, Fscn1, Crp, Dbnl, Dbn1, Twf2, Iqgap1, Arpc2, Nrdc, Septin9, Sema7a, Caprin1, Fxn
GOBP_POSITIVE_REGULATION_OF_CELL_SUBSTRATE_ADHESION	0.00215645	0.0139855	0.431708	-0.371595	-1.57115	79	Prkcz, Crk, Nrp1, Cdh13, Jup, Rras, Rsu1, Cd36, Itgb1, Fermt2, Carmil1, Lims1, Ppm1f, Prkce, Ilk, Egflam, Tek, Itga3, Utrn, Lims2, Dmd, Dag1, Itga6, Rock1, Npnt, Fbln1, Dock1, Epb41l5, Abi3bp, Itgb3
GOBP_POSITIVE_REGULATION_OF_CELL_JUNCTION_ASSEMBLY	0.00916285	0.0412473	0.310777	-0.433555	-1.60117	39	Nrp1, Cldn5, Fermt2, Lims1, Ppm1f, Acvrl1, Tek, Iqsec1, Cav1, Flrt3, Adgre5, Adgrl3, Rock1, Epb41l5, Agrn
GOBP_POSITIVE_REGULATION_OF_CHEMOKINE_PRODUCTION	0.0260556	0.0893491	0.102435	0.491137	1.49413	35	Oas1a, Syk, Il16, Clec7a, Cd74, Tlr2, Pycard, Tlr9, Tlr3, Csf1r, Eif2ak2, Myd88, Lbp, Nod2, Cd84, Mif
GOBP_POSITIVE_REGULATION_OF_CHEMOTAXIS	0.696543	0.807472	0.0129436	0.260919	0.875401	60	Fn1, C5ar1, Calr, Lgmn, Il16, Rac2, Cd74, Ptk2b, Pla2g7, Nckap1l, Csf1r, Lbp
GOBP_POSITIVE_REGULATION_OF_CHOLESTEROL_EFFLUX	0.000243403	0.00279399	0.518848	-0.731061	-2.16119	16	Pon1, Abca8b, Ces1d, Adipoq, Abca3, Cav1, Lrp1
GOBP_POSITIVE_REGULATION_OF_CHROMOSOME_ORGANIZATION	0.202025	0.375059	0.033361	0.364735	1.18365	49	Pml, Xrcc5, Cct2, Gnl3, Cct3, Cct7, Hnrnpd, Tcp1, Dkc1, Fbxo4, Actl6a, Smc4, Trim28, Atrx, Cct4, Smc2, Pnkp
GOBP_POSITIVE_REGULATION_OF_COAGULATION	0.813504	0.883222	0.0251123	-0.250027	-0.775165	19	Cd36, Ano6, Vwf
GOBP_POSITIVE_REGULATION_OF_COLD_INDUCED_THERMOGENESIS	0.543119	0.703664	0.017536	0.315764	0.955575	34	Lcn2, Trpv2, Plac8, Gatm, Syk
GOBP_POSITIVE_REGULATION_OF_CYSTEINE_TYPE_ENDOPEPTIDASE_ACTIVITY	0.00631423	0.0318315	0.202499	0.456442	1.55308	65	S100a8, S100a9, Lgmn, Syk, Clec7a, Casp1, Pml, Ctsd, Cyfip2, Pycard, Stat1, Malt1, Rack1, Rps3, Gramd4, Bak1, Vcp, Casp8, Bax, Ddx3x, Pdcd5, Card9, Mcl1, Lck, Htra2, Apaf1, Bad
GOBP_POSITIVE_REGULATION_OF_CYTOKINESIS	0.00661417	0.0328184	0.31828	-0.620791	-1.83521	16	Pkp4, Prkce, Wnk1, Pkn2, Igf1r
GOBP_POSITIVE_REGULATION_OF_CYTOKINE_PRODUCTION	9.91582e-07	3.56532e-05	0.643552	0.463652	1.78789	188	Cyrib, Fcgr2b, Cybb, Sting1, Cd14, Crlf2, C3, Ptprc, Anxa1, C5ar1, Ifih1, Oas1a, Mmp8, Atp6ap2, Btk, Syk, Irf5, Il16, Pnp, Cyba, Clec7a, Cd74, Camp, Fgr, Gapdh, Grk2, Dhx58, Casp1, Tlr2, Cd274, Kpna2, H2-Q7, Pycard, Tmed10, Rbm47, Mapkapk2, Stat1, Card11, B2m, Malt1, Rftn1, Tlr9, Unc93b1, Gbp5, Isg15, Rps3, Tlr3, Sema7a, Rock2, Ddx21, Elane, Epx, Ncl, Chi3l1, Sash3, Clu, Csf1r, Irak3, Eif2ak2, My…
GOBP_POSITIVE_REGULATION_OF_CYTOKINE_PRODUCTION_INVOLVED_IN_IMMUNE_RESPONSE	0.0106895	0.0464223	0.161159	0.521835	1.58751	35	Syk, Irf5, Clec7a, Cd74, Casp1, Tlr2, Pycard, Mapkapk2, B2m, Malt1, Tlr3, Sema7a, Ddx21, Sash3, Myd88, Nod2, Plcg2, Hk1, Mif
GOBP_POSITIVE_REGULATION_OF_CYTOSKELETON_ORGANIZATION	0.00316259	0.0188599	0.431708	-0.335846	-1.48535	103	Rgcc, Nrp1, Sorbs3, Mtor, Synpo, Cdc42ep1, Fermt2, Dync1h1, Carmil1, Fhod1, Ppm1f, Cfl2, Limch1, Prkce, Cd47, Nckap1, Numa1, Drg1, Cav1, Cdc42ep4, Pxn, Baiap2l1, Ckap5, Add3, Dctn1, Cav3, Dlg1, Cdkn1b, Mecp2, Vps4b, Rapgef3, Dstn, Myo1c, Arhgef10, Icam1, Cttn, Git1
GOBP_POSITIVE_REGULATION_OF_CYTOSOLIC_CALCIUM_ION_CONCENTRATION	0.35974	0.541768	0.0479378	-0.27624	-1.04227	43	Akap5, Gnb1, Cd36, Cmklr1, Cav1, Lrp1, Cacna2d1, Ednra, Cav3, Nptn, Hmgb1
GOBP_POSITIVE_REGULATION_OF_DEFENSE_RESPONSE	1.03124e-08	8.16688e-07	0.74774	0.48073	1.87112	213	Alox5ap, Ctsc, Sting1, Ltf, Cd14, Parp9, C3, Vav1, S100a8, Lgals1, Ifih1, S100a9, Oas1a, Mmp8, Trex1, Ctss, Btk, Syk, Rps19, Sqstm1, Il16, Cyba, Clec7a, Ifi204, Naglu, Hspa8, Cd74, Dhx58, Casp1, Tlr2, Mndal, Grn, Zbp1, Cd274, Tab1, Igtp, Xrcc5, Pycard, Rbm47, Nmi, Ap3b1, Mapkapk2, Rftn1, Irgm2, Tlr9, Arrb2, Ighg2b, Unc93b1, Gbp5, Gbp7, Nlrx1, Tlr3, Irgm1, Xrcc6, Ube2k, Smpdl3b, Ighg1, Emilin1, Gr…
GOBP_POSITIVE_REGULATION_OF_DENDRITIC_SPINE_DEVELOPMENT	0.471807	0.640515	0.0195298	0.328382	0.998996	35	Cfl1, Actr2, Actr3, Grn, Dbnl, Dbn1, Caprin1
GOBP_POSITIVE_REGULATION_OF_DENDRITIC_SPINE_MORPHOGENESIS	0.0777794	0.200602	0.0609531	0.547134	1.4064	16	Actr2, Actr3, Dbnl, Dbn1, Caprin1, Opa1, Dnm1l
GOBP_POSITIVE_REGULATION_OF_DEPHOSPHORYLATION	0.285932	0.473969	0.0506842	-0.317934	-1.1016	30	Cdh5, Itga1, Gna12, Slc39a10, Src, Ppp2r5a, Rock1, Npnt, Ppp2r5d, Dlc1, Ppp1r7, Nck2
GOBP_POSITIVE_REGULATION_OF_DEVELOPMENTAL_GROWTH	0.845859	0.903333	0.00929366	0.227142	0.797356	81	Trpv2, Fn1, C3, Rbpj, Naca, Rpl4, Ppib, Dbnl, Dbn1, Twf2, Sema7a, Sh3pxd2b, Itsn2, Fxn, Sash3
GOBP_POSITIVE_REGULATION_OF_DNA_BINDING	0.752912	0.846555	0.0141232	0.312155	0.790138	15	Nme1, Mmp9, Trim28, Plaur, Ddrgk1, Lamtor5, Sirt2, Smarca4
GOBP_POSITIVE_REGULATION_OF_DNA_BINDING_TRANSCRIPTION_FACTOR_ACTIVITY	0.116393	0.261324	0.043438	0.342503	1.233	98	Fcgr2b, Sting1, Ltf, Ripk3, Clec7a, Tlr2, Rwdd1, Thap11, Psma6, Pycard, Card11, Malt1, Tlr9, Rps3, Tlr3, Npm1, Clu, Mtdh, Irak3, Eif2ak2, Myd88, Stk3, Nod2, Plcg2, Tfrc, Trim30d, Trim12c, Cd84, Trim26, Dhx9, Lrrfip1, Smarcb1, Ddrgk1, Ikbkb, Trim21, Card9, Lamtor5, Bud31, Trappc9, Traf1, Camk1d, Akt1, Rela
GOBP_POSITIVE_REGULATION_OF_DNA_BIOSYNTHETIC_PROCESS	0.135746	0.287358	0.0430778	0.418165	1.26547	34	Ptk2b, Nvl, Xrcc5, Cct2, Arrb2, Pcna, Cct3, Rfc5, Cct7, Tcp1, Dkc1, Fbxo4, Camk2d, Cct4, Pnkp, Ddx39b, Gfer, Ptges3
GOBP_POSITIVE_REGULATION_OF_DNA_METABOLIC_PROCESS	0.00700961	0.0339376	0.183397	0.393961	1.46179	125	Ptprc, Prkcd, Smchd1, Pnp, Actr2, Pml, Ptk2b, Cacybp, Nvl, Morf4l2, Pfn1, Xrcc5, Cct2, Gnl3, Arrb2, Pcna, Rps3, Cct3, Npm1, Rfc5, Cct7, Arid1a, Syncrip, Hnrnpd, Tcp1, Map2k4, Dkc1, Fbxo4, Actl6a, Camk2d, Tfrc, Parp1, Trim28, Atrx, Bax, Cct4, Pnkp, Bcl7c, Ddx39b, Smarce1, Stat6, Dhx9, Ppp1r10, Smarcb1, Gfer, Exosc6, Ptges3, Hnrnpab, Smarcc2, Akt1, Eya3, Baz1a, Morf4l1, Parg
GOBP_POSITIVE_REGULATION_OF_DNA_RECOMBINATION	0.102179	0.2393	0.0517364	0.48013	1.34079	23	Ptprc, Actr2, Morf4l2, Actl6a, Tfrc, Parp1, Stat6, Exosc6, Morf4l1, Dmap1, Was, Fus, Exosc3
GOBP_POSITIVE_REGULATION_OF_DNA_REPAIR	0.0453906	0.134808	0.0752539	0.431501	1.40531	50	Smchd1, Pnp, Actr2, Morf4l2, Pcna, Rps3, Arid1a, Actl6a, Parp1, Trim28, Pnkp, Bcl7c, Smarce1, Dhx9, Smarcb1, Smarcc2, Eya3, Morf4l1, Parg, Smarca4, Ube2n, Dmap1, Babam2, Was, Fus, Pbrm1, Uchl5, Tigar, Smarcd1, Parp3, Prmt1, Dpf2
GOBP_POSITIVE_REGULATION_OF_DNA_REPLICATION	0.300086	0.489466	0.0279864	0.416636	1.12948	20	Cacybp, Pcna, Npm1, Map2k4, Atrx, Dhx9, Baz1a, Endog, Cst3, Smarca5, Cdk2
GOBP_POSITIVE_REGULATION_OF_DNA_TEMPLATED_TRANSCRIPTION_ELONGATION	0.79245	0.870023	0.0132183	0.294759	0.769224	17	Ccnk, Parp1, Cdc73, Ncbp1, Dab2, Map2k1, Cdk9, Zmynd8, Med1
GOBP_POSITIVE_REGULATION_OF_DNA_TEMPLATED_TRANSCRIPTION_INITIATION	0.997494	0.999538	0.00997587	0.178139	0.450911	15	Sub1, Psmc6, Taf4, Med1, Nfkb1, Taf6, Ercc1, Bclaf1, Ikzf1, Creb1
GOBP_POSITIVE_REGULATION_OF_DOUBLE_STRAND_BREAK_REPAIR	0.094591	0.227753	0.052485	0.441621	1.33036	33	Smchd1, Actr2, Morf4l2, Arid1a, Actl6a, Parp1, Pnkp, Bcl7c, Smarce1, Smarcb1, Smarcc2, Morf4l1, Smarca4, Ube2n, Dmap1, Was, Fus, Pbrm1, Smarcd1, Parp3, Prmt1, Dpf2
GOBP_POSITIVE_REGULATION_OF_DOUBLE_STRAND_BREAK_REPAIR_VIA_HOMOLOGOUS_RECOMBINATION	0.348176	0.53406	0.0258396	0.426697	1.09682	16	Actr2, Morf4l2, Actl6a, Parp1, Morf4l1, Dmap1, Was, Fus, Prmt1
GOBP_POSITIVE_REGULATION_OF_ENDOCYTOSIS	0.0859942	0.21411	0.0508309	0.345123	1.2618	110	Fcgr2b, Dock2, Rab27a, Cd14, C3, Ptprc, Calr, Btk, Syk, Cyba, Clec7a, Nsf, Lman2, Sftpd, Cfp, Abr, Pycard, B2m, Myh9, Arrb2, Ighg2b, Ankfy1, Ighg1, Nckap1l, Clu, Sftpa1, Lbp, Nod2, Plcg2, Ppt1
GOBP_POSITIVE_REGULATION_OF_ENDOTHELIAL_CELL_MIGRATION	0.591331	0.740019	0.0154705	0.28292	0.930243	53	Lcn2, Anxa1, Calr, Lgmn, Hmox1, Ptk2b, Grn
GOBP_POSITIVE_REGULATION_OF_ENDOTHELIAL_CELL_PROLIFERATION	0.632619	0.765925	0.0338729	-0.249399	-0.916381	38	Cdh13, Mtor, Acvrl1, Cav2, Cav1, Plcg1, Col18a1, Adam17, Hmgb1, Itgb3, Pdcd6
GOBP_POSITIVE_REGULATION_OF_EPITHELIAL_CELL_APOPTOTIC_PROCESS	0.0521117	0.149898	0.115932	-0.450598	-1.45136	22	Akr1c14, Rgcc, Mtor, Ager, Prkci, Ano6, Plcg1, Ecscr, Col18a1, Sort1
GOBP_POSITIVE_REGULATION_OF_EPITHELIAL_CELL_MIGRATION	0.233437	0.416	0.0729388	-0.259241	-1.10903	84	Tgfbr3, Nrp1, Rras, Hspb1, Mtor, Ppm1f, Src, Prkce, Tek, Anxa3, Itga3, Iqsec1, Hdac7, Plcg1, Col18a1, Aqp1, Bcas3, Rhob, Adam17, Rtn4, Dock1, Hmgb1, Epb41l5, Itgb3
GOBP_POSITIVE_REGULATION_OF_EPITHELIAL_CELL_PROLIFERATION	0.536511	0.699237	0.0163473	0.280499	0.963371	69	Lrg1, C5ar1, Btk, Cyba, Hmox1, B4galt1, Rbpj, Tgm1, Grn, Nme1
GOBP_POSITIVE_REGULATION_OF_EPITHELIAL_TO_MESENCHYMAL_TRANSITION	0.110186	0.251577	0.0780353	-0.419666	-1.31625	20	Rgcc, Mtor, Tgfb1i1, Fermt2, Ager, Ctnnb1
GOBP_POSITIVE_REGULATION_OF_ERK1_AND_ERK2_CASCADE	0.775436	0.859837	0.0109065	0.242116	0.836207	72	Cd44, C3, Ptprc, C5ar1, Cd74, Tlr2, Ptk2b, Pycard, Glipr2, Myh9, Arrb2, Sema7a, Chi3l1, Gpnmb, Csf1r, Nod2, Camk2d, Mif, Fgg, Fga, Dennd2b, Card9, Alox15, Shc1
GOBP_POSITIVE_REGULATION_OF_ERYTHROCYTE_DIFFERENTIATION	0.262273	0.450638	0.0310188	0.464815	1.17656	15	Inpp5d, Stat1, Isg15, Nckap1l, Stat3, Mapk14, Stat5b, Prmt1, Smap1, Hmgb2, Med1
GOBP_POSITIVE_REGULATION_OF_ESTABLISHMENT_OF_PROTEIN_LOCALIZATION	0.434032	0.605987	0.0755861	-0.210972	-1.00444	178	Ano1, Akap5, Prkcz, Gna11, Pfkm, Gnaq, Jup, Cdh1, Pgrmc1, Cdk1, Stim1, Cct6a, Src, Gnas, Prkce, Bag3, Glud1, Tek, Pdcd10, Cd81, Lrp1, Kif5b, Wls, Vamp2, Vsnl1, Sytl4, Cct8, Abat, Ppm1a, Ywhae, Psmd9, Myom1, Mtcl1, Rapgef3, Arrb1, Hyal2, Coro2b, Hspa1l, Myo1c
GOBP_POSITIVE_REGULATION_OF_EXOCYTOSIS	0.298933	0.487912	0.0262087	0.34445	1.10991	47	Rab27a, Cd177, Itgam, Syk, Itgb2, Fgr, Sdcbp, Cdk5, Ap1g1, Fgg, Fga, Lamp1, Septin5, Stxbp1, Myo5b, Dnm1l, Fgb
GOBP_POSITIVE_REGULATION_OF_EXTRACELLULAR_MATRIX_ORGANIZATION	0.906493	0.943942	0.0224785	-0.237789	-0.689343	15	Rgcc
GOBP_POSITIVE_REGULATION_OF_EXTRINSIC_APOPTOTIC_SIGNALING_PATHWAY	0.0757657	0.196862	0.0590383	0.45838	1.37492	32	Ptprc, Pdia3, Stk4, Pml, Ppp2r1b, Pycard, Siglec1, Cyld, Stk3, Casp8
GOBP_POSITIVE_REGULATION_OF_FATTY_ACID_METABOLIC_PROCESS	0.1102	0.251577	0.0501083	0.502473	1.345	19	Anxa1, Nucb2, Cd74, Dgat1
GOBP_POSITIVE_REGULATION_OF_FAT_CELL_DIFFERENTIATION	0.619637	0.757886	0.0169453	0.350443	0.887054	15	Stk4, Sh3pxd2b, Stk3, Uchl3, Fndc3b, Akt1, Mapk14
GOBP_POSITIVE_REGULATION_OF_FIBROBLAST_PROLIFERATION	0.434229	0.605987	0.0213467	0.357011	1.02444	26	Fn1, Cd74, Grk2, Pml, Ndufs4, Fndc3b, Mif, Dhx9, Rnaseh2b
GOBP_POSITIVE_REGULATION_OF_FILOPODIUM_ASSEMBLY	0.400799	0.578562	0.0390039	-0.325972	-1.02239	20	Nrp1, Gpm6a, Dnm3, Rala, Palm, Agrn
GOBP_POSITIVE_REGULATION_OF_G1_S_TRANSITION_OF_MITOTIC_CELL_CYCLE	0.46599	0.635087	0.020742	0.369908	1.0028	20	Anxa1, Rpl17, Apex1, Larp7, Cpsf3, Cul4b, Rrm1, Ddx3x
GOBP_POSITIVE_REGULATION_OF_GENE_EXPRESSION_EPIGENETIC	0.808584	0.878899	0.0120357	0.266277	0.776353	28	Apex1, Spi1, Smarcb1, Noc2l, Rbbp5, Macroh2a1, Trmt112, Atad2b, Padi2, Zmpste24, Smarca4, Glyr1, Smarcd1, Kdm2a, Dpy30
GOBP_POSITIVE_REGULATION_OF_GLIAL_CELL_DIFFERENTIATION	0.687383	0.801514	0.0150842	0.316534	0.847285	19	Actr3, Tlr2, Hdac1, Prmt5, Csf1r, Bin1, Rela, Bag1, Prpf19
GOBP_POSITIVE_REGULATION_OF_GLIOGENESIS	0.715727	0.819733	0.0135331	0.27899	0.844289	34	Actr3, Tlr2, Arrb2, Ufl1, Hdac1, Vim, Prmt5, Csf1r, Bin1
GOBP_POSITIVE_REGULATION_OF_GLUCOSE_IMPORT	0.109519	0.25096	0.0764929	-0.438067	-1.31602	17	Adipoq, Sorbs1, Prkci, Rap1a, Appl1, Insr
GOBP_POSITIVE_REGULATION_OF_GLUCOSE_METABOLIC_PROCESS	0.955837	0.975876	0.0104535	0.22872	0.596886	17	Ptpn2, Ddb1, Akt1, Stk11, Slc25a12
GOBP_POSITIVE_REGULATION_OF_GLUCOSE_TRANSMEMBRANE_TRANSPORT	0.381842	0.562904	0.0401503	-0.326002	-1.03867	21	Adipoq, Sorbs1, Prkci, Rap1a, Appl1, Insr
GOBP_POSITIVE_REGULATION_OF_GRANULOCYTE_CHEMOTAXIS	0.303995	0.492884	0.028311	0.449536	1.13788	15	C5ar1, Rac2, Cd74, Nckap1l, Lbp, Dysf, Camk1d, Dnm1l
GOBP_POSITIVE_REGULATION_OF_GROWTH	0.506162	0.673322	0.0160259	0.266231	0.987847	125	Trpv2, Fn1, Cdkn2aip, C3, Cfl1, Cyba, Rbpj, Ptk2b, Psmd10, Naca, Rpl4, Ppib, Usp47, Dbnl, Dbn1, Twf2, Rftn1, Sema7a, Sdcbp, Sh3pxd2b, Itsn2, Fxn, Sfn, Sash3
GOBP_POSITIVE_REGULATION_OF_GTPASE_ACTIVITY	0.13172	0.281962	0.102168	-0.265723	-1.15837	95	Crk, Mmut, Rsu1, Itgb1, Pkp4, Fermt2, Lims1, Tbc1d4, Arhgef7, Cav2, Tbc1d10a, Arhgef26, Asap2, Agap3, Dock6, Agap1, Prex2, Dock9, Arap3, Arhgap24, Itga6, Usp6nl, Arhgap29, Rapgef3, Arhgap44, Ndel1, Ralbp1, Arhgef10
GOBP_POSITIVE_REGULATION_OF_HEMOPOIESIS	0.00219325	0.0141491	0.344521	0.470549	1.62516	72	H2-Aa, Ptprc, Anxa1, Itgam, Syk, Evi2b, Pnp, Cd74, H2-DMa, Ada, Inpp5d, Hcls1, Zap70, Ap3b1, Malt1, Cbfb, Xrcc6, Nckap1l, Sash3, Arid1a, Csf1r, Cyld, Actl6a, Casp8, Fes, Spi1, Axl, Vnn1, Smarce1, Sart1, Smarcb1, Pcid2
GOBP_POSITIVE_REGULATION_OF_HORMONE_SECRETION	0.21663	0.394386	0.071095	-0.270025	-1.12014	70	Ano1, Gna11, Pfkm, Gnaq, Stim1, Arhgef7, Gnas, Prkce, Glud1, Lrp1, Kif5b, Vsnl1, Itsn1, Abat, Psmd9
GOBP_POSITIVE_REGULATION_OF_HYDROLASE_ACTIVITY	0.0834852	0.210001	0.0496532	0.314635	1.22367	208	Vav1, Ptprc, S100a8, Prkcd, Ctsh, S100a9, Lgmn, Ctss, Syk, Ripk3, Psap, Rcn3, Clec7a, Psme2, Prtn3, Arhgap25, Psme3, Rangap1, Casp1, Pml, Ctsd, Grn, Plek, Cyfip2, Abr, Tbc1d13, Psme1, Rgs10, Pycard, Dock8, Stat1, Malt1, Rack1, Tbc1d2b, Pcna, Rps3, Myo9b, Adap2, Rock2, Ctsl, Gramd4, Bak1, Vcp, Rcc2, Sh3bp1, Casp8, Tbc1d20, Slc27a4, Prex1, Arhgap17, Tbc1d1, Stat3, Gmip, Bax, Tbc1d15
GOBP_POSITIVE_REGULATION_OF_IMMUNE_EFFECTOR_PROCESS	1.8405e-07	9.1837e-06	0.690132	0.540994	1.96974	106	Cyrib, Ptpn6, Cd177, C3, Vav1, Ptprc, Anxa1, Itgam, Btk, H2-DMb1, Syk, Rps19, Irf5, Mzb1, Pnp, Itgb2, Clec7a, Cd74, Fgr, Dhx58, H2-T23, Casp1, Tlr2, H2-D1, Cfp, H2-Q7, Pycard, H2-DMb2, Mapkapk2, B2m, Malt1, Tlr9, Ighg2b, Tap2, Tlr3, Sema7a, Ddx21, Ighg1, Sash3, Myd88, Lbp, Nod2, Plcg2, Tfrc, H2-M3, Spi1, Arg1, Hk1, Ap1g1, H2-K1, Mif, Stat6, Lamp1, H2-Q4, Hpx
GOBP_POSITIVE_REGULATION_OF_IMMUNOGLOBULIN_PRODUCTION	0.0058971	0.0303042	0.229089	0.663851	1.68036	15	Ptprc, Btk, Mzb1, Tlr9, Sash3, Tfrc, Stat6, Hpx, Exosc6
GOBP_POSITIVE_REGULATION_OF_INFLAMMATORY_RESPONSE	5.68636e-06	0.000151121	0.610527	0.614913	2.00934	51	Alox5ap, Ctsc, C3, S100a8, Lgals1, S100a9, Mmp8, Ctss, Btk, Rps19, Il16, Casp1, Tlr2, Grn, Zbp1, Pycard, Nmi, Ighg2b, Ighg1, Ifi35, Csf1r, Kars1, Lbp, Pik3cg, Plcg2
GOBP_POSITIVE_REGULATION_OF_INSULIN_SECRETION	0.0490741	0.143182	0.139715	-0.341873	-1.33433	51	Ano1, Gna11, Pfkm, Gnaq, Stim1, Gnas, Prkce, Glud1, Lrp1, Kif5b, Vsnl1, Abat, Psmd9
GOBP_POSITIVE_REGULATION_OF_INSULIN_SECRETION_INVOLVED_IN_CELLULAR_RESPONSE_TO_GLUCOSE_STIMULUS	0.636182	0.767971	0.029735	-0.279442	-0.89033	21	Ano1, Lrp1, Kif5b, Vsnl1
GOBP_POSITIVE_REGULATION_OF_INTERFERON_ALPHA_PRODUCTION	0.179581	0.346548	0.0386038	0.490287	1.26028	16	Ifih1, Stat1, Tlr9, Tlr3, Ddx3x, Dhx9, Tbk1, Mmp12, Zc3hav1
GOBP_POSITIVE_REGULATION_OF_INTERFERON_BETA_PRODUCTION	0.00523634	0.027652	0.238353	0.602199	1.68167	23	Sting1, Ifih1, Oas1a, Tlr2, Tlr9, Isg15, Tlr3, Ddx3x, Dhx9
GOBP_POSITIVE_REGULATION_OF_INTERLEUKIN_10_PRODUCTION	0.0139921	0.0556914	0.146922	0.617945	1.61263	17	Syk, Clec7a, Tlr2, Cd274, Pycard, Rbm47, Tlr9, Isg15, Sash3, Nod2, Plcg2, Stat3
GOBP_POSITIVE_REGULATION_OF_INTERLEUKIN_12_PRODUCTION	0.110611	0.25181	0.0502506	0.508323	1.34363	18	Syk, Il16, Clec7a, Tlr2, Tlr9, Unc93b1, Tlr3, Nod2, Plcg2, Rel
GOBP_POSITIVE_REGULATION_OF_INTERLEUKIN_1_BETA_PRODUCTION	0.155044	0.314853	0.0413651	0.470357	1.27511	20	Clec7a, Casp1, Tlr2, Pycard, Malt1, Gbp5, Myd88, Nod2, Casp8, Stat3, Hk1
GOBP_POSITIVE_REGULATION_OF_INTERLEUKIN_1_PRODUCTION	0.0826641	0.20815	0.0572815	0.47817	1.3721	26	Il16, Clec7a, Casp1, Tlr2, Pycard, Tmed10, Malt1, Gbp5, Myd88, Nod2, Casp8, Stat3, Hk1
GOBP_POSITIVE_REGULATION_OF_INTERLEUKIN_2_PRODUCTION	0.00345274	0.0200999	0.297233	0.638413	1.70888	19	Ptprc, Anxa1, Pnp, Clec7a, Card11, Malt1, Rps3, Sash3, Plcg2
GOBP_POSITIVE_REGULATION_OF_INTERLEUKIN_6_PRODUCTION	0.00199512	0.0132917	0.431708	0.532777	1.70131	45	Ifih1, Btk, Syk, Il16, Cyba, Clec7a, Cd74, Grk2, Tlr2, Pycard, Tlr9, Unc93b1, Tlr3, Ncl, Myd88, Lbp, Nod2, Plcg2, Stat3
GOBP_POSITIVE_REGULATION_OF_INTERLEUKIN_8_PRODUCTION	0.00311695	0.0187247	0.303779	0.583598	1.72918	30	Cd14, Syk, Clec7a, Cd74, Camp, Tlr2, Pycard, Tlr9, Tlr3, Elane, Chi3l1, Myd88, Lbp, Nod2, Stat3
GOBP_POSITIVE_REGULATION_OF_INTRACELLULAR_PROTEIN_TRANSPORT	0.581266	0.733331	0.0400712	-0.234844	-0.951192	62	Akap5, Jup, Cdh1, Cdk1, Bag3, Tek, Pdcd10, Cd81, Kif5b, Vamp2, Ppm1a, Ywhae
GOBP_POSITIVE_REGULATION_OF_INTRACELLULAR_TRANSPORT	0.0277419	0.0930439	0.220823	-0.307886	-1.33348	90	Akap5, Ehd2, Ehd1, Msn, Rdx, Jup, Dync1h1, Cdh1, Cdk1, Bag3, Tek, Numa1, Pdcd10, Cd81, Kif5b, Vamp2, Rab21, Ezr, Ppm1a, Ywhae, Mecp2, Mtmr2, Rapgef3, Ldlrap1, Hyal2
GOBP_POSITIVE_REGULATION_OF_INTRINSIC_APOPTOTIC_SIGNALING_PATHWAY	0.216402	0.394265	0.0326266	0.383372	1.18091	37	Ptpn2, S100a8, S100a9, Ripk3, Rack1, Rps3, Clu, Rps7, Bax, Rpl26, Mmp2, Vnn1, Mcl1, Lck, Bad, Dnm1l
GOBP_POSITIVE_REGULATION_OF_JNK_CASCADE	0.0824005	0.207845	0.0565788	0.456441	1.36154	31	Fcgr2b, Rassf2, Ptk2b, Naip2, Pycard, Tlr9, Tlr3, Map2k4, Myd88, Stk3, Nod2
GOBP_POSITIVE_REGULATION_OF_JUN_KINASE_ACTIVITY	0.378497	0.558832	0.0244441	0.417231	1.07249	16	Syk, Ptpn1, Rps3, Fgd2, Map2k4
GOBP_POSITIVE_REGULATION_OF_KINASE_ACTIVITY	0.10983	0.251436	0.0442333	0.334818	1.23341	117	Ltf, Ptprc, Prkcd, Erp29, Syk, Ripk3, Cd74, Rassf2, Ptk2b, Psmd10, Ptpn1, Hsp90ab1, Tab1, Igtp, Xrcc5, Malt1, Iqgap1, Irgm2, Arrb2, Fbn1, Rps3, Irgm1, Fgd2, Xrcc6, Npm1, Chi3l1, Csf1r, Map2k4, Pik3cg, Cdk5, Axl, Mif, Ranbp2, Ddx3x
GOBP_POSITIVE_REGULATION_OF_LAMELLIPODIUM_ASSEMBLY	0.020141	0.0732808	0.121293	0.585972	1.56851	19	Cfl1, Actr2, Rac2, Actr3, Fscn1, Twf2, Arpc2
GOBP_POSITIVE_REGULATION_OF_LAMELLIPODIUM_ORGANIZATION	0.143221	0.300838	0.0430067	0.458724	1.28101	23	Cfl1, Actr2, Rac2, Actr3, Fscn1, Twf2, Arpc2, Coro1b
GOBP_POSITIVE_REGULATION_OF_LEUKOCYTE_CELL_CELL_ADHESION	0.000654045	0.00569089	0.477271	0.446735	1.6222	104	Cyrib, H2-Aa, Cd44, H2-Ab1, Ptprc, Anxa1, Lgals1, H2-DMb1, Syk, Pnp, Itgb2, Cd74, Coro1a, H2-Eb1, H2-DMa, Thy1, Cd274, Capn1, Ada, Zap70, Pycard, H2-DMb2, Dock8, Ap3b1, Card11, B2m, Malt1, St3gal4, Rps3, Itgal, Cbfb, Irgm1, Elane, Nckap1l, Sash3, Arid1a, Cyld, Actl6a, Tfrc, Vnn1, Smarce1, Alox5, Ccdc88b, Hsph1, Sirpa, Sart1, Smarcb1
GOBP_POSITIVE_REGULATION_OF_LEUKOCYTE_CHEMOTAXIS	0.361318	0.542643	0.0233519	0.341338	1.06739	40	C5ar1, Calr, Lgmn, Rac2, Cd74, Ptk2b, Pla2g7, Nckap1l, Csf1r, Lbp, Spi1
GOBP_POSITIVE_REGULATION_OF_LEUKOCYTE_MEDIATED_IMMUNITY	0.000102949	0.00145497	0.538434	0.539373	1.80525	59	Cyrib, Cd177, C3, Vav1, Ptprc, Itgam, Btk, Pnp, Itgb2, Clec7a, H2-T23, H2-D1, H2-Q7, B2m, Malt1, Ighg2b, Tap2, Ddx21, Ighg1, Sash3, Nod2, Plcg2, Tfrc, H2-M3, Spi1, Arg1, Ap1g1, H2-K1, Stat6, Lamp1, H2-Q4, Hpx
GOBP_POSITIVE_REGULATION_OF_LEUKOCYTE_MIGRATION	0.190237	0.360039	0.0336274	0.342929	1.18027	70	Myo1f, C5ar1, Calr, Lgmn, Rac2, Cd74, Coro1a, Tlr2, Ptk2b, Thy1, Mia3, Pycard, Dock8, Mmp9, Pla2g7, Nckap1l, Csf1r, Lgals3, Lbp
GOBP_POSITIVE_REGULATION_OF_LEUKOCYTE_PROLIFERATION	0.00858316	0.039447	0.173713	0.452592	1.53251	63	Ptprc, Anxa1, Btk, H2-DMb1, Syk, Pnp, Rac2, Cd74, Coro1a, Cd274, Ada, Zap70, Pycard, H2-DMb2, Card11, Tlr9, Rps3, Itgal, St6gal1, Irgm1, Nckap1l, Sash3, Csf1r, Myd88, Tfrc, Mif, Bst1, Ighm, Ccdc88b
GOBP_POSITIVE_REGULATION_OF_LIPID_BIOSYNTHETIC_PROCESS	0.193237	0.363803	0.0672877	-0.304277	-1.16528	46	Abcd1, Fabp3, Por, Mtor, Sorbs1, Capn2
GOBP_POSITIVE_REGULATION_OF_LIPID_LOCALIZATION	0.0318037	0.103119	0.17245	-0.361004	-1.39576	49	Ehd1, Pon1, Cd36, Fabp3, Abca8b, Ces1d, Adipoq, Lrat, Abca3, Cav1, Lrp1
GOBP_POSITIVE_REGULATION_OF_LIPID_METABOLIC_PROCESS	0.187398	0.356969	0.0763779	-0.276865	-1.13957	68	Abcd1, Fabp3, Por, Mtor, Ces1d, Adipoq, Sorbs1, Capn2, Prkce
GOBP_POSITIVE_REGULATION_OF_LIPID_TRANSPORT	0.079512	0.203352	0.104085	-0.347725	-1.3017	41	Pon1, Fabp3, Abca8b, Ces1d, Adipoq, Lrat, Abca3, Cav1, Lrp1
GOBP_POSITIVE_REGULATION_OF_LOCOMOTION	0.815063	0.883593	0.00768159	0.219051	0.869245	281	Myo1f, Lcn2, Fermt3, Fn1, Ptprc, Anxa1, Ctsh, C5ar1, Calr, Lgmn, Hspa5, Cfl1, Il16, Clec7a, Itgax, Rac2, Hmox1, Cd74, Coro1a, Fgr, Stk4, Actr3, Tlr2, Ptk2b, Col1a1, Thy1, Grn, Mia3, Cd274, Pfn1, Pycard, Glipr2, Acp5, Dock8, Mmp9, Iqgap1, Arpc2, Rack1, Sema7a, Rock2, Sdcbp, Pla2g7, Nckap1l, Gpnmb, Csf1r, Sun2, S100a11, Lgals3, Lbp, Casp8, Pik3cg, Plcg2, Camk2d, Prex1, Stat3, Shtn1, Spi1
GOBP_POSITIVE_REGULATION_OF_LYMPHOCYTE_ACTIVATION	0.000138106	0.00182523	0.518848	0.457474	1.69042	121	Cyrib, H2-Aa, H2-Ab1, Ptprc, Anxa1, Lgals1, Btk, H2-DMb1, Syk, Pnp, Sh3kbp1, Clec7a, Cd74, Coro1a, H2-Eb1, H2-DMa, Thy1, Cd274, Ada, Inpp5d, Zap70, Pycard, H2-DMb2, Dock8, Ap3b1, Card11, B2m, Malt1, Tlr9, Rps3, Itgal, Cbfb, Irgm1, Xrcc6, Nckap1l, Sash3, Arid1a, Csf1r, Cyld, Myd88, Actl6a, Nod2, Tfrc, Spi1, Axl, Mif, Vnn1, Smarce1, Stat6, Bst1, Ighm, Ccdc88b, Hsph1, Sirpa, Sart1, Smarcb1, Pcid2
GOBP_POSITIVE_REGULATION_OF_LYMPHOCYTE_DIFFERENTIATION	0.00111193	0.0085493	0.45506	0.516515	1.6983	53	H2-Aa, Ptprc, Anxa1, Syk, Pnp, Cd74, H2-DMa, Ada, Inpp5d, Zap70, Ap3b1, Malt1, Cbfb, Xrcc6, Nckap1l, Sash3, Arid1a, Cyld, Actl6a, Spi1, Axl, Vnn1, Smarce1, Sart1, Smarcb1, Pcid2
GOBP_POSITIVE_REGULATION_OF_LYMPHOCYTE_MIGRATION	0.516147	0.68252	0.0191883	0.35623	0.96572	20	Coro1a, Ptk2b, Pycard, Dock8, Itga4, Cxcl12, Fadd, Aif1, Lgals9, Stk39
GOBP_POSITIVE_REGULATION_OF_MACROAUTOPHAGY	0.585761	0.736294	0.0158712	0.290383	0.931127	46	Sting1, Hmox1, Tlr2, Igtp, Pip4k2a, Irgm2, Irgm1, Sptlc2, Nod2, Snx7, Sptlc1, Larp1, Tom1, Tbk1, Rab3gap2, Ikbkg, Fbxo7, Rnf31
GOBP_POSITIVE_REGULATION_OF_MACROPHAGE_CYTOKINE_PRODUCTION	0.0169542	0.0645684	0.134051	0.627893	1.58934	15	Cd74, Casp1, Tlr2, Pycard, Mapkapk2, Tlr3, Sema7a, Myd88, Nod2, Plcg2
GOBP_POSITIVE_REGULATION_OF_MAPK_CASCADE	0.244427	0.430876	0.0268795	0.29041	1.1117	171	Fcgr2b, Cd44, C3, Ptprc, Prkcd, C5ar1, Erp29, Syk, Psap, Clec7a, Cd74, Rassf2, Tlr2, Ptk2b, Ptpn1, Naip2, Tab1, Pycard, Glipr2, Iqgap1, Myh9, Tlr9, Arrb2, Rps3, Tlr3, Sema7a, Rock2, Lamtor1, Fgd2, Dok3, Chi3l1, Gpnmb, Dok1, Csf1r, Lamtor3, Map2k4, Eif2ak2, Myd88, Stk3, Nod2, Pik3cg, Plcg2, Camk2d, Trim30d, Trim12c, Spi1, Cd84
GOBP_POSITIVE_REGULATION_OF_MAP_KINASE_ACTIVITY	0.421165	0.594282	0.0212676	0.338615	1.03013	35	Ptprc, Erp29, Syk, Ptpn1, Rps3, Fgd2, Map2k4, Pik3cg, Mif
GOBP_POSITIVE_REGULATION_OF_MEMBRANE_PERMEABILITY	0.91216	0.947825	0.0232356	-0.226224	-0.701369	19	Acaa2, Slc25a4
GOBP_POSITIVE_REGULATION_OF_MICROTUBULE_POLYMERIZATION_OR_DEPOLYMERIZATION	0.409212	0.585444	0.0386038	-0.320159	-1.02006	21	Numa1, Drg1, Cav1, Ckap5, Dctn1, Cav3, Cdkn1b, Mecp2
GOBP_POSITIVE_REGULATION_OF_MIRNA_METABOLIC_PROCESS	0.362824	0.543601	0.025146	0.421955	1.08463	16	Gnl3, Pnpt1, Stat3, Spi1, Ctcf, Rela, Smarca4
GOBP_POSITIVE_REGULATION_OF_MITOCHONDRIAL_FISSION	0.0897905	0.220863	0.0564803	0.538515	1.38425	16	Ddhd1, Pgam5, Igtp, Irgm2, Irgm1
GOBP_POSITIVE_REGULATION_OF_MITOTIC_CELL_CYCLE	0.844928	0.903333	0.0101725	0.236016	0.782914	56	Anxa1, Lgmn, Rpl17, Apex1, Larp7, Rcc2, Cpsf3, Camk2d, Cul4b, Rrm1, Ddx3x, Ppp1r10, Rrm2b, Eif4e, Asns
GOBP_POSITIVE_REGULATION_OF_MITOTIC_CELL_CYCLE_PHASE_TRANSITION	0.782398	0.866669	0.011823	0.257153	0.804135	40	Anxa1, Rpl17, Apex1, Larp7, Rcc2, Cpsf3, Camk2d, Cul4b, Rrm1, Ddx3x, Rrm2b
GOBP_POSITIVE_REGULATION_OF_MONOATOMIC_ION_TRANSMEMBRANE_TRANSPORT	0.0161137	0.0621996	0.248833	-0.371842	-1.47061	54	Gstm7, Akap5, Shank3, Ehd3, Abcb1a, Stim1, Nedd4l, Ano6, Cav1, Plcg1, Wnk1, Ednra, Dmd, Nipsnap2, Ppp3ca, Rapgef3, Slc9a1, Atp1b1, Chp1, Trpc6, Actn2
GOBP_POSITIVE_REGULATION_OF_MONOATOMIC_ION_TRANSPORT	0.00608555	0.0308057	0.407018	-0.351428	-1.48353	78	Gstm7, Akap5, Shank3, Atp2b1, Ehd3, Abcb1a, Fhl1, Stim1, Gnas, Nedd4l, Ano6, Cav1, Kif5b, Plcg1, Wnk1, Ednra, Dmd, Scn3b, Nipsnap2, Ppp3ca, Dlg1, Gpd1l, Rapgef3
GOBP_POSITIVE_REGULATION_OF_MONONUCLEAR_CELL_MIGRATION	0.630135	0.765869	0.0148772	0.28588	0.905491	43	C5ar1, Calr, Lgmn, Coro1a, Ptk2b, Pycard, Dock8, Pla2g7, Csf1r, Lgals3
GOBP_POSITIVE_REGULATION_OF_MRNA_CATABOLIC_PROCESS	0.310948	0.500197	0.0253022	0.332294	1.0957	54	Ybx1, Rock2, Exosc8, Caprin1, Pabpc1, Syncrip, Hnrnpd, Pnpt1, Pde12, Tardbp, Dhx9, Mov10, Csde1, Gtpbp1, Cnot3, Exosc9, Dcps, Polr2g, Hnrnpr, Celf1, Alkbh5, Zc3hav1, Exosc3, Gigyf2, Ythdf2, Khsrp, Hnrnpu
GOBP_POSITIVE_REGULATION_OF_MRNA_METABOLIC_PROCESS	0.188062	0.357274	0.0334493	0.337383	1.18061	79	Hspa8, Ybx1, Rock2, Exosc8, Prmt5, Caprin1, Ncl, Wdr77, Pabpc1, Syncrip, Hnrnpd, Pnpt1, Pde12, Eif4a3, Eif1, Snrnp70, Clns1a, Cdc73, Tardbp, Dhx9, Mov10, Csde1, Ncbp1, Rbm3, Gtpbp1, Cnot3, Exosc9, Tra2b, Dcps, Tra2a, Prpf19, Polr2g, Hnrnpr, Celf1, Alkbh5, Zc3hav1, Exosc3, Gigyf2, Ythdf2, Khsrp, Dazap1, Hnrnpu, Gm7324, Slirp
GOBP_POSITIVE_REGULATION_OF_MRNA_PROCESSING	0.412324	0.587496	0.0220877	0.358982	1.03896	27	Hspa8, Prmt5, Ncl, Wdr77, Eif4a3, Eif1, Snrnp70, Clns1a, Cdc73, Ncbp1, Rbm3, Tra2b, Tra2a, Prpf19
GOBP_POSITIVE_REGULATION_OF_MUSCLE_CELL_APOPTOTIC_PROCESS	0.324807	0.511697	0.0266039	0.409166	1.10923	20	Grk2, Stk4, Capn1, Eif5a, Camk2d
GOBP_POSITIVE_REGULATION_OF_MUSCLE_CELL_DIFFERENTIATION	0.0510244	0.147116	0.124979	-0.399885	-1.39067	31	Lamb2, Mtor, Csrp3, Efnb2, Slc25a4, Nr3c1, Cav3, Eng
GOBP_POSITIVE_REGULATION_OF_MUSCLE_CONTRACTION	0.783473	0.866669	0.024846	-0.270042	-0.782843	15	Sphk1, Abat, Smtn, Npnt, Atp1a1, Cttn, Kit, Itga2
GOBP_POSITIVE_REGULATION_OF_MUSCLE_HYPERTROPHY	0.149196	0.307984	0.0683519	-0.37856	-1.24509	24	Mtor, Ece1, Slc25a4, Adk, Nr3c1, Ppp3ca, Rock1, Slc9a1, Ptk2
GOBP_POSITIVE_REGULATION_OF_MYELOID_CELL_DIFFERENTIATION	0.0919616	0.223727	0.0526464	0.426415	1.32574	39	Itgam, Evi2b, Cd74, Inpp5d, Hcls1, Stat1, Isg15, Nckap1l, Csf1r, Casp8, Fes, Stat3
GOBP_POSITIVE_REGULATION_OF_MYELOID_LEUKOCYTE_CYTOKINE_PRODUCTION_INVOLVED_IN_IMMUNE_RESPONSE	0.00721766	0.0344672	0.202499	0.599982	1.65896	22	Syk, Cd74, Casp1, Tlr2, Pycard, Mapkapk2, Tlr3, Sema7a, Ddx21, Myd88, Nod2, Plcg2, Mif, Card9
GOBP_POSITIVE_REGULATION_OF_MYELOID_LEUKOCYTE_DIFFERENTIATION	0.0789814	0.202846	0.0598876	0.522283	1.39803	19	Itgam, Evi2b, Cd74, Hcls1, Csf1r, Casp8, Fes
GOBP_POSITIVE_REGULATION_OF_MYOBLAST_DIFFERENTIATION	0.920354	0.951889	0.0230919	-0.223248	-0.692143	19	Csrp3, Ilk, Smarca2
GOBP_POSITIVE_REGULATION_OF_NERVOUS_SYSTEM_DEVELOPMENT	0.677947	0.798065	0.0117567	0.243623	0.90844	131	Man2a1, Trpv2, Fn1, Actr2, Actr3, Tlr2, Xrcc5, Rpl4, Dbnl, Dbn1, Twf2, Arrb2, Nrdc, Ufl1, Sema7a, Hdac1, Vim, Prmt5, Tgm2, Caprin1, Fxn, Xrcc6, Srrt
GOBP_POSITIVE_REGULATION_OF_NEUROGENESIS	0.527674	0.692518	0.0154985	0.264076	0.976861	122	Man2a1, Trpv2, Fn1, Actr2, Actr3, Tlr2, Xrcc5, Rpl4, Dbnl, Dbn1, Twf2, Arrb2, Nrdc, Ufl1, Sema7a, Hdac1, Vim, Prmt5, Tgm2, Caprin1, Fxn, Xrcc6, Srrt
GOBP_POSITIVE_REGULATION_OF_NEURON_APOPTOTIC_PROCESS	0.501504	0.670042	0.0182941	0.313361	0.979901	40	Ncf2, Lcn2, Casp3, Casp7, Grn, Aimp2, Map2k4, Casp8, Cdk5, Bax, Mmp2
GOBP_POSITIVE_REGULATION_OF_NEURON_DIFFERENTIATION	0.932646	0.961349	0.0107632	0.240824	0.636558	18	Actr3, Cpne1, Map1b, Cxcl12
GOBP_POSITIVE_REGULATION_OF_NEURON_PROJECTION_DEVELOPMENT	0.910187	0.946579	0.00772398	0.211127	0.759169	96	S100a9, Hspa5, Actr2, Actr3, Ptk2b, Grn, Nme1, Crp, Dbnl, Dbn1, Twf2, Iqgap1
GOBP_POSITIVE_REGULATION_OF_NEUTROPHIL_MIGRATION	0.113509	0.256496	0.0493105	0.499408	1.3368	19	Myo1f, C5ar1, Rac2, Cd74, Tlr2, Nckap1l, Lbp
GOBP_POSITIVE_REGULATION_OF_NF_KAPPAB_TRANSCRIPTION_FACTOR_ACTIVITY	0.045087	0.13443	0.0738611	0.400877	1.37681	69	Ltf, Ripk3, Clec7a, Tlr2, Psma6, Pycard, Card11, Malt1, Tlr9, Rps3, Tlr3, Npm1, Clu, Mtdh, Irak3, Eif2ak2, Myd88, Nod2, Plcg2, Tfrc, Trim30d, Trim12c, Cd84, Dhx9, Lrrfip1, Ddrgk1, Ikbkb, Trim21, Card9, Lamtor5, Trappc9, Traf1, Rela
GOBP_POSITIVE_REGULATION_OF_NITRIC_OXIDE_METABOLIC_PROCESS	0.255054	0.442719	0.0303666	0.403602	1.15813	26	Itgb2, Clec7a, Tlr2, Ptk2b, Crp, Ass1, Asl, Clu, H2-M3
GOBP_POSITIVE_REGULATION_OF_NON_CANONICAL_NF_KAPPAB_SIGNAL_TRANSDUCTION	0.153908	0.313066	0.0401503	0.410777	1.24311	34	Calr, Tlr2, Pycard, Nmi, Tlr9, Rps3, Tlr3, Ifi35, Vcp, Eif2ak2, Nod2, Ddx3x, Trim26
GOBP_POSITIVE_REGULATION_OF_NUCLEAR_DIVISION	0.040315	0.124144	0.12695	-0.512289	-1.51445	16	Rgcc, Sphk1, Pebp1, Insr, Igf1r
GOBP_POSITIVE_REGULATION_OF_NUCLEOCYTOPLASMIC_TRANSPORT	0.544623	0.70418	0.0381615	-0.25033	-0.953738	45	Akap5, Jup, Cdh1, Cdk1, Bag3, Tek, Ppm1a, Ywhae, Rapgef3, Hyal2
GOBP_POSITIVE_REGULATION_OF_NUCLEOTIDE_METABOLIC_PROCESS	0.970728	0.984826	0.00960175	0.209842	0.591394	24	Eno1, Gpd1, Vcp, Stat3
GOBP_POSITIVE_REGULATION_OF_ORGANELLE_ASSEMBLY	0.76644	0.853345	0.0118328	0.254046	0.824439	49	Lcp1, Pip4k2a, Fscn1, Arpc2, Septin9, Sdcbp, Caprin1
GOBP_POSITIVE_REGULATION_OF_ORGANELLE_ORGANIZATION	0.711074	0.818772	0.00997131	0.231236	0.914339	263	Lcp1, Surf4, Gda, Anxa1, Wdr1, Cfl1, Actr3, Pml, Ptk2b, Grn, Ddhd1, Plek, Pfn1, Pgam5, Pde4dip, Igtp, Xrcc5, Pip4k2a, Pycard, Cct2, Gnl3, Fscn1, Mmp9, Vasp, Arpc2, Irgm2, Septin9, Rps3, Rock2, Sdcbp, Irgm1, Caprin1, Sh3pxd2b, Cct3, Evl, Cct7, Grb2, Nckap1l, Bak1, Hnrnpd, Tcp1, Dkc1, Fbxo4, Actl6a, Smc4, Nod2, Fes, Wdr35, Bin1, Lman1, Trim28, Atrx, Bax, Cct4, Smc2, Atg5, Plaur, Pnkp
GOBP_POSITIVE_REGULATION_OF_ORGANIC_ACID_TRANSPORT	0.0652463	0.177845	0.102168	-0.450704	-1.4136	20	Dpysl2, Itgb1, Fabp3, Nr3c1, Abat, Acsl1
GOBP_POSITIVE_REGULATION_OF_ORGAN_GROWTH	0.0824578	0.207845	0.088564	-0.461857	-1.38749	17	Tgfbr3, Mtor, Cdk1, Slc25a4, Yap1, Nr3c1
GOBP_POSITIVE_REGULATION_OF_OSTEOBLAST_DIFFERENTIATION	0.0401542	0.123961	0.12849	-0.501329	-1.53057	18	Fermt2, Gnas, Ctnnb1, Ilk, Il6st, Tmem119, Yap1, Ppp3ca, Npnt, Scube2, Lmna
GOBP_POSITIVE_REGULATION_OF_PATTERN_RECOGNITION_RECEPTOR_SIGNALING_PATHWAY	0.150989	0.309022	0.0404303	0.410314	1.24825	35	Ltf, Cd14, Btk, Cyba, Dhx58, Tab1, Tlr9, Gbp5, Ifi35, Myd88, Lbp, Gbp2, Plcg2
GOBP_POSITIVE_REGULATION_OF_PEPTIDASE_ACTIVITY	0.00025884	0.00285074	0.498493	0.486791	1.71349	83	S100a8, Ctsh, S100a9, Lgmn, Ctss, Syk, Rcn3, Clec7a, Psme2, Psme3, Casp1, Pml, Ctsd, Grn, Cyfip2, Psme1, Pycard, Stat1, Malt1, Rack1, Rps3, Rock2, Ctsl, Gramd4, Bak1, Vcp, Casp8, Stat3, Bax, Ddx3x, Pdcd5, Ddrgk1, Card9, Mcl1, Lck, Htra2, Apaf1
GOBP_POSITIVE_REGULATION_OF_PEPTIDE_SECRETION	0.191544	0.36192	0.0730397	-0.278163	-1.13086	63	Ano1, Gna11, Pfkm, Gnaq, Stim1, Arhgef7, Gnas, Prkce, Glud1, Lrp1, Kif5b, Vsnl1, Itsn1, Abat, Psmd9
GOBP_POSITIVE_REGULATION_OF_PEPTIDYL_SERINE_PHOSPHORYLATION	0.385147	0.564559	0.022899	0.355523	1.0534	30	Cd44, Stk4, Igtp, Irgm2, Arrb2, Irgm1, Tfrc, Mif, Araf, Hdac6, Akt1, Pak1, Cnot9
GOBP_POSITIVE_REGULATION_OF_PEPTIDYL_THREONINE_PHOSPHORYLATION	0.3954	0.574764	0.0238342	0.418455	1.05921	15	Igtp, Irgm2, Irgm1, Ube2k, Chi3l1
GOBP_POSITIVE_REGULATION_OF_PEPTIDYL_TYROSINE_PHOSPHORYLATION	0.254519	0.442287	0.0615683	-0.270175	-1.09189	60	Ehd4, Nrp1, Cd36, Itgb1, Mtor, Tspan9, Adipoq, Src, Cav2, Abi1, Il6st, Pecam1, Arl2bp, Pdgfra, Ctnnd1, Adam17, Yes1, Itgb3, Agrn, Lyn, Icam1
GOBP_POSITIVE_REGULATION_OF_PHAGOCYTOSIS	0.00159707	0.0110306	0.45506	0.532477	1.71579	47	Fcgr2b, Dock2, Rab27a, C3, Ptprc, Calr, Btk, Cyba, Clec7a, Lman2, Sftpd, Cfp, Abr, Pycard, Myh9, Ighg2b, Ighg1, Nckap1l, Sftpa1, Lbp, Nod2, Plcg2
GOBP_POSITIVE_REGULATION_OF_PHOSPHATIDYLINOSITOL_3_KINASE_PROTEIN_KINASE_B_SIGNAL_TRANSDUCTION	0.801385	0.875189	0.0108995	0.242739	0.812436	59	Fn1, Ptpn6, Fgr, Ptk2b, Hcls1, Cpne1, Arrb2, Chi3l1, Csf1r, Mtdh, Stk3, Pik3cg
GOBP_POSITIVE_REGULATION_OF_PHOSPHORUS_METABOLIC_PROCESS	0.151134	0.309022	0.186473	-0.215453	-1.08505	291	Akap5, Cdh5, Itga1, Rgcc, Ehd4, Nrp1, Cd36, Itgb1, Fabp3, Mtor, Rap2a, Tspan9, Fermt2, Gna12, Ager, Rap2b, Slc39a10, Adipoq, Capn2, Kras, Src, Gnas, Spn, Limch1, Cav2, Ilk, Cab39, Abi1, Tek, Pdcd10, Sphk1, Cav1, Il6st, Pecam1, Pxn, Ralb, Tmem119, Tnks1bp1, Ednra, Arl2bp, Pdgfra, Ceacam1, Ppp2r5a, Eng, Dipk2a, Ctnnd1, Dlg1, Uchl1, Insr, Itga6, Cdkn1b, Tom1l1, Adam17, Traf2, Plcd1, Rock1, Map4k2, N…
GOBP_POSITIVE_REGULATION_OF_PHOSPHORYLATION	0.666491	0.789903	0.0110412	0.236211	0.930248	248	Cd44, Ltf, Parp9, C3, Ptprc, Prkcd, Erp29, Syk, Ripk3, Sqstm1, Clec7a, Cd74, Camp, Rassf2, Stk4, Ptk2b, Psmd10, Ptpn1, Hsp90ab1, Hcls1, Tab1, Igtp, Xrcc5, Mmp9, Malt1, Iqgap1, Rack1, Irgm2, Arrb2, Fbn1, Rps3, Sema7a, Rock2, Sdcbp, Irgm1, Fgd2, Xrcc6, Ube2k, Npm1, Chi3l1, Nckap1l, Gpnmb, Csf1r, Map2k4
GOBP_POSITIVE_REGULATION_OF_PLASMA_MEMBRANE_BOUNDED_CELL_PROJECTION_ASSEMBLY	0.659626	0.78481	0.0138211	0.270194	0.894224	55	Cfl1, Actr2, Rac2, Actr3, Pfn1, Fscn1, Twf2, Arpc2, Septin9
GOBP_POSITIVE_REGULATION_OF_POST_TRANSLATIONAL_PROTEIN_MODIFICATION	0.300623	0.489838	0.0259255	0.3357	1.10378	53	Hspa5, Psmd10, Derl1, Gnl3, Nmi, Npm1, Aimp2, Rps2, Vcp, Rnf40, Fbxo4, Nod2, Tnip1, Ube2l3, Hspbp1, Ddx3x
GOBP_POSITIVE_REGULATION_OF_PRODUCTION_OF_MOLECULAR_MEDIATOR_OF_IMMUNE_RESPONSE	0.000733866	0.00623022	0.477271	0.533783	1.73225	49	Ptprc, Btk, Syk, Irf5, Mzb1, Clec7a, Cd74, Casp1, Tlr2, Pycard, Mapkapk2, B2m, Malt1, Tlr9, Tlr3, Sema7a, Ddx21, Sash3, Myd88, Nod2, Plcg2, Tfrc, Hk1, Mif, Stat6, Hpx, Card9, Exosc6
GOBP_POSITIVE_REGULATION_OF_PROGRAMMED_CELL_DEATH	0.0130453	0.0534267	0.12849	0.331374	1.31634	283	Ptpn2, Rps6, Ncf2, Lcn2, Ctsc, Cd44, Ptprc, Anxa1, S100a8, Acin1, Aifm2, Prkcd, Ctsh, Lgals1, S100a9, Txnrd1, Ctss, Syk, Tnfaip8, Irf5, Casp3, Casp7, Pdia3, Ripk3, Clec7a, Hmox1, B4galt1, Rassf2, Grk2, Stk4, Casp1, Rnps1, Pml, Mybbp1a, Ctsd, Grn, Zbp1, Ppp2r1b, Cd274, Capn1, Inpp5d, Pycard, Eif5a, Mmp9, Ifit2, Rack1, Arrb2, Htatip2, Gbp5, Ldha, Rps3, Ctsl, Tgm2, Siglec1, Eif2s1, Bak1, Clu, Aimp2,…
GOBP_POSITIVE_REGULATION_OF_PROTEASOMAL_PROTEIN_CATABOLIC_PROCESS	0.788569	0.868492	0.0116418	0.254652	0.808988	44	Psmd10, Rack1, Gclc, Clu, Vcp, Rnf40, Hspbp1, Ddrgk1, Dab2, Usp5, Akt1, Sgta, Lrrk2, Tmx1, Sirt2, Atg7, Rbx1, Wfs1, Csnk1a1, Gabarap
GOBP_POSITIVE_REGULATION_OF_PROTEASOMAL_UBIQUITIN_DEPENDENT_PROTEIN_CATABOLIC_PROCESS	0.283204	0.471793	0.0281648	0.385836	1.13382	29	Psmd10, Rack1, Gclc, Clu, Vcp, Hspbp1, Ddrgk1, Dab2, Usp5, Akt1, Lrrk2, Sirt2, Atg7, Rbx1, Csnk1a1, Gabarap
GOBP_POSITIVE_REGULATION_OF_PROTEIN_BINDING	0.657696	0.782896	0.0142595	0.280877	0.889644	43	Sting1, Dtx3l, Stk4, Nvl, Rpl11, Mmp9, B2m, Ufl1, Stk3, Cdk5, Ran, Tmed2, Trim21
GOBP_POSITIVE_REGULATION_OF_PROTEIN_CATABOLIC_PROCESS	0.98528	0.994242	0.00668558	0.185976	0.652845	81	Nsf, Psmd10, Sec22b, Rack1, Nrdc, Gclc, Clu, Vcp, Rnf40, Lpcat1, Cul4b, Ddb1, Hspbp1, Ddrgk1, Dab2, Snx9, Vps11, Usp5, Gga1, Akt1, Sgta, Lrrk2
GOBP_POSITIVE_REGULATION_OF_PROTEIN_CONTAINING_COMPLEX_ASSEMBLY	0.413028	0.588079	0.0192592	0.280556	1.02906	113	Lcp1, Gda, Btk, Syk, Clec7a, Actr3, Ptk2b, Plek, Pfn1, Pde4dip, Pycard, Fscn1, Vasp, Arpc2, Rack1, Gbp5, Isg15, Rps3, Evl, Grb2, Nckap1l, Bak1, Clu, Vcp, Myd88, Lgals3, Gbp2, Fes, Plcg2, Tfrc, Bin1, Bax
GOBP_POSITIVE_REGULATION_OF_PROTEIN_CONTAINING_COMPLEX_DISASSEMBLY	0.196806	0.368447	0.0362477	0.458328	1.22683	19	Wdr1, Cfl1, Plek, Igtp, Eif5a, Irgm2, Irgm1
GOBP_POSITIVE_REGULATION_OF_PROTEIN_DEPHOSPHORYLATION	0.148161	0.306244	0.0676915	-0.381754	-1.24961	23	Cdh5, Itga1, Gna12, Slc39a10
GOBP_POSITIVE_REGULATION_OF_PROTEIN_EXPORT_FROM_NUCLEUS	0.362846	0.543601	0.0396816	-0.363645	-1.0542	15	Bag3, Ppm1a, Ywhae, Rapgef3, Emd, Prkaca
GOBP_POSITIVE_REGULATION_OF_PROTEIN_IMPORT_INTO_NUCLEUS	0.149944	0.308775	0.0708158	-0.355286	-1.22188	29	Akap5, Jup, Cdh1, Cdk1, Bag3, Tek
GOBP_POSITIVE_REGULATION_OF_PROTEIN_LOCALIZATION	0.0340433	0.107679	0.321776	-0.240605	-1.19449	263	Ano1, Akap5, Prkcz, Gna11, Crk, Pfkm, Msn, Ptpn9, Atp2b4, Rdx, Gnaq, Jup, Itgb1, Fermt2, Cdh1, Pgrmc1, Sorbs1, Cdk1, Stim1, Cct6a, Src, Prkci, Gnas, Prkce, Cav2, Bag3, Glud1, Tek, Numa1, Epb41, Pdcd10, Cd81, Pls1, Itga3, Lrp1, Pecam1, Ap2b1, Kif5b, Wls, Vamp2, Vsnl1, Farp1, Sytl4, Yap1, Cct8, Ezr, Abat, Ppm1a, Ywhae, Zdhhc5, Dlg1, Psmd9, Gpd1l, Myom1, Rtn4, Mtcl1, Rapgef3, Nptn, Park7, Stx3, Arrb…
GOBP_POSITIVE_REGULATION_OF_PROTEIN_LOCALIZATION_TO_CELL_PERIPHERY	0.00173514	0.0118173	0.45506	-0.472155	-1.7675	41	Akap5, Ptpn9, Atp2b4, Itgb1, Pgrmc1, Sorbs1, Prkci, Numa1, Epb41, Pls1, Itga3, Lrp1, Kif5b, Ezr, Zdhhc5, Dlg1
GOBP_POSITIVE_REGULATION_OF_PROTEIN_LOCALIZATION_TO_MEMBRANE	0.0041296	0.0229997	0.407018	-0.382374	-1.55452	63	Akap5, Crk, Ptpn9, Atp2b4, Itgb1, Pgrmc1, Sorbs1, Prkci, Cd81, Pls1, Itga3, Lrp1, Ap2b1, Kif5b, Farp1, Ezr, Zdhhc5, Dlg1, Mtcl1, Stx3, Agrn, Myo1c, Fnta
GOBP_POSITIVE_REGULATION_OF_PROTEIN_LOCALIZATION_TO_NUCLEUS	0.359733	0.541768	0.0505385	-0.260901	-1.03653	55	Akap5, Jup, Fermt2, Cdh1, Cdk1, Src, Cav2, Bag3, Tek
GOBP_POSITIVE_REGULATION_OF_PROTEIN_LOCALIZATION_TO_PLASMA_MEMBRANE	0.00771192	0.0365419	0.407018	-0.451063	-1.6353	36	Akap5, Ptpn9, Atp2b4, Itgb1, Pgrmc1, Sorbs1, Prkci, Pls1, Itga3, Lrp1, Kif5b, Ezr, Zdhhc5, Dlg1
GOBP_POSITIVE_REGULATION_OF_PROTEIN_POLYMERIZATION	0.141618	0.297728	0.0829663	-0.294427	-1.18169	58	Tppp3, Tppp, Mtor, Cdc42ep1, Carmil1, Prkce, Nckap1, Numa1, Drg1, Cav1, Cdc42ep4, Baiap2l1, Ckap5, Dctn1, Cav3, Dlg1, Cdkn1b, Mecp2, Myo1c, Icam1, Cttn, Git1
GOBP_POSITIVE_REGULATION_OF_PROTEIN_SECRETION	0.290974	0.480697	0.0635917	-0.254714	-1.07297	77	Ano1, Gna11, Pfkm, Gnaq, Stim1, Gnas, Prkce, Glud1, Lrp1, Kif5b, Wls, Vsnl1, Sytl4, Abat, Psmd9, Myom1
GOBP_POSITIVE_REGULATION_OF_PROTEIN_SERINE_THREONINE_KINASE_ACTIVITY	0.556948	0.714232	0.015987	0.280095	0.950911	64	Ltf, Ptprc, Erp29, Syk, Psmd10, Ptpn1, Tab1, Igtp, Irgm2, Rps3, Irgm1, Fgd2, Map2k4, Pik3cg
GOBP_POSITIVE_REGULATION_OF_PROTEIN_TARGETING_TO_MEMBRANE	0.278933	0.466797	0.0298706	0.458653	1.16096	15	Itgam, Actr3, Arpc2, Cdk5
GOBP_POSITIVE_REGULATION_OF_PROTEIN_TRANSPORT	0.0728008	0.191602	0.170004	-0.256108	-1.19034	149	Ano1, Akap5, Prkcz, Gna11, Pfkm, Gnaq, Jup, Cdh1, Pgrmc1, Cdk1, Stim1, Src, Gnas, Prkce, Bag3, Glud1, Tek, Pdcd10, Cd81, Lrp1, Kif5b, Wls, Vamp2, Vsnl1, Sytl4, Abat, Ppm1a, Ywhae, Psmd9, Myom1
GOBP_POSITIVE_REGULATION_OF_PROTEIN_UBIQUITINATION	0.378055	0.558832	0.022533	0.333037	1.05485	43	Hspa5, Psmd10, Derl1, Nmi, Npm1, Aimp2, Rps2, Rnf40, Fbxo4, Nod2, Ube2l3, Hspbp1, Ddx3x
GOBP_POSITIVE_REGULATION_OF_PROTEOLYSIS	0.0121319	0.050916	0.137112	0.36738	1.39446	156	Ctsc, S100a8, Ctsh, S100a9, Lgmn, Ctss, Syk, Cfl1, Rcn3, Clec7a, Psme2, Psme3, Casp1, Eno1, Pml, Ptk2b, Psmd10, Ctsd, Grn, Cyfip2, Psme1, Pycard, Stat1, Malt1, Rack1, Myh9, Nrdc, Rps3, Rock2, Ctsl, Gclc, Gramd4, Bak1, Clu, Vcp, Rnf40
GOBP_POSITIVE_REGULATION_OF_PROTEOLYSIS_INVOLVED_IN_PROTEIN_CATABOLIC_PROCESS	0.662192	0.786752	0.0139212	0.272904	0.888796	50	Ctsc, Ptk2b, Psmd10, Rack1, Gclc, Clu, Vcp, Rnf40, Hspbp1, Ddrgk1, Dab2, Usp5, Akt1, Sgta, Lrrk2
GOBP_POSITIVE_REGULATION_OF_REACTIVE_OXYGEN_SPECIES_METABOLIC_PROCESS	0.0127364	0.0525135	0.144646	0.477825	1.5448	48	Lcn2, Rab27a, Cd177, Prkcd, Itgam, Hvcn1, Syk, Ripk3, Cyba, Itgb2, Clec7a, Ptk2b, Eif5a, Crp
GOBP_POSITIVE_REGULATION_OF_RECEPTOR_MEDIATED_ENDOCYTOSIS	0.354917	0.538409	0.0240795	0.359954	1.07969	32	C3, Syk, Nsf, B2m, Arrb2, Clu, Plcg2, Ppt1
GOBP_POSITIVE_REGULATION_OF_REGULATED_SECRETORY_PATHWAY	0.0107173	0.0464608	0.166521	0.600435	1.62775	20	Rab27a, Cd177, Itgam, Syk, Itgb2, Fgr, Cdk5, Ap1g1, Lamp1, Stxbp1, Dnm1l
GOBP_POSITIVE_REGULATION_OF_REPRODUCTIVE_PROCESS	0.0173714	0.065646	0.198584	-0.541249	-1.67805	19	Src, Ctnnb1, Pde3a, Insr, Park7, Igf1r, Ago2, Smurf2, Eif4g3, Syde1, Mfn2, Hdac2, Plcb1, Pde5a
GOBP_POSITIVE_REGULATION_OF_RESPONSE_TO_BIOTIC_STIMULUS	1.40559e-07	7.63703e-06	0.690132	0.48263	1.85991	185	Sting1, Ltf, Cd14, Parp9, Vav1, S100a8, Ifih1, S100a9, Oas1a, Trex1, Btk, Syk, Rps19, Sqstm1, Cyba, Clec7a, Ifi204, Naglu, Hspa8, Cd74, Dhx58, Casp1, Tlr2, Mndal, Grn, Zbp1, Cd274, Tab1, Igtp, Xrcc5, Pycard, Rbm47, Nmi, Ap3b1, Mapkapk2, Rftn1, Irgm2, Tlr9, Arrb2, Unc93b1, Gbp5, Gbp7, Nlrx1, Tlr3, Irgm1, Xrcc6, Ube2k, Smpdl3b, Emilin1, Gramd4, Ifi35, Ipo5, Tkfc, Washc4, Irak3, Eif2ak2, Myd88, Acod…
GOBP_POSITIVE_REGULATION_OF_RESPONSE_TO_CYTOKINE_STIMULUS	5.24068e-05	0.000848573	0.557332	0.641853	1.92525	32	Sting1, Parp9, Ifih1, Mmp8, Cd74, Casp1, Tlr2, Zbp1, Igtp, Cpne1, Rbm47, Irgm2, Irgm1, Ube2k, Axl, Dhx9, Hpx, Parp14
GOBP_POSITIVE_REGULATION_OF_RESPONSE_TO_ENDOPLASMIC_RETICULUM_STRESS	0.357911	0.540816	0.0247999	0.390815	1.08061	22	Ptpn2, Fcgr2b, Bak1, Agr2, Bax, Sgta, Tmem33, Tmx1
GOBP_POSITIVE_REGULATION_OF_RESPONSE_TO_EXTERNAL_STIMULUS	7.33635e-06	0.000181186	0.610527	0.411475	1.63271	280	Alox5ap, Ctsc, Sting1, Ltf, Fn1, Cd14, Parp9, C3, Vav1, S100a8, Lgals1, C5ar1, Ifih1, S100a9, Oas1a, Calr, Lgmn, Mmp8, Trex1, Ctss, Btk, Syk, Rps19, Sqstm1, Il16, Cyba, Clec7a, Ifi204, Rac2, Naglu, Hspa8, Cd74, Dhx58, Casp1, Tlr2, Ptk2b, Mndal, Grn, Zbp1, Cd274, Tab1, Igtp, Xrcc5, Pycard, Rbm47, Nmi, Ap3b1, Mapkapk2, Rftn1, Irgm2, Tlr9, Arrb2, Ighg2b, Unc93b1, Gbp5, Gbp7, Nlrx1, Tlr3, Pla2g7, Irg…
GOBP_POSITIVE_REGULATION_OF_RESPONSE_TO_WOUNDING	0.129512	0.279535	0.0814078	-0.333416	-1.23741	40	Cd36, Itgb1, Mtor, Fermt2, Prkce, Ano6, Lrp1, Vwf, Reg3g, Hmgb1, Igf1r, Ndel1
GOBP_POSITIVE_REGULATION_OF_RNA_SPLICING	0.25893	0.447093	0.0293175	0.374235	1.14706	36	Hspa8, Prmt5, Polr2a, Ncl, Wdr77, Eif4a3, Eif1, Snrnp70, Clns1a, Zpr1, U2af2, Ncbp1, Rbm3, Tra2b, Hnrnpll, Hnrnpk, Tra2a, Prpf19
GOBP_POSITIVE_REGULATION_OF_SECRETION	0.690576	0.803795	0.0111577	0.238046	0.903274	155	Nadk, Pck2, Rab27a, Cd177, S100a8, Nucb2, Itgam, Ptges, S100a9, Syk, Cyba, Itgb2, Fgr, Grk2, Tlr2, Golph3l, Aimp1, Tmed10, Myh9, Aacs
GOBP_POSITIVE_REGULATION_OF_SMALL_GTPASE_MEDIATED_SIGNAL_TRANSDUCTION	0.0817121	0.207195	0.0986245	-0.372719	-1.32214	33	Crk, F11r, Kras, Src, Tek, Itpkb, Rtn4, Arrb1, Agrn, Fnta, Itgav, Mapre2
GOBP_POSITIVE_REGULATION_OF_SMALL_MOLECULE_METABOLIC_PROCESS	0.805226	0.876961	0.0364331	-0.205445	-0.865424	77	Abcd1, Por, Mtor, Ces1d, Adipoq, Sorbs1, Src, Prkce, Clybl, Cpt1a, Uchl1, Insr, Plcd1, Hmgb1, Park7
GOBP_POSITIVE_REGULATION_OF_SMOOTH_MUSCLE_CELL_MIGRATION	0.0981235	0.232924	0.090004	-0.365927	-1.28219	32	Crk, Nrp1, Ager, Src, Lrp1, Il6st, Dock4
GOBP_POSITIVE_REGULATION_OF_SMOOTH_MUSCLE_CELL_PROLIFERATION	0.904792	0.942974	0.00918168	0.22243	0.73135	53	Abcc4, Cyba, Hmox1, Grk2, Irak4, Mmp9, Tgm2, Elane, Nampt, Myd88, Camk2d, Dnmt1, Mmp2, Ddx39b
GOBP_POSITIVE_REGULATION_OF_SODIUM_ION_TRANSPORT	0.0207874	0.0746332	0.177674	-0.547938	-1.61984	16	Gnas, Nedd4l, Dmd, Scn3b, Gpd1l, Slc9a1, Atp1b1, Chp1, Atp1b3, Adrb2, Plcb1
GOBP_POSITIVE_REGULATION_OF_STEM_CELL_POPULATION_MAINTENANCE	0.442335	0.613185	0.0215316	0.372883	1.02056	21	Hdac1, Arid1a, Actl6a, Arid4a, Bcl7c, Smarce1, Smarcb1, Rbbp7, Smarca4, Smarcd1, Dpf2, Ogt, Lbh, Rbbp4, Smarcc1
GOBP_POSITIVE_REGULATION_OF_STEROID_METABOLIC_PROCESS	0.264678	0.453496	0.0472888	-0.392741	-1.13854	15	Por, Ces1d, Igf1r, Qki, Ces1f
GOBP_POSITIVE_REGULATION_OF_STEROL_TRANSPORT	0.00122453	0.00921224	0.45506	-0.60749	-1.93552	21	Pon1, Abca8b, Ces1d, Adipoq, Abca3, Cav1, Lrp1, Nfkbia, Ldlrap1
GOBP_POSITIVE_REGULATION_OF_STRIATED_MUSCLE_CELL_DIFFERENTIATION	0.0608087	0.16876	0.103526	-0.480986	-1.44496	17	Mtor, Csrp3, Efnb2, Slc25a4, Nr3c1, Cav3
GOBP_POSITIVE_REGULATION_OF_SUBSTRATE_ADHESION_DEPENDENT_CELL_SPREADING	0.140173	0.295196	0.0733447	-0.359095	-1.23498	29	Crk, Nrp1, Fermt2, Carmil1, Lims1, Ilk
GOBP_POSITIVE_REGULATION_OF_SYNAPTIC_TRANSMISSION	0.0181298	0.0677787	0.235142	-0.362501	-1.44379	56	Akap5, Prkcz, Shank3, Ager, Prkce, Rab3a, Rasgrf2, Sphk1, Kif5b, Mpp2, Ckap5, Vamp2
GOBP_POSITIVE_REGULATION_OF_TELOMERE_MAINTENANCE	0.0693479	0.184903	0.0616935	0.449535	1.36756	35	Pml, Xrcc5, Cct2, Gnl3, Cct3, Cct7, Hnrnpd, Tcp1, Dkc1, Fbxo4, Actl6a, Atrx, Cct4, Pnkp, Ppp1r10
GOBP_POSITIVE_REGULATION_OF_TELOMERE_MAINTENANCE_VIA_TELOMERE_LENGTHENING	0.33381	0.52069	0.0261354	0.406779	1.10276	20	Xrcc5, Cct2, Cct3, Cct7, Tcp1, Dkc1, Fbxo4, Cct4, Pnkp
GOBP_POSITIVE_REGULATION_OF_TORC1_SIGNALING	0.431092	0.603332	0.0216377	0.365161	1.02912	24	Syk, Rragc, Lamtor1, Lamtor3, Sec13, Lamtor5, Rraga, Usp4, Akt1, Lars1, Tbk1, Rbx1, Csnk1a1, Cul3, Prmt1, Seh1l, Mios, Pip4p1, Lamtor2
GOBP_POSITIVE_REGULATION_OF_TOR_SIGNALING	0.394457	0.573735	0.0224026	0.346812	1.04953	34	Syk, Rragc, Lamtor1, Nckap1l, Lamtor3, Sec13, Lamtor5, Golph3, Rraga, Usp4, Akt1, Lars1, Tbk1, Usp9x, Rbx1, Csnk1a1, Cul3, Prmt1, Seh1l, Mios, Pip4p1, Lamtor2
GOBP_POSITIVE_REGULATION_OF_TRANSCRIPTION_BY_RNA_POLYMERASE_I	0.596489	0.743331	0.017029	0.33376	0.913485	21	Baz1b, Mybbp1a, Ddx21, Wdr43, Ncl, Smarcb1, Sf3b1, Utp15, Mars1, Smarca4, Lyar, Pwp1, Smarca5, Ubtf
GOBP_POSITIVE_REGULATION_OF_TRANSFERASE_ACTIVITY	0.0399423	0.123463	0.0747094	0.346996	1.31123	149	Ltf, Ptprc, Prkcd, Erp29, Syk, Ripk3, Cd74, Rassf2, Ptk2b, Psmd10, Ptpn1, Nvl, Hsp90ab1, Tab1, Igtp, Xrcc5, Cct2, Malt1, Iqgap1, Irgm2, Arrb2, Fbn1, Pcna, Rps3, Irgm1, Fgd2, Xrcc6, Npm1, Chi3l1, Rfc5, Csf1r, Hnrnpd, Tcp1, Map2k4, Rps2, Dkc1, Pik3cg, Cdk5, Cct4, Axl, Pnkp, Ube2l3, Mif, Ranbp2, Ddx3x
GOBP_POSITIVE_REGULATION_OF_TRANSLATION	0.175492	0.341623	0.0352535	0.34662	1.19422	71	Eef2, Dnajc3, Ptk2b, Rpl5, Eif5a, Ybx1, Eif3e, Eif3d, Npm1, Larp4, Syncrip, Hnrnpd, Eif4a3, Pkm, Rpl26, Ddx3x, Ddx39b, Ssb, Pld1, Dhx9
GOBP_POSITIVE_REGULATION_OF_TRANSMEMBRANE_RECEPTOR_PROTEIN_SERINE_THREONINE_KINASE_SIGNALING_PATHWAY	0.152978	0.311952	0.0713773	-0.337078	-1.20721	34	Cdh5, Tgfbr3, Itga8, Tgfb1i1, Acvrl1, Ilk, Numa1
GOBP_POSITIVE_REGULATION_OF_TRANSMEMBRANE_TRANSPORT	0.00200736	0.0133335	0.431708	-0.366384	-1.55744	81	Gstm7, Akap5, Shank3, Itgb1, Ehd3, Abcb1a, Adipoq, Sorbs1, Stim1, Prkci, Nedd4l, Ano6, Rap1a, Cav1, Plcg1, Wnk1, Ednra, Appl1, Dmd, Nipsnap2, Ppp3ca, Insr, Acsl1, Rapgef3, Slc9a1, Atp1b1, Chp1, Trpc6, Actn2, Ak1, Aoc3, Atp1b3
GOBP_POSITIVE_REGULATION_OF_TRANSPORTER_ACTIVITY	0.00376539	0.0214102	0.431708	-0.501723	-1.80923	35	Gstm7, Pon1, Shank3, Ehd3, Abcb1a, Adipoq, Stim1, Nedd4l, Ednra, Dmd, Nipsnap2, Park7, Slc9a1, Atp1b1, Chp1, Trpc6, Actn2
GOBP_POSITIVE_REGULATION_OF_TUMOR_NECROSIS_FACTOR_SUPERFAMILY_CYTOKINE_PRODUCTION	0.000164106	0.00204713	0.518848	0.53143	1.77867	59	Fcgr2b, Cybb, Cd14, Ptprc, Ifih1, Oas1a, Mmp8, Btk, Syk, Cyba, Clec7a, Tlr2, Pycard, Mapkapk2, Tlr9, Tlr3, Ncl, Sash3, Clu, Csf1r, Myd88, Lbp, Nod2, Plcg2, Stat3, Cd84, Mif
GOBP_POSITIVE_REGULATION_OF_TYPE_II_INTERFERON_PRODUCTION	0.00136401	0.00995526	0.45506	0.666496	1.78405	19	Cyrib, Cd14, Clec7a, H2-Q7, Pycard, Tlr9, Isg15, Tlr3, Sash3, H2-M3
GOBP_POSITIVE_REGULATION_OF_TYPE_I_INTERFERON_PRODUCTION	0.00019838	0.00237765	0.518848	0.60407	1.87807	39	Sting1, Cd14, Ifih1, Oas1a, Syk, Irf5, Gapdh, Dhx58, Tlr2, Kpna2, Stat1, Tlr9, Isg15, Tlr3, Myd88, Plcg2, Uap1, Ddx3x, Dhx9
GOBP_POSITIVE_REGULATION_OF_T_CELL_MEDIATED_IMMUNITY	0.0668597	0.180832	0.0639358	0.482308	1.39589	27	Cyrib, Ptprc, Pnp, H2-T23, H2-D1, H2-Q7, B2m, Malt1, Tap2, Sash3, H2-M3, H2-K1, H2-Q4
GOBP_POSITIVE_REGULATION_OF_T_CELL_PROLIFERATION	0.0305574	0.100691	0.0935093	0.46852	1.4702	41	Ptprc, Anxa1, H2-DMb1, Syk, Pnp, Coro1a, Cd274, Zap70, Pycard, H2-DMb2, Card11, Rps3, Itgal, Irgm1, Nckap1l, Sash3
GOBP_POSITIVE_REGULATION_OF_UBIQUITIN_DEPENDENT_PROTEIN_CATABOLIC_PROCESS	0.425529	0.597942	0.0209515	0.333863	1.02841	37	Ptk2b, Psmd10, Rack1, Gclc, Clu, Vcp, Hspbp1, Ddrgk1, Dab2, Usp5, Akt1, Sgta, Lrrk2
GOBP_POSITIVE_REGULATION_OF_VACUOLE_ORGANIZATION	0.134896	0.286451	0.0446977	0.479886	1.30094	20	Grn, Igtp, Pip4k2a, Irgm2, Irgm1, Snx7, Rab3gap2, Ppp3cb
GOBP_POSITIVE_REGULATION_OF_VASCULAR_ASSOCIATED_SMOOTH_MUSCLE_CELL_PROLIFERATION	0.524418	0.690098	0.0330626	-0.305724	-0.947844	19	Hpgd, Calcrl, Src, Nqo2, Gnai2
GOBP_POSITIVE_REGULATION_OF_VASCULATURE_DEVELOPMENT	0.12972	0.279535	0.0979108	-0.279877	-1.18586	80	Cdh5, Nrp1, Angpt2, Jup, Rras, Ddah1, Hspb1, Itgb1, Acvrl1, Stim1, Ptgis, Pak4, Tek, Add1, Cd34, Anxa3, Sphk1, Tjp1, Pxn, Plcg1, Wnk1, Eng, Aqp1, Hspb6, Rhob, Rtn4, Rapgef3, Hmgb1
GOBP_POSITIVE_REGULATION_OF_VASOCONSTRICTION	0.829607	0.893563	0.0121229	0.272128	0.752439	22	Tbxas1, Grk2, Wdr35, Fgg, Fga, Alox5, Shc1, Akt1, Fgb, Ptgs1
GOBP_POSITIVE_REGULATION_OF_VIRAL_GENOME_REPLICATION	0.867949	0.918989	0.011892	0.26821	0.69994	17	Pde12, Ddb1, Ddx3x, Ppih, Top2b, Larp1, Srpk2, Stau1
GOBP_POSITIVE_REGULATION_OF_VIRAL_PROCESS	0.0447622	0.134019	0.0775513	0.469361	1.42788	35	Lgals1, P4hb, Cd74, Pfn1, Kpna2, Pde12, Tbc1d20, Ddb1, Axl, Atg5, Ddx3x, Dhx9, Kpna6, Trim21, Ppih, Top2b, Larp1
GOBP_POSITIVE_REGULATION_OF_WNT_SIGNALING_PATHWAY	0.693074	0.806169	0.013441	0.270465	0.86726	46	Atp6ap2, Rbpj, Tlr2, Col1a1, Rps12, Usp8, Usp47
GOBP_POSITIVE_REGULATION_OF_WOUND_HEALING	0.131813	0.281962	0.0768411	-0.354368	-1.23237	31	Cd36, Itgb1, Mtor, Fermt2, Prkce, Ano6, Vwf, Reg3g, Hmgb1
GOBP_POSITIVE_T_CELL_SELECTION	0.0723064	0.190711	0.0625245	0.519388	1.40803	20	Ptpn2, Dock2, Ptprc, Cd74, H2-DMa, Zap70, Ctsl, Cyld, Stat3, Stat6, Cd3g
GOBP_POSTSYNAPSE_ASSEMBLY	0.63529	0.767433	0.0316484	-0.264409	-0.903465	28	Crk, Shank3, Numb, Rtn4, Abi3bp, Gap43, Nectin3, Sipa1l1, Afdn
GOBP_POSTSYNAPSE_ORGANIZATION	0.43975	0.611249	0.0591496	-0.222526	-0.999197	115	Crk, Nrp1, Shank3, Itgb1, Sorbs1, Arhgef7, Cadm1, Itga3, Ckap5, Dnm3, Farp1, Sorbs2, Numb, Itsn1, Ezr, Insr, Pdlim5, Adgrl3, Septin7, Rtn4, Mtmr2, Igf1r, Lama5, Arhgap44, Abi3bp, Itgb3, Agrn, Gap43, Fnta, Cttn, Slc30a1, Nectin3, Abhd17c, Ube3a, Snx27, Sipa1l1, Afdn, Dnaja3, Marcks, Tanc1, Rheb, Baiap2, Wasl
GOBP_POSTSYNAPTIC_DENSITY_ORGANIZATION	0.345197	0.531825	0.0411315	-0.360239	-1.06495	16	Shank3, Itgb1, Cadm1, Adgrl3, Abi3bp, Itgb3, Slc30a1
GOBP_POSTSYNAPTIC_MEMBRANE_ORGANIZATION	0.0619469	0.170791	0.104085	-0.463511	-1.43704	19	Crk, Shank3, Sorbs1, Farp1, Sorbs2, Agrn, Fnta, Slc30a1, Snx27, Dnaja3
GOBP_POSTSYNAPTIC_MODULATION_OF_CHEMICAL_SYNAPTIC_TRANSMISSION	0.239015	0.424086	0.0518916	-0.370853	-1.16315	20	Synpo, Cdh1, Gnao1, Rasgrf2, Iqsec1, Ppp3ca, Snx14, Igf1r
GOBP_POSTSYNAPTIC_SIGNAL_TRANSDUCTION	0.113079	0.255998	0.0779135	-0.405904	-1.3074	22	Gna11, Gnaq, Sorbs1, Stim1, Abi1, Sorbs2, Gnai2
GOBP_POSTSYNAPTIC_SPECIALIZATION_ORGANIZATION	0.0888815	0.219068	0.0871888	-0.431363	-1.35294	20	Crk, Shank3, Itgb1, Cadm1, Adgrl3, Abi3bp, Itgb3, Gap43, Slc30a1
GOBP_POST_EMBRYONIC_DEVELOPMENT	0.21708	0.394828	0.0618825	-0.305955	-1.14533	41	Acadm, Gnaq, Mmut, Mtor, Gnas, Aldh5a1, Rab3a
GOBP_POST_GOLGI_VESICLE_MEDIATED_TRANSPORT	0.583656	0.735587	0.0149339	0.270692	0.940215	75	Nsf, Scfd1, Golph3l, Ap1g2, Krt18, Eps15, Vti1a, Rack1, Csk, Ankfy1, Gbf1, Arfrp1, Vti1b, Ccdc93, Ap1g1, Lamp1
GOBP_POST_TRANSCRIPTIONAL_GENE_SILENCING	0.964578	0.981437	0.0251393	-0.188698	-0.675801	34	Ncbp3, Ago1, Eif6, Tsn, Mecp2, Ago2, Limd1, Elavl1
GOBP_POST_TRANSCRIPTIONAL_REGULATION_OF_GENE_EXPRESSION	0.016883	0.0643976	0.113319	0.333984	1.31708	254	Eef2, Parp9, Eif3b, S100a9, Eif5, Calr, Dnajc3, Etf1, Gapdh, Pml, Ptk2b, Rpl5, Shmt2, Nsun2, Rpl38, Eif3k, Rbm47, Eif5a, Ybx1, Mapkapk2, Eif3e, Rack1, Helz2, Rps3, Eif3d, Aco1, Rock2, Exosc8, Vim, Eif5b, Caprin1, Bzw1, Ncl, Npm1, Eif2s1, Rpl13a, Hnrnpc, Apex1, Nhlrc3, Larp4, Pabpc1, Syncrip, Hnrnpd, Pnpt1, Pde12, Rpl10, Dkc1, Eif2ak2, Myd88, Fbxo4, Eif4a3, Xpo5, Stat3, Nolc1, Eif1, Pkm, Rpl26, Td…
GOBP_POTASSIUM_ION_TRANSMEMBRANE_TRANSPORT	8.12343e-05	0.00119649	0.538434	-0.558001	-2.07091	40	Itgb1, Atp1a2, Fhl1, Nedd4l, Ano6, Ccdc51, Cav1, Wnk1, Casq2, Cav3, Ywhae, Dlg1, Letm1, Agrn, Atp1a1, Slc12a7, Gnb2, Slc9a1, Atp1b1, Actn2, Atp1b3
GOBP_POTASSIUM_ION_TRANSPORT	0.000225106	0.00264607	0.518848	-0.476957	-1.86482	52	Akap5, Gnaq, Itgb1, Atp1a2, Fhl1, Nedd4l, Ano6, Ccdc51, Cav1, Kif5b, Wnk1, Casq2, Cav3, Ywhae, Aqp1, Dlg1, Cdkn1b, Vps4b, Letm1, Agrn, Atp1a1, Slc12a7, Gnb2, Slc9a1, Atp1b1, Actn2, Atp1b3, Plcb4
GOBP_PRESYNAPSE_ORGANIZATION	0.0841632	0.211243	0.088041	-0.452278	-1.38082	18	Efnb1, Efnb2, Arhgef7, Cadm1, Farp1, Cap2
GOBP_PRESYNAPTIC_ENDOCYTOSIS	0.0930344	0.22544	0.102435	-0.313893	-1.2502	56	Ston1, Dnm1, Capn2, Slc2a4, Cxadr, Ap2b1, Vamp2, Dnm3, Ap2a1, Itsn1, Aak1, Rock1, Park7, Amph, Fcho2, Rab27b, Eps15l1
GOBP_PRESYNAPTIC_MODULATION_OF_CHEMICAL_SYNAPTIC_TRANSMISSION	0.388482	0.567746	0.0397009	-0.329347	-1.03297	20	Prkce, Rab3a, Hip1, Git1, Fbxl20, Adrb2, Fmr1, Gsk3b, Gipc1, Pfn2, Fxr2
GOBP_PRIMARY_ALCOHOL_METABOLIC_PROCESS	0.00133744	0.00980218	0.45506	-0.544451	-1.86035	28	Aldh3a2, Akr1c14, Aldh1a1, Rbp1, Adh5, Adh1, Lrat, Adh7, Akr1b1
GOBP_PRIMARY_NEURAL_TUBE_FORMATION	0.75377	0.846563	0.0122835	0.261522	0.828337	43	Casp3, Cfl1, Pfn1, Vasp, Rock2, Arid1a, Rps7, Gatad2a, Sec24b, Tmed2, Hectd1, Opa1
GOBP_PROCESS_UTILIZING_AUTOPHAGIC_MECHANISM	0.151241	0.309022	0.0352105	0.292025	1.15419	262	Hk2, Sting1, Wdr81, S100a8, S100a9, Sqstm1, Hmox1, Naglu, Hspa8, Wdfy4, Ctsa, Casp1, Scfd1, Tlr2, Ctsd, Tgtp2, Vti1a, Igtp, Pip4k2a, Chmp4b, Pycard, Ifi47, Sec22b, Iigp1, Irgm2, Tlr9, Rragc, Ufl1, Arfip2, Irgm1, Sptlc2, Fkbp8, Nampt, Vps41, Qsox1, Ufm1, Clu, Npc1, Vcp, Mtdh, Nod2, Gabarapl2, Uba5, Stat3, Trim30d, Tcirg1, Lamp2, Trim12c, Cd84, Vti1b, Atg5, Vps39, Vps18, Chmp1a, Snap29, Tm9sf1, Lam…
GOBP_PRODUCTION_OF_MOLECULAR_MEDIATOR_INVOLVED_IN_INFLAMMATORY_RESPONSE	0.00608414	0.0308057	0.211071	0.50096	1.60635	46	Alox5ap, S100a9, Btk, Syk, Rps19, Clec7a, Grn, Pld3, Pycard, Lipa, Gbp5, Pld4, Tlr3, Myd88, Lbp, Nod2, Stat3, Ncf1, Alox5, Sirpa, Kpna6, Card9
GOBP_PRODUCTION_OF_MOLECULAR_MEDIATOR_OF_IMMUNE_RESPONSE	5.19448e-12	1.41117e-09	0.887075	0.592483	2.1917	122	Fcgr2b, H2-Ab1, Crlf2, Ptprc, Igkv12-44, Trex1, Igkv17-121, Igkv16-104, Btk, Syk, Irf5, Mzb1, Clec7a, Hmox1, Cd74, Igkv8-30, Casp1, Tlr2, Igkv9-120, Igkv12-38, Igkv9-124, Pycard, Acp5, Igkv6-13, Mapkapk2, Card11, B2m, Malt1, Tlr9, Fbn1, Nlrx1, Tlr3, Igkv1-135, Sema7a, Ube2j1, Fcgr4, Fgl2, Ddx21, Elane, Epx, Ighg1, Igkv2-137, Samhd1, Msh6, Sash3, Igkv8-28, Igkv6-20, Igkv6-32, Igkv12-46, Irak3, Myd…
GOBP_PROGRAMMED_NECROTIC_CELL_DEATH	0.0393007	0.122233	0.0835548	0.497329	1.47357	30	Ripk3, Casp1, Zbp1, Pygl, Pgam5, Mlkl, Tlr3, Cyld, Casp8, Parp1, Bax, Asah1
GOBP_PROSTANOID_BIOSYNTHETIC_PROCESS	0.134966	0.286451	0.0451751	0.503885	1.31498	17	Anxa1, Ptges, Tbxas1, Cd74, Fabp5, Daglb, Mif, Ptges3
GOBP_PROSTANOID_METABOLIC_PROCESS	0.347614	0.533866	0.045202	-0.308359	-1.06049	29	Akr1c14, Hpgd, Ptgis, Gstp1, Mgst3, Sphk1, Cyp2s1
GOBP_PROSTATE_GLAND_DEVELOPMENT	0.662224	0.786752	0.015884	0.334561	0.859986	16	Cd44, Psap, Wdr77, Plaur, Mmp2, Stk11, Serpinf1, Tnc
GOBP_PROTEASOMAL_PROTEIN_CATABOLIC_PROCESS	2.86189e-05	0.00053241	0.57561	0.41473	1.62528	231	Calr, Sdf2l1, Hspa5, Rcn3, Psme2, Naglu, Psmb8, Trip4, Sec61b, Psme3, Pml, Psmd10, Sel1l, Psma3, Hsp90b1, Hsp90ab1, Uggt1, Derl1, Psma6, Psme1, Anapc4, Canx, Eif3h, Psmc5, Rpl11, Psma1, Rack1, Arrb2, Psma5, Ufl1, Ube2j1, Psmc1, Tbl1x, Cul2, Psme4, Man1b1, Ube2k, Psmb4, Gclc, Psmb2, Psma7, Psmb3, Clu, Nhlrc3, Armc8, Vcp, Rnf40, Fbxo4, Ubxn4, Psmc2, Usp7, Usp25, Psmd7, Cul4b, Ddb1, Edem3, Gabarapl2…
GOBP_PROTEASOME_MEDIATED_UBIQUITIN_DEPENDENT_PROTEIN_CATABOLIC_PROCESS	0.00132541	0.0097973	0.45506	0.399013	1.51913	160	Naglu, Psmb8, Trip4, Pml, Psmd10, Psma3, Derl1, Psma6, Anapc4, Eif3h, Psmc5, Rpl11, Psma1, Rack1, Arrb2, Psma5, Ufl1, Psmc1, Tbl1x, Cul2, Ube2k, Psmb4, Gclc, Psmb2, Psma7, Psmb3, Clu, Nhlrc3, Armc8, Vcp, Fbxo4, Psmc2, Usp7, Psmd7, Ddb1, Edem3, Ascc3, Ube2a, Psmd14, Psma2, Maea, Psma4, Hspbp1, Nemf, Rnf170, Psmc6, Trim26, Ube4b, Psmc3, Hectd1, Araf, Ddrgk1, Psmb10, Ltn1, Ascc2, Psmd6, Dab2, Usp14,…
GOBP_PROTEIN_ACETYLATION	0.654482	0.780752	0.0154053	0.310601	0.875359	24	Pml, Naa25, Naa15, Naa50, Ddx3x, Naa10, Naa20, Naa30
GOBP_PROTEIN_ACYLATION	0.761419	0.850465	0.0126143	0.269212	0.807505	32	Nmt1, Pml, Naa25, Naa15, Naa50, Ddx3x, Naa10
GOBP_PROTEIN_AUTOPHOSPHORYLATION	0.501241	0.670042	0.0168138	0.27661	0.983955	89	Ptprc, Csnk2a1, Syk, Ripk3, Fgr, Rassf2, Stk4, Ptk2b, Cad, Zap70, Hck, Mapkapk2, Iqgap1, Htatip2, Eif2s1, Gpnmb, Csf1r, Irak3, Eif2ak2, Fes, Camk2d, Trim28, Vrk1, Ddx3x
GOBP_PROTEIN_AUTOUBIQUITINATION	0.702424	0.812406	0.0149011	0.315769	0.834658	18	Dtx3l, Ube4b, Hectd1, Ltn1, Trim21, Rnf213, Lrrk2, Marchf5, Cbl, Rbx1, Cul3, Mta1
GOBP_PROTEIN_COMPLEX_OLIGOMERIZATION	0.144784	0.302561	0.0380746	0.327297	1.19663	110	Steap4, Alox5ap, Sting1, Ifih1, Oas1a, Hprt1, Cd74, Stk4, Shmt2, Farsa, Pycard, Basp1, Mlkl, Card11, Vasp, B2m, Gbp5, Isg15, Tgm2, Samhd1, Evl, Pnpt1, Mat2a, Stk3, Rrm1, Jmjd6, Farsb, Pkm, Mif, Kctd12
GOBP_PROTEIN_CONTAINING_COMPLEX_DISASSEMBLY	0.208649	0.384147	0.0300668	0.302026	1.1371	144	Capza1, Capg, Wdr1, Cfl1, Etf1, Hspa8, Nsf, Capza2, Plek, Mical1, Igtp, Chmp4b, Eif5a, Dbnl, Twf2, Arpc2, Irgm2, Myh9, Capzb, Dhx8, Irgm1, Napa, Evl, Arid1a, Vcp, Irak3, Sh3bp1, Gabarapl2, Lamp2, Stmn1, Atg5, Smarce1, Chmp1a, Abce1, Scaf4, Snap29, Smarcb1, Trim21, Map1b, Hdac6, Mtpn, Vill, Dysf, Smarcc2, Eml4, Atad2b, Tom1, Chmp7, Gak
GOBP_PROTEIN_CONTAINING_COMPLEX_LOCALIZATION	0.000393516	0.00389023	0.498493	-0.345337	-1.57081	127	Akap5, Prkcz, Rdx, Itgb1, Tspan9, Dync2h1, Efnb2, Pura, Sgcd, Stx7, Nedd4l, Rap1a, Iqsec1, Lrp1, Ap2b1, Kif5b, Ralb, Vamp2, Dync2li1, Dnm3, Arl3, Eif6, Ap2a1, Numb, Fkbp4, Dag1, Ezr, Dlg1, Rala, Nptn, Nbea, Stx3, Arhgap44, Itgb3, Lmna, Vps26b, Hip1, Git1, Gpc4
GOBP_PROTEIN_DEACETYLATION	0.990997	0.997857	0.00959273	0.190324	0.515957	20	Ripk3, Hdac1, Hdac6, Dysf, Dr1
GOBP_PROTEIN_DEPHOSPHORYLATION	0.51988	0.686343	0.052891	-0.220477	-0.979407	108	Cdh5, Itga1, Tns2, Ptpn9, Dusp14, Gna12, Slc39a10, Rngtt, Ppm1f, Ptprg, Fbxw11, Ptpn13, Ctdsp1, Ppp2r5a, Ppp3ca, Ppm1a, Ywhae, Ptprb, Rock1, Ppp2r5e, Ptpn14, Ppp2r5d, Dlc1, Ppp1cb, Ppm1b, Ppp6r2, Ppp1r7, Ptp4a2, Nck2, Ywhab
GOBP_PROTEIN_DEPOLYMERIZATION	0.164543	0.325492	0.0366366	0.350823	1.2049	69	Capza1, Capg, Wdr1, Cfl1, Hspa8, Capza2, Plek, Mical1, Dbnl, Twf2, Arpc2, Myh9, Capzb, Evl, Sh3bp1, Stmn1, Map1b, Hdac6, Mtpn, Vill, Dysf
GOBP_PROTEIN_DESTABILIZATION	0.210819	0.38785	0.0346632	0.440808	1.20647	21	Ctsh, Derl1, Igtp, Irgm2, Irgm1, Npm1, Fbxo4, Cdc73, Trim21, Hdac6
GOBP_PROTEIN_DEUBIQUITINATION	0.323803	0.511103	0.0252001	0.348919	1.0949	41	Shmt2, Eif3f, Usp8, Usp47, Usp24, Vcp, Cyld, Usp7, Usp25, Uchl3, Psmd14, Tnip1, Trim21, Usp10, Usp14, Usp5, Usp4, Ubxn1, Usp9x
GOBP_PROTEIN_DNA_COMPLEX_ASSEMBLY	0.390343	0.569785	0.0222148	0.337911	1.05058	39	Padi4, Set, Npm1, Pole3, Mcm2, Atrx, Psmc6, Nasp, Macroh2a1, Dr1, Atad2b, Sugt1, Baz1a, Brd2, Smarca4, Smarca5, Gtf2f2, Anp32b, Grwd1, Gtf2b, Taf4, Trappc12, Dnajc9, Med1, Cenpv, Rbbp4, Nap1l4, Taf6
GOBP_PROTEIN_DNA_COMPLEX_ORGANIZATION	0.0866058	0.215194	0.0484163	0.309784	1.21454	232	Dnajc2, Smchd1, Padi4, Psip1, Baz1b, Dtx3l, Selenof, Pml, Mybbp1a, Morf4l2, Rnf20, Rbm15b, Set, Eed, Hdac1, Ddx21, Prmt5, Psme4, Npm1, Prkcb, Apex1, Arid1a, Rnf40, Myd88, Actl6a, Gatad2a, Arid4a, Pole3, Usp7, Smyd5, Mcm2, Ddb1, Jmjd6, Trim28, Spi1, Ube2a, Atrx, Dnmt1, Atg5, Bcl7c, Smarce1, Psmc6, Nasp, Smarcb1, Noc2l, Sf3b1, Rbbp5, Pcid2, Hltf, Hdac6, Ddx23, Macroh2a1, Trmt112, Kdm3b, Nudt5, Dr1,…
GOBP_PROTEIN_EXIT_FROM_ENDOPLASMIC_RETICULUM	0.0239546	0.0839674	0.108893	0.537017	1.54096	26	Tm9sf4, Sec61b, Sel1l, Derl1, Ube2j1, Vcp, Sar1b, Sec13, Os9, Erlec1, Ubac2, Selenos, Nploc4, Syvn1, Tmem30a, Sar1a
GOBP_PROTEIN_EXPORT_FROM_NUCLEUS	0.849089	0.90549	0.0107492	0.246711	0.763005	38	Calr, Rangap1, Sfn, Cse1l, Xpo5, Cdk5, Ran
GOBP_PROTEIN_FOLDING	2.06326e-05	0.000416915	0.57561	0.472436	1.76255	132	Dnajc2, Calr, Txndc5, Sdf2l1, H2-DMb1, Hspa5, Pdia3, Dnajc3, P4hb, Pdia4, Prdx4, Ero1a, Hspa8, Cd74, Dnajb11, H2-DMa, Selenof, Fkbp10, Tbcb, Grn, Hsp90b1, Fkbp2, Hsp90ab1, H2-DMb2, Cct2, Erp44, Ppib, Canx, Ero1b, B2m, Hspa4, Dnajc7, Fkbp8, Cct3, Qsox1, Cct7, Clu, Tcp1, Ppil3, Agr2, Ahsa1, Ppic, Cct4, Clpx, Chordc1, Nudcd3, Ranbp2, Nudcd2, Fkbp11, Ube4b, Hsph1, Hspa14, Pdcd5, Pdcl3, Ppih, Ptges3, …
GOBP_PROTEIN_HOMOOLIGOMERIZATION	0.417814	0.591863	0.0199738	0.297682	1.02812	72	Steap4, Alox5ap, Hprt1, Shmt2, Pycard, Basp1, Mlkl, Card11, Vasp, B2m, Gbp5, Tgm2, Samhd1, Evl, Pnpt1, Jmjd6, Pkm, Mif, Kctd12
GOBP_PROTEIN_HOMOTETRAMERIZATION	0.428649	0.601336	0.0212135	0.345636	1.02411	30	Hprt1, Shmt2, Vasp, B2m, Gbp5, Samhd1, Evl
GOBP_PROTEIN_HYDROXYLATION	0.074156	0.19454	0.0627208	0.561239	1.42063	15	P4hb, Prdx4, Ero1a, Fkbp10, Ero1b, Plod1, Jmjd6
GOBP_PROTEIN_INSERTION_INTO_ER_MEMBRANE	0.187196	0.356969	0.037166	0.455643	1.23522	20	Tram2, Sec61a1, Tram1, Get3, Emc7, Sgta, Tmco1, Emc8, Ccdc47, Emc4, Ncln
GOBP_PROTEIN_INSERTION_INTO_MEMBRANE	0.118555	0.264407	0.0470476	0.45297	1.31098	27	Tram2, Sec61a1, Tram1, Get3, Bax, Emc7, Sgta, Rtp4, Tmco1, Emc8, Ccdc47, Emc4, Ncln
GOBP_PROTEIN_K48_LINKED_UBIQUITINATION	0.270533	0.459342	0.0288046	0.382501	1.14098	31	Dtx3l, Nmi, Tcf25, Ube2k, Ube2a, Rnf170, Trim21, Syvn1, Nt5c2, Fbxo7, Ube2g1, Rbx1, Cul3, Cul1, Gabarap, Ube3c
GOBP_PROTEIN_K63_LINKED_UBIQUITINATION	0.745723	0.841846	0.0134221	0.286194	0.814888	25	Nod2, Trim30d, Trim12c, Pnkp, Ddx3x, Hectd1, Trim21, Rnf213, Traf1, Prpf19, Ube2n, Ube2g1
GOBP_PROTEIN_KINASE_A_SIGNALING	0.105867	0.24535	0.0790299	-0.428274	-1.32779	19	Akap5, Rdx, Akap12, Adipoq, Prkg1, Ednra, Ezr, Myom1, Rab13
GOBP_PROTEIN_LIPID_COMPLEX_ORGANIZATION	0.601342	0.7452	0.0169106	0.332503	0.910045	21	Dgat1, Mpo, Pla2g7, Bin1, Soat1, Snx9, Lpcat3, Apoc3, Scarb1, Apoe, Abcg1
GOBP_NEUROMUSCULAR_JUNCTION_DEVELOPMENT	0.018457	0.0683748	0.204544	-0.451157	-1.54157	28	Crk, Lamb2, Sorbs1, Snta1, Farp1, Sorbs2, Dctn1, Ppfibp1, Agrn, Fnta, Ppfibp2
GOBP_CELL_JUNCTION_MAINTENANCE	0.0810622	0.20624	0.0937158	-0.416869	-1.37109	24	Itgb1, Fermt2, Cadm1, Rab3a, Tjp1, Appl1, Epb41l3, Adgrl3, Sort1, Itgb3, Erc1, Mpz
GOBP_PROTEIN_LOCALIZATION_TO_CELL_PERIPHERY	1.71316e-07	8.7264e-06	0.690132	-0.376055	-1.81869	200	Akap5, Prkcz, Ehd2, Ehd1, Ehd4, Ptpn9, Atp2b4, Rdx, Jup, Itgb1, Rap2a, Lin7c, Ehd3, Csrp3, Cdh1, F11r, Adipoq, Pgrmc1, Sorbs1, Prkci, Stx7, Rap1a, Numa1, Epb41, Cd81, Pls1, Itga3, Lrp1, Kif5b, Ttc7b, Vamp2, Arl3, Lin7a, Wnk1, Vamp3, Appl1, Numb, Efr3a, Scn3b, Ppp2r5a, Dag1, Cav3, Ezr, Tspan15, Epb41l3, Zdhhc5, Dlg1, Ppfia1, Arl6, Rock1, Nbea, Palm, Stx3, Inpp5k, Lama5, Arhgap44, Ldlrap1, Rab13, M…
GOBP_PROTEIN_LOCALIZATION_TO_CELL_SURFACE	0.771908	0.857092	0.029939	-0.231318	-0.843587	37	Vcl, Cdh1, Ctnnb1, Fbln5, Nedd4l, Gpihbp1, Gpd1l, Stx3
GOBP_PROTEIN_LOCALIZATION_TO_CHROMATIN	0.698342	0.808833	0.0147586	0.309746	0.839706	20	Vcp, Parp1, Spi1, Vrk1, Macroh2a1, Chmp7, Brd2, Wapl, Cdk9, Carm1, Tasor, Zmynd8
GOBP_PROTEIN_LOCALIZATION_TO_CHROMOSOME	0.183198	0.351862	0.0354122	0.371924	1.20242	48	Pml, Cct2, Gnl3, Cct3, Cct7, Tcp1, Vcp, Dkc1, Rcc2, Parp1, Spi1, Atrx, Cct4, Rpa1, Vrk1, Macroh2a1, Ctcf, Zw10, Chmp7, Cct5, Brd2
GOBP_PROTEIN_LOCALIZATION_TO_CHROMOSOME_TELOMERIC_REGION	0.0711879	0.188779	0.0638665	0.553126	1.42181	16	Pml, Cct2, Gnl3, Cct3, Cct7, Tcp1, Dkc1, Atrx, Cct4, Macroh2a1
GOBP_PROTEIN_LOCALIZATION_TO_CILIUM	0.371988	0.553568	0.0398752	-0.342826	-1.04666	18	Ehd1, Dync2h1, Arl3, Arl6
GOBP_PROTEIN_LOCALIZATION_TO_CYTOSKELETON	0.999001	1	0.00944858	0.1673	0.457892	21	Pcm1, Golgb1, Stk3, Nudcd3, Ppp1r9b, Abhd17b, Diaph1, Nup62, Hnrnpu
GOBP_PROTEIN_LOCALIZATION_TO_ENDOPLASMIC_RETICULUM	2.26752e-05	0.000447104	0.57561	0.594243	1.93533	50	Sting1, Tram2, Spcs2, Hspa5, Sec61a1, Tram1, Sec61b, Spcs3, Naca, Spcs1, Btf3, Mia3, Srp14, Chmp4b, Kdelr2, Sec63, Get3, Sec61g, Gbf1, Ssr3, Rer1, Gabarapl2, Srp68, Srp19, Os9, Sec62, Ddrgk1, Ubac2, Srp9, Srprb, Akt1, Sgta, Lrrk2
GOBP_PROTEIN_LOCALIZATION_TO_ENDOSOME	0.0439373	0.132299	0.126448	-0.458462	-1.47669	22	Nrp1, Msn, Rdx, Pacsin2, Ezr, Tollip, Rab35, Nf2, Abhd17c, Rcsd1
GOBP_PROTEIN_LOCALIZATION_TO_EXTRACELLULAR_REGION	0.532741	0.695808	0.0642851	-0.208154	-0.979595	161	Ano1, Akap5, Cavin1, Anxa5, Gna11, Pfkm, Gnaq, Idh2, Sidt2, Gnao1, Cd200, Stim1, Gnas, Prkce, Glud1, Ccdc186, Rab3a, Lrp1, Rab12, Kif5b, Wls, Vsnl1, Hadh, Sytl4, Steap3, Abat, Ppp3ca, Cpt1a
GOBP_PROTEIN_LOCALIZATION_TO_GOLGI_APPARATUS	0.35405	0.538409	0.0252544	0.405166	1.08453	19	Tmed10, Gbp5, Cog7, Gbf1, Arl1, Arfrp1, Pacs1, Vps13c, Golph3, Gak
GOBP_PROTEIN_LOCALIZATION_TO_LYSOSOME	0.176129	0.342591	0.0372315	0.412627	1.23084	31	Hspa8, Ap3b1, Mfsd1, Rragc, Rock2, Lamtor1, Clu, Glmp, Lamp2, Vps53, M6pr, Scarb2, Lamtor5, Rraga, Akt1, Pik3r4
GOBP_PROTEIN_LOCALIZATION_TO_MITOCHONDRION	0.284999	0.473283	0.0265661	0.331065	1.11393	61	Hk2, Ap3b1, Hspa4, Isg15, Tomm34, Fkbp8, Bax, Hk1, Pdcd5, Pmpcb, Pmpca, Akt1, Lrrk2, Dnm1l, Bag1, Timm50, Marchf5, Tomm20, Fbxo7, Timm23, Aip, Sh3glb1, Fis1, Timm10, Timm13, Dnaja1, Timm21
GOBP_PROTEIN_LOCALIZATION_TO_NUCLEUS	0.196138	0.367697	0.0308188	0.298393	1.14396	174	Parp9, Prkcd, Dclk1, Calr, Syk, Cfl1, Sqstm1, Dtx3l, Grk2, Rangap1, Stk4, Pml, Nvl, Col1a1, Hsp90ab1, Kpna2, Hcls1, Rpl11, Rrs1, Gbp4, Rpf2, Npm1, Kpna3, Ufm1, Larp7, Ipo5, Sun2, Fbxo4, Cse1l, Stk3, Sec13, Nup85, Ipo4, Tfrc, Morc3, Stat3, Nolc1, Cdk5, Parp1, Trim28, Ran, Heatr3, Nup54, Nup155, Ranbp2, Zpr1, Kpnb1, Tardbp, Ddx5, Kpna6, Tor1aip1, Nup153, Syne1, Lamtor5
GOBP_PROTEIN_LOCALIZATION_TO_PLASMA_MEMBRANE	2.40657e-06	7.44819e-05	0.627257	-0.36839	-1.74544	170	Akap5, Prkcz, Ehd2, Ehd1, Ehd4, Ptpn9, Atp2b4, Rdx, Jup, Itgb1, Rap2a, Ehd3, Csrp3, Cdh1, F11r, Adipoq, Pgrmc1, Sorbs1, Prkci, Stx7, Rap1a, Cd81, Pls1, Itga3, Lrp1, Kif5b, Ttc7b, Vamp2, Wnk1, Vamp3, Appl1, Numb, Efr3a, Scn3b, Ppp2r5a, Cav3, Ezr, Tspan15, Epb41l3, Zdhhc5, Dlg1, Ppfia1, Arl6, Rock1, Palm, Stx3, Inpp5k, Lama5, Arhgap44, Ldlrap1, Rab13, Map7, Ank1, Fcho2, Atp1b1, Lyplal1, Nectin3, Ac…
GOBP_PROTEIN_LOCALIZATION_TO_POSTSYNAPSE	0.00946143	0.0424313	0.285313	-0.480241	-1.63184	27	Prkcz, Rap1a, Vamp2, Dag1, Dlg1, Nbea, Stx3, Arhgap44, Vps26b, Git1, Gpc4
GOBP_PROTEIN_LOCALIZATION_TO_SYNAPSE	0.0119764	0.0505145	0.38073	-0.463663	-1.67198	35	Prkcz, Hspb1, Rap1a, Kif5b, Vamp2, Dag1, Dlg1, Klc1, Nbea, Stx3, Arhgap44, Vps26b, Git1, Gpc4, Rab27b
GOBP_PROTEIN_LOCALIZATION_TO_VACUOLE	0.0672842	0.181578	0.0614439	0.420491	1.35944	48	Sqstm1, Hspa8, Igtp, Ap3b1, Mfsd1, Irgm2, Rragc, Rock2, Irgm1, Lamtor1, Vps41, Clu, Glmp, Lamp2, Vps53, M6pr, Scarb2, Lamtor5, Vps13c, Rraga, Akt1, Pik3r4, Mon1b
GOBP_PROTEIN_MATURATION	8.93432e-06	0.000210042	0.593325	0.410225	1.62774	280	Dnajc2, Ctsh, Calr, Lgmn, Txndc5, Sec11c, Sdf2l1, Ctss, Cln5, Spcs2, Atp6ap2, H2-DMb1, Casp3, Hspa5, Casp7, Pdia3, Ctsz, Dnajc3, P4hb, Pdia4, Prdx4, Ero1a, Naglu, Hspa8, Cd74, Dnajb11, H2-DMa, Selenof, Spcs3, Casp1, Eno1, Mms19, Spcs1, Fkbp10, Tbcb, Grn, Hsp90b1, Fkbp2, Hsp90ab1, Capn1, Naa25, Cyfip2, Pycard, H2-DMb2, Cct2, Erp44, Ppib, Canx, Ero1b, Serpinh1, B2m, Myh9, Ctsg, Hspa4, Naa15, Rnpep,…
GOBP_PROTEIN_METHYLATION	0.844183	0.903333	0.0118673	0.265885	0.742497	23	Etf1, Prmt5, Comt, Fam98a, Trmt112, Setd3, Rab3d, Gspt1, Snrpb, Snrpd3, Ilf3, Prmt1, Ntmt1
GOBP_PROTEIN_MODIFICATION_BY_SMALL_PROTEIN_CONJUGATION	0.00785063	0.0370119	0.167659	0.347018	1.36086	233	Rps27a, Ifih1, Hspa5, Sqstm1, Dtx3l, Rangap1, Psmd10, Rpl5, Derl1, Rnf20, Gnl3, Anapc4, Nmi, Rpl11, Rack1, Arrb2, Tcf25, Isg15, Uba1, Rps3, Ufl1, Ube2j1, Cbfb, Cul2, Ube2l6, Ube2k, Gclc, Gbp4, Uba7, Npm1, Ufm1, Wdr77, Nhlrc3, Aimp2, Rps2, Vcp, Rnf40, Rps7, Fbxo4, Nod2, Cul4b, Ddb1, Uba5, Trim30d, Cdk5, Trim12c, Trim28, Ube2a, Atg5, Pnkp, Ube2l3, Gtpbp4, Vps18, Hspbp1, Ddx3x, Os9, Rnf170, Trim26, …
GOBP_PROTEIN_MODIFICATION_BY_SMALL_PROTEIN_REMOVAL	0.352605	0.538152	0.023282	0.325977	1.0698	52	Shmt2, Eif3f, Usp8, Usp47, Cops7b, Usp24, Vcp, Cyld, Usp7, Usp25, Uchl3, Psmd14, Tnip1, Trim21, Usp10, Usp14, Usp5, Gps1, Usp4, Ubxn1, Usp9x, Usp3, Usp15, Cops5, Cops8, Uchl5, Mindy3, Cops3
GOBP_PROTEIN_MONOUBIQUITINATION	0.899377	0.939734	0.0234633	-0.23005	-0.713231	19	Nedd4l, Stub1, Pdcd6, Ube2o, Wdr48, Pef1, Ube2r2, Trim56, Tsg101, Skp1, Huwe1, Trim25, Nedd4, Cul1, Cul3, Rbx1, Cbl, Trim21, Ube4b
GOBP_PROTEIN_N_LINKED_GLYCOSYLATION	6.7215e-06	0.00017483	0.610527	0.65556	2.01934	37	Dad1, Rpn2, Stt3a, Ostc, Rpn1, B4galt1, Mgat1, Ddost, Uggt1, Mlec, St6gal1, Ube2j1, Alg2, Gfpt1, Alg5, Mogs, Fut8, Dpagt1
GOBP_PROTEIN_O_LINKED_GLYCOSYLATION	0.472756	0.641092	0.0343364	-0.332094	-0.98175	16	Poglut3, Plod3
GOBP_PROTEIN_PEPTIDYL_PROLYL_ISOMERIZATION	0.307451	0.497496	0.0275387	0.409173	1.11989	21	Fkbp2, Ppib, Ppil3, Ppic, Ranbp2, Fkbp11, Ppih, Fkbp5, Ppil2
GOBP_PROTEIN_POLYMERIZATION	0.187609	0.356969	0.0316929	0.300757	1.1513	171	Arpc5, Capza1, Cyrib, Cotl1, Gda, Prkcd, Capg, Cfl1, Coro1a, Actr3, Arpc4, Tlr2, Ptk2b, Capza2, Capn1, Pfn1, Hcls1, Cyfip2, Arpc3, Pde4dip, Chmp4b, Pycard, Crp, Vasp, Dbnl, Dbn1, Twf2, Arpc2, Myh9, Capzb, Rps3, Pstpip1, Ube2k, Evl, Grb2, Nckap1l
GOBP_PROTEIN_POLYUBIQUITINATION	0.0873855	0.216472	0.0509047	0.353918	1.27024	95	Dtx3l, Rnf20, Anapc4, Nmi, Tcf25, Ube2j1, Cbfb, Ube2l6, Ube2k, Wdr77, Nhlrc3, Rnf40, Fbxo4, Nod2, Cul4b, Trim30d, Trim12c, Ube2a, Pnkp, Ube2l3, Ddx3x, Rnf170, Trim26, Ube4b, Hectd1, Trim21, Hdac6, Rnf114, Dysf, Irf2bp1, Ppil2, Rnf213, Syvn1, Traf1, Trip12, Prpf19, Marchf5, Nt5c2, Fbxo7, Cbl, Rnf31, Trim34a, Ube4a, Ube2q1, Ube2n, Ube2g1, Rbx1, Cul3, Cul1, Rnf25, Gabarap, Anapc2, Ube3c, Cdc27, Rbck1
GOBP_PROTEIN_PROCESSING	0.0203378	0.0735591	0.10763	0.382256	1.39994	111	Ctsh, Lgmn, Sec11c, Ctss, Cln5, Spcs2, Atp6ap2, Casp3, Casp7, Ctsz, P4hb, Naglu, Spcs3, Casp1, Eno1, Spcs1, Hsp90b1, Capn1, Cyfip2, Pycard, Ero1b, Myh9, Ctsg, Rnpep, Fxn, Glg1, Bak1, Pgk1, Casp8, C1ra, Parp1, Plaur, Fgg, Fga, Anpep, Plgrkt, Sec11a
GOBP_PROTEIN_REFOLDING	0.382176	0.562904	0.0401305	-0.325931	-1.03845	21	Hspb1, Cryab, Bag5, Dnajb2, Hspb6, Hspd1, Hspa1l
GOBP_PROTEIN_RNA_COMPLEX_ORGANIZATION	1.74791e-05	0.000371622	0.57561	0.480819	1.76491	114	Rps6, Rps5, Rpl24, Eif5, Rps28, Rps14, Rps27, Rps19, Nop2, Rplp0, Psip1, Rpsa, Rpl5, Eif2s3x, Rpl38, Luc7l, Xrcc5, Rpl11, Rpl23a, Rrs1, Eif3d, Dhx8, Prmt5, Lsm4, Rpf2, Rpl13a, Rpl6, Wdr77, Prpf6, Eif2s2, Vcp, Rpl10, Snrnp200, Snrpd2, Sfswap, Mrto4, Prpf8, Scaf11, Strap, Clns1a, Ddx39b, Dhx9, U2af2, Srsf10, Sf3b1, Rps15, Trim21, Lsm2, Ncbp1, Ptges3, Sf3a1
GOBP_PROTEIN_STABILIZATION	0.0132635	0.0539589	0.134647	0.398215	1.44219	102	Wdr81, Calr, Trex1, Ifi30, Cd74, Gapdh, Rassf2, Stk4, Pml, Rpl5, Grn, Cog3, Hsp90ab1, Pfn1, Igtp, Cct2, Ppib, Rpl11, Mfsd1, Irgm2, Naa15, Tbl1x, Irgm1, Cct3, Npm1, Cog7, Cct7, Clu, Glmp, Tcp1, Rps7, Stk3, Usp7, Morc3, Lamp2, Cct4, Gtpbp4
GOBP_PROTEIN_TARGETING	0.000908969	0.00726284	0.477271	0.408193	1.54343	150	Tram2, Itgam, Spcs2, Hspa5, Sqstm1, Sec61a1, Hspa8, Tram1, Sec61b, Actr3, Spcs3, Pml, Naca, Spcs1, Srp14, Igtp, Chmp4b, Sec63, Ap3b1, Rpl11, Arpc2, Irgm2, Gbp5, Hspa4, Tomm34, Nucb1, Irgm1, Get3, Sec61g, Vps41, Clu, Gbp2, Ssr3, Lamp2, Cdk5, Srp68, Srp19, Nup54, Vps53, Os9, Ywhag, Zfand6, Sec62, M6pr, Pdcd5, Scarb2, Srp9, Pmpcb, Pmpca, Vps13c, Srprb, Sgta, Lrrk2, Rtp4, Pak1, Timm50, Pik3r4
GOBP_PROTEIN_TARGETING_TO_LYSOSOME	0.309883	0.499121	0.0275387	0.418405	1.11997	19	Hspa8, Ap3b1, Clu, Lamp2, Vps53, M6pr, Scarb2, Pik3r4, Gcc2, Vps4a, Pxk, Nedd4, Ap4m1, Sorl1
GOBP_PROTEIN_TARGETING_TO_MEMBRANE	0.00330494	0.0194245	0.285313	0.492961	1.62086	53	Tram2, Itgam, Hspa5, Sec61a1, Tram1, Sec61b, Actr3, Naca, Srp14, Chmp4b, Sec63, Arpc2, Irgm2, Get3, Sec61g, Ssr3, Cdk5, Srp68, Srp19, Sec62, Srp9, Srprb, Sgta, Rtp4, Pak1
GOBP_PROTEIN_TARGETING_TO_MITOCHONDRION	0.956318	0.975876	0.00865108	0.208673	0.660945	43	Hspa4, Tomm34, Pdcd5, Pmpcb, Pmpca, Lrrk2, Timm50, Tomm20, Fbxo7, Timm23, Aip, Fis1, Timm10, Timm13, Timm21, Prkaa1
GOBP_PROTEIN_TARGETING_TO_VACUOLE	0.0334734	0.106984	0.0907499	0.502157	1.48787	30	Sqstm1, Hspa8, Igtp, Ap3b1, Irgm2, Irgm1, Vps41, Clu, Lamp2, Vps53, M6pr, Scarb2, Vps13c, Pik3r4, Mon1b
GOBP_PROTEIN_TETRAMERIZATION	0.309773	0.499121	0.025726	0.343936	1.10285	46	Hprt1, Stk4, Shmt2, Farsa, Vasp, B2m, Gbp5, Samhd1, Evl, Stk3, Rrm1, Farsb, Pkm, Col6a1, Ms4a1
GOBP_PROTEIN_TRANSMEMBRANE_IMPORT_INTO_INTRACELLULAR_ORGANELLE	0.59874	0.744997	0.0297833	-0.307439	-0.908865	16	Pex5, Hspd1, Aifm1, Chchd4, Pam16, Timm44, Grpel1, Tomm40, Pex16, Pex14, Timm17b, Timm21, Timm23, Tomm20, Usp9x, Timm50
GOBP_PROTEIN_TRANSMEMBRANE_TRANSPORT	0.114992	0.258891	0.0471678	0.435467	1.30619	32	Tram2, Hspa5, Sec61a1, Tram1, Sec61b, Sec63, Sec61g, Trip11, Sec62, Myo5b, Timm50, Usp9x, Tomm20
GOBP_PROTEOGLYCAN_METABOLIC_PROCESS	0.00113092	0.00861399	0.45506	0.645262	1.76605	21	Tm9sf2, Galns, Btk, Hexb, Naglu, Hexa, Gusb
GOBP_PROTON_MOTIVE_FORCE_DRIVEN_ATP_SYNTHESIS	0.801492	0.875189	0.0112245	0.248108	0.80213	48	Ndufb5, Ndufs4, Ndufs2, Ndufa8, Ndufs3, Atp5pf, Stoml2, Ndufa11, Ndufb10, Ndufs7, Sdhb, Ndufs8, Ndufa10, Ndufs5, Ndufs6, Ndufa5, Ndufs1, Sdhd, Ndufb8, Ndufb9, Ndufab1, Ndufc2, Atp5po, Ndufa9, Ndufv2, Ndufa13, Ndufv1, Ndufa12, Ndufb7, Ndufb3
GOBP_PROTON_TRANSMEMBRANE_TRANSPORT	0.556375	0.714232	0.0166191	0.295139	0.946376	46	Hvcn1, Atp6ap2, Atp6v0d1, Atp6v1g1, Atp6v1b2, Atp6v1f, Atp6ap1, Atp6v0d2, Tcirg1, Atp6v1e1
GOBP_PTERIDINE_CONTAINING_COMPOUND_METABOLIC_PROCESS	0.716805	0.819733	0.0146673	0.316207	0.825198	17	Shmt2, Dhfr, Ggh, Atic
GOBP_PURINE_CONTAINING_COMPOUND_CATABOLIC_PROCESS	0.319451	0.506851	0.0237254	0.30403	1.08209	90	Hk2, Ncf2, Gda, Hkdc1, Trex1, Hk3, Hprt1, Pnp, Gapdh, Gale, Eno1, Ada, Gpd1, Lipa, Pgam1, Pfkp, Samhd1, Tkfc, Pgk1, Stat3, Ncf1, Pkm, Hk1, Vnn1
GOBP_PURINE_CONTAINING_COMPOUND_SALVAGE	0.0713674	0.18905	0.0629188	0.512562	1.40286	21	Hprt1, Pnp, Aprt, Naprt, Ampd2, Ada
GOBP_PURINE_DEOXYRIBONUCLEOTIDE_METABOLIC_PROCESS	0.213271	0.390314	0.0349553	0.474586	1.21992	16	Gda, Pnp, Ak2, Ada, Samhd1
GOBP_PURINE_NUCLEOBASE_METABOLIC_PROCESS	0.0590303	0.164948	0.0704484	0.563966	1.44967	16	Gda, Hprt1, Pnp, Aprt, Ada
GOBP_PURINE_NUCLEOSIDE_METABOLIC_PROCESS	0.192346	0.362876	0.0367315	0.460088	1.23155	19	Gda, Hprt1, Pnp, Aprt, Ada
GOBP_PURINE_NUCLEOSIDE_MONOPHOSPHATE_BIOSYNTHETIC_PROCESS	0.404342	0.582224	0.0226483	0.371481	1.04694	24	Hprt1, Pnp, Aprt, Ampd2, Ada
GOBP_PURINE_NUCLEOSIDE_MONOPHOSPHATE_METABOLIC_PROCESS	0.241087	0.426834	0.0308816	0.383958	1.16195	34	Gda, Hprt1, Pnp, Aprt, Ak2, Ampd2, Ada
GOBP_PURINE_RIBONUCLEOSIDE_METABOLIC_PROCESS	0.236031	0.419706	0.0330503	0.474138	1.20015	15	Hprt1, Pnp, Aprt, Ada
GOBP_PURINE_RIBONUCLEOTIDE_SALVAGE	0.0661949	0.179431	0.0665778	0.566934	1.43504	15	Hprt1, Pnp, Aprt, Ampd2, Ada
GOBP_PYRIDINE_CONTAINING_COMPOUND_CATABOLIC_PROCESS	0.0872013	0.216454	0.0527276	0.387925	1.30525	61	Hk2, Ncf2, Hkdc1, Trex1, Hk3, Pnp, Gapdh, Gale, Eno1, Gpd1, Lipa, Pgam1, Pfkp, Tkfc, Pgk1, Stat3, Ncf1, Pkm, Hk1
GOBP_PYRIDINE_CONTAINING_COMPOUND_METABOLIC_PROCESS	0.226344	0.406024	0.0291228	0.308047	1.13073	114	Nadk, Hk2, Ncf2, Pck2, Taldo1, Hkdc1, Trex1, Hk3, G6pdx, Txnrd1, Pnp, Gapdh, Gale, Eno1, Naprt, Tkt, Kcnab2, Gpd1, Lipa, Ldha, Nampt, Pgam1, Pfkp, Pgd, Prdx5, Tkfc, Vcp, Pgk1
GOBP_PYRIMIDINE_CONTAINING_COMPOUND_BIOSYNTHETIC_PROCESS	0.266362	0.454787	0.0301461	0.427307	1.1584	20	Ctps1, Cad, Nme1, Umps, Cmpk1, Upp1, Dut
GOBP_PYRIMIDINE_CONTAINING_COMPOUND_METABOLIC_PROCESS	0.478547	0.647508	0.0383899	-0.284993	-0.991114	31	Aldh6a1, Dpysl2, Mtor, Ak3, Dpysl5
GOBP_PYRIMIDINE_NUCLEOTIDE_BIOSYNTHETIC_PROCESS	0.0763737	0.197728	0.061382	0.542213	1.415	17	Ctps1, Cad, Nme1, Umps, Cmpk1, Upp1, Dut
GOBP_PYRIMIDINE_NUCLEOTIDE_METABOLIC_PROCESS	0.223523	0.40305	0.0334873	0.434786	1.18999	21	Ctps1, Cad, Nme1, Umps, Cmpk1, Upp1, Dut
GOBP_PYRIMIDINE_RIBONUCLEOTIDE_METABOLIC_PROCESS	0.11691	0.262003	0.0491753	0.53181	1.34614	15	Ctps1, Cad, Nme1, Umps, Cmpk1, Upp1
GOBP_PYROPTOSIS	0.0568332	0.160273	0.071855	0.566424	1.45599	16	Casp3, Casp1, Zbp1, Naip2, Pycard, Gbp5, Dpp9, Gbp2, Casp8, Dhx9, Trim21
GOBP_PYRUVATE_METABOLIC_PROCESS	0.802392	0.875435	0.0101083	0.234525	0.822299	80	Hk2, Pck2, Hkdc1, Trex1, Hk3, Gapdh, Gale, Eno1, Gpd1, Lipa, Ldha, Pgam1, Pfkp, Tkfc, Pgk1, Stat3, Pkm, Hk1
GOBP_RAC_PROTEIN_SIGNAL_TRANSDUCTION	0.068369	0.183137	0.111212	-0.3609	-1.32608	38	Crk, Cdh13, Eps8l2, Kras, Nckap1, Tek, Farp1, Elmo1, Arhgap24, Rtn4, Arhgap44, Agrn, Fnta
GOBP_RAS_PROTEIN_SIGNAL_TRANSDUCTION	0.0818613	0.207195	0.103804	-0.339699	-1.28924	44	Rsu1, Rasa4, Kras, Src, Rasgrf2, Itpkb, Ralb, Rras2, Arl6, Rala, Rapgef3, Dab2ip
GOBP_REACTIVE_NITROGEN_SPECIES_METABOLIC_PROCESS	0.694721	0.807316	0.0131891	0.265227	0.866677	51	Itgb2, Clec7a, Tlr2, Gla, Ptk2b, Acp5, Crp, Ass1, Asl, Rock2, Clu, Prdx5, Wdr35, H2-M3
GOBP_REACTIVE_OXYGEN_SPECIES_BIOSYNTHETIC_PROCESS	0.0394949	0.122389	0.0829663	0.487035	1.46087	32	Ncf2, Lcn2, Cybb, Rab27a, Hvcn1, Cyba, Mpo, Arg2, Lipa, Gbf1, Plcg2, Stat3, Ncf1, Alox5, Abcb7
GOBP_REACTIVE_OXYGEN_SPECIES_METABOLIC_PROCESS	0.00947547	0.0424313	0.15722	0.384418	1.43345	131	Hk2, Ncf2, Lcn2, Cybb, Rab27a, Cd177, Ncf4, Vav1, Prkcd, Itgam, G6pdx, Txnrd1, Hvcn1, Syk, Ripk3, Prdx4, Cyba, Itgb2, Clec7a, Naglu, Ptk2b, Mpo, Arg2, Arf4, Acp5, Eif5a, Crp, Lipa, Sh3pxd2b, Epx, Prcp, Ndufs4, Grb2, Dhfr, Prdx5, Acod1, Gbf1, Plcg2, Prex1, Stat3, Ncf1, Atg5
GOBP_RECEPTOR_CATABOLIC_PROCESS	0.108359	0.249471	0.0512406	0.53774	1.36115	15	Lgmn, Dtx3l, Ptpn1, Capn1, Cdk5
GOBP_RECEPTOR_CLUSTERING	0.541067	0.702553	0.0359138	-0.265816	-0.95199	34	Akap5, Crk, Shank3, Sorbs1, Cd81, Farp1, Sorbs2, Dlg1
GOBP_RECEPTOR_INTERNALIZATION	0.00179934	0.0121866	0.45506	-0.376243	-1.5908	79	Akap5, Cd36, Itgb1, Dnm1, Efnb2, Calcrl, Cd9, Pard3, Nedd4l, Cd81, Iqsec1, Rab5a, Cav1, Lrp1, Ap2b1, Ralb, Dnm3, Ap2a1, Numb, Ceacam1, Cav3, Ezr, Insr, Rala, Mtmr2, Ldlrap1, Arrb1, Itgb3, Hgs
GOBP_RECEPTOR_LOCALIZATION_TO_SYNAPSE	0.000281116	0.00300557	0.498493	-0.531117	-1.95152	38	Prkcz, Rdx, Itgb1, Stx7, Rap1a, Kif5b, Vamp2, Dag1, Dlg1, Nptn, Nbea, Stx3, Arhgap44, Itgb3, Vps26b, Git1, Gpc4
GOBP_RECEPTOR_MEDIATED_ENDOCYTOSIS	0.223697	0.40305	0.0928975	-0.2333	-1.076	140	Akap5, Ston1, Cd36, Itgb1, Dnm1, Efnb2, Adipoq, Calcrl, Lyve1, Cd9, Pard3, Cav2, Nedd4l, Cd81, Iqsec1, Rab5a, Cav1, Lrp1, Ap2b1, Arhgap27, Ralb, Dnm3, Rab21, Ap2a1, Numb, Itsn1, Aak1, Ceacam1, Cav3, Ezr, Insr, Rala, Mtmr2, AU040320, Ldlrap1, Arrb1, Itgb3, Hgs
GOBP_RECEPTOR_METABOLIC_PROCESS	0.113492	0.256496	0.0471076	0.420528	1.29536	37	Ptpn2, Lgmn, Nsf, Dtx3l, Ptpn1, Ctsd, Capn1, Eps15, Lamtor1, Cdk5, Fut8
GOBP_RECEPTOR_RECYCLING	0.187093	0.356969	0.0369713	0.437909	1.22288	23	Ptpn2, Nsf, Ptpn1, Ctsd, Eps15, Lamtor1
GOBP_RECOMBINATIONAL_REPAIR	0.00876747	0.0399565	0.173713	0.479013	1.57204	52	Smchd1, Actr2, Mcm6, Mcm4, Ppp4r2, Morf4l2, Mcm5, Xrcc5, Mcm7, Ppp4c, Xrcc6, Samhd1, Actl6a, Mcm2, Parp1, Psmd14, Rpa1, Mcm3, Morf4l1, Rpa3, Chd4, Swi5, Sfr1, Ints3, Ube2n, Dmap1, Was, Fus
GOBP_REGENERATION	0.124404	0.271847	0.0931001	-0.292485	-1.19933	66	Ptgfrn, Ace, Lamb2, Cdk1, Cd9, Nfib, Diaph2, Cd81, Lrp1, Yap1, Dmd, Lifr, Cdkn1b, Adam17, Rtn4, Igf1r, Ndel1, Hdgfl2, Gap43
GOBP_REGULATED_EXOCYTOSIS	0.00599013	0.0305915	0.202499	0.422389	1.51598	95	Myo1f, Rab27a, Cd177, Itgam, Btk, Syk, Itgb2, Rac2, Hmox1, Coro1a, Fgr, Plek, Mical1, Abr, Tmed10, Myh9, Snap47, Fcgr4, Napa, Pi4k2a, Vps41, Prkcb, Nckap1l, Fes, Arhgap17, Cdk5, Spi1, Cd84, Ap1g1, Vps18, Lamp1, Snap29
GOBP_REGULATION_OF_ACTIN_FILAMENT_BASED_MOVEMENT	0.00819403	0.0380882	0.291091	-0.564173	-1.74912	19	Jup, Atp1a2, Cav1, Casq2, Cav3, Dlg1, Tnnt2, Atp2a2, Atp1a1, Dsp, Pde4d, Tnnc1, Zeb2, Pkp2
GOBP_REGULATION_OF_ACTIN_FILAMENT_BASED_PROCESS	0.581715	0.733519	0.0131758	0.245829	0.959306	219	Arpc5, Myo1f, Capza1, Cyrib, Cotl1, Prkcd, Capg, Wdr1, Cfl1, Coro1a, Fgr, Actr3, Tlr2, Ptk2b, Capza2, Plek, Capn1, Pfn1, Hcls1, Cyfip2, Arpc3, Gmfg, Pycard, Hck, Rnh1, Fscn1, Vasp, Dbnl, Dbn1, Twf2, Arpc2, Myh9, Capzb, Abracl, Rock2, Arfip2, Sh3pxd2b, Iqgap2, Evl, Grb2, Nckap1l, Coro1b, Csf1r
GOBP_REGULATION_OF_ACTIN_FILAMENT_BUNDLE_ASSEMBLY	1.0183e-05	0.000230532	0.593325	-0.47588	-1.95871	68	Rgcc, Nrp1, Sorbs3, Shank3, Rdx, Mtor, Synpo, Fermt2, Carmil1, F11r, Fhod1, Ppm1f, Limch1, Cd47, Kank3, Kank4, Tjp1, Tacstd2, Pxn, Kank2, Ppfia1, Rapgef3, Inpp5k, Coro2b, Arhgef18, Arhgef10, Dlc1
GOBP_REGULATION_OF_ACTIN_FILAMENT_LENGTH	0.0100613	0.0443241	0.154446	0.401186	1.46071	106	Arpc5, Capza1, Cyrib, Cotl1, Prkcd, Capg, Wdr1, Cfl1, Coro1a, Actr3, Tlr2, Ptk2b, Capza2, Plek, Capn1, Pfn1, Hcls1, Cyfip2, Arpc3, Pycard, Vasp, Dbnl, Dbn1, Twf2, Arpc2, Myh9, Capzb, Evl, Grb2, Nckap1l
GOBP_REGULATION_OF_ACTIN_FILAMENT_ORGANIZATION	0.29794	0.486941	0.0236115	0.28322	1.08237	168	Arpc5, Capza1, Cyrib, Cotl1, Prkcd, Capg, Wdr1, Cfl1, Coro1a, Actr3, Tlr2, Ptk2b, Capza2, Plek, Capn1, Pfn1, Hcls1, Cyfip2, Arpc3, Gmfg, Pycard, Rnh1, Vasp, Dbnl, Dbn1, Twf2, Arpc2, Myh9, Capzb, Rock2, Arfip2, Sh3pxd2b, Evl, Grb2, Nckap1l, Coro1b
GOBP_REGULATION_OF_ACTIN_NUCLEATION	0.392521	0.571598	0.023428	0.385413	1.05486	21	Coro1a, Gmfg, Rnh1, Arfip2, Coro1b, Washc4, Arpin, Cyfip1, Washc1, Fchsd2, Washc5, Washc2, Scin, Arfip1
GOBP_REGULATION_OF_ACTION_POTENTIAL	0.0430574	0.13013	0.126448	-0.468476	-1.49261	21	Jup, Cd36, Cxadr, Cav1, Cacna2d1, Cav3, Dlg1, Mecp2, Atp2a2, Slc9a1, Dsp
GOBP_REGULATION_OF_ACTIVATED_T_CELL_PROLIFERATION	0.292205	0.481088	0.0287419	0.43107	1.13943	18	Casp3, Ripk3, Cd274, Pycard, Rps3
GOBP_REGULATION_OF_ACTOMYOSIN_STRUCTURE_ORGANIZATION	6.56692e-07	2.47017e-05	0.659444	-0.521902	-2.12628	64	Rgcc, Nrp1, Sorbs3, Mtor, Synpo, Fermt2, Carmil1, F11r, Fhod1, Ppm1f, Limch1, Cd47, Kank3, Kank4, Tjp1, Tacstd2, Pxn, Kank2, Cav3, Ppfia1, Rapgef3, Inpp5k, Coro2b, Arhgef18, Arhgef10, Dlc1
GOBP_REGULATION_OF_ADAPTIVE_IMMUNE_RESPONSE	0.000170376	0.00211457	0.518848	0.501761	1.75001	77	Cyrib, Fcgr2b, Cd44, Ptpn6, H2-Ab1, C3, Ptprc, Anxa1, Btk, Ripk3, Pnp, Clec7a, Cd74, H2-DMa, H2-T23, H2-D1, Cd274, Ada, H2-Q7, Pycard, B2m, Malt1, Ighg2b, Tap2, Ighg1, Nckap1l, Sash3, Nod2, Tfrc, H2-M3, Arg1, H2-K1, Mif, Stat6, H2-Q4, Hpx, Card9, Alox15, Exosc6
GOBP_REGULATION_OF_AEROBIC_RESPIRATION	0.91213	0.947825	0.0227702	-0.230845	-0.693493	17	Abcd1, Cox7a1, Park7
GOBP_REGULATION_OF_ALCOHOL_BIOSYNTHETIC_PROCESS	0.941841	0.968783	0.0103772	0.233173	0.632119	20	Plek, Myh9, Dhcr7, Isyna1, Scp2, Dab2, Lpcat3, Fdps, Erlin1, Apoe, Abcg1
GOBP_REGULATION_OF_ALPHA_BETA_T_CELL_ACTIVATION	0.00152786	0.0107655	0.45506	0.566932	1.73769	36	Cd44, H2-Ab1, Ptprc, Anxa1, Syk, Pnp, Arg2, Cd274, Ada, Zap70, Ap3b1, Card11, Malt1, Cbfb, Irgm1, Nckap1l, Sash3
GOBP_REGULATION_OF_ALPHA_BETA_T_CELL_DIFFERENTIATION	0.031135	0.101648	0.0963025	0.544533	1.50565	22	Anxa1, Syk, Pnp, Ada, Zap70, Ap3b1, Malt1, Cbfb, Nckap1l, Sash3
GOBP_REGULATION_OF_ALTERNATIVE_MRNA_SPLICING_VIA_SPLICEOSOME	0.383817	0.563905	0.0228765	0.353863	1.05555	31	Rnps1, Rbm47, Rbm15b, Hnrnpl, Ddx5, Magoh, Sap18, Srsf2, Tra2b, Ddx17, Srsf6, Puf60, Khdrbs1, Celf1, Ptbp1, Rbm15, Hnrnpu, Rbm25
GOBP_REGULATION_OF_AMIDE_METABOLIC_PROCESS	0.34439	0.531587	0.0476258	-0.28988	-1.05715	37	Pdk1, Hsd11b1, Mtor, Spon1, Pdk2, Sphk1, Rtn2, Pdk3, Rtn4, Rock1
GOBP_REGULATION_OF_AMINO_ACID_TRANSPORT	0.272843	0.461024	0.0471377	-0.376497	-1.13105	17	Dpysl2, Itgb1, Slc43a2, Nr3c1, Abat
GOBP_REGULATION_OF_AMYLOID_BETA_FORMATION	0.636994	0.768352	0.0159483	0.321265	0.888306	22	Casp3, Tmed10, Rock2, Clu, Bin1
GOBP_REGULATION_OF_AMYLOID_PRECURSOR_PROTEIN_CATABOLIC_PROCESS	0.916322	0.950533	0.0102482	0.23505	0.68028	27	Casp3, Tmed10, Rock2, Clu, Bin1
GOBP_REGULATION_OF_ANATOMICAL_STRUCTURE_SIZE	0.644314	0.773802	0.0114647	0.237973	0.940656	261	Arpc5, Capza1, Cyrib, Cotl1, Trpv2, Fn1, Prkcd, Capg, G6pdx, Arhgap4, Wdr1, Tbxas1, Cfl1, Coro1a, Grk2, Actr3, Manf, Tlr2, Ptk2b, Capza2, Hsp90ab1, Plek, Capn1, Pfn1, Hcls1, Cyfip2, Arpc3, Pycard, Rpl4, Crp, Vasp, Dbnl, Dbn1, Twf2, Arpc2, Myh9, Scpep1, Capzb, Sema7a, Rock2, Fxn, Gclm, Gclc, Npm1, Evl, Grb2, Nckap1l, Sh3bp1, Wdr35, Prex1, Cdk5, Shtn1, Bin1, Atg5, Dock5, Fgg, Mmp2, Clns1a, Kxd1, Fg…
GOBP_REGULATION_OF_ANIMAL_ORGAN_MORPHOGENESIS	0.0133582	0.0541638	0.220823	-0.584755	-1.69519	15	Cdh1, Ctnnb1, Cd34, Tacstd2, Ednra, Numb, Ptk7, Cav3
GOBP_REGULATION_OF_ANTIGEN_RECEPTOR_MEDIATED_SIGNALING_PATHWAY	0.0247545	0.0858506	0.10552	0.498829	1.50957	34	Ptpn2, Ptpn6, Ptprc, Lpxn, Thy1, Ada, Card11, Malt1, Lipa, Rps3, Prkcb, Cyld, Lgals3
GOBP_REGULATION_OF_APOPTOTIC_SIGNALING_PATHWAY	0.00143658	0.0103004	0.45506	0.382145	1.4788	195	Ptpn2, Fcgr2b, Ctsc, Cd44, Ptprc, S100a8, Prkcd, Ctsh, S100a9, Erp29, Ctss, Hyou1, Pdia3, Ripk3, P4hb, Hmox1, Cd74, Psme3, Stk4, Eno1, Pml, Psmd10, Ptpn1, Ppp2r1b, Pycard, Usp47, Mmp9, Rack1, Arrb2, Rps3, Hdac1, Ctsl, Fxn, Gclm, Gclc, Siglec1, Pycr1, Bak1, Clu, Cyld, Rps7, Lgals3, Stk3, Eef1e1, Casp8, Qars1, Mapk7, Tpt1, Parp1, Bax, Plaur, Rpl26, Mif, Fgg, Mmp2, Ddx3x, Vnn1, Fga, Txndc12, Rrm2b, …
GOBP_REGULATION_OF_ARP2_3_COMPLEX_MEDIATED_ACTIN_NUCLEATION	0.632124	0.765925	0.0164875	0.339295	0.88545	17	Gmfg, Rnh1, Arfip2, Coro1b, Washc4, Cyfip1, Washc1, Fchsd2, Washc5, Washc2, Arfip1
GOBP_REGULATION_OF_ATP_DEPENDENT_ACTIVITY	0.400744	0.578562	0.0219463	0.340626	1.04404	36	Ltf, Dnajb11, Pfn1, Tlr9, Msh6, Mcm2, Ahsa1, Dhx9, Tor1aip1, Dnajc10, Tor1aip2, Myh6
GOBP_REGULATION_OF_ATP_METABOLIC_PROCESS	0.915019	0.949585	0.0273687	-0.200881	-0.751993	41	Entpd1, Mtor, Src, Eif6, Uchl1, Insr
GOBP_REGULATION_OF_AUTOPHAGOSOME_ASSEMBLY	0.920105	0.951889	0.0102528	0.234453	0.67276	26	Scfd1, Pip4k2a, Sec22b
GOBP_REGULATION_OF_AUTOPHAGY	0.244328	0.430876	0.0272805	0.297364	1.11661	139	Sting1, Sqstm1, Hmox1, Ctsa, Casp1, Scfd1, Tlr2, Igtp, Pip4k2a, Chmp4b, Pycard, Sec22b, Iigp1, Irgm2, Tlr9, Rragc, Ufl1, Irgm1, Sptlc2, Fkbp8, Nampt, Qsox1, Npc1, Mtdh, Nod2, Stat3, Trim30d, Trim12c, Atg5, Lamp3, Mtmr9, Trim21, Cisd2, Usp10, Hdac6, Snx7, Mcl1, Vps13c, Sptlc1, Rraga, Larp1, Akt1, Lrrk2, Tom1, Stk11, Dnm1l, Wdr41, Tbk1, Pik3r4, Rab3gap2, Ikbkg, Endog, Keap1, Fbxo7, Rnf31, Trim34a, …
GOBP_REGULATION_OF_AUTOPHAGY_OF_MITOCHONDRION	0.543361	0.703664	0.0187151	0.361249	0.942742	17	Igtp, Irgm2, Irgm1, Fkbp8, Nod2, Vps13c, Dnm1l, Fbxo7
GOBP_REGULATION_OF_AXONOGENESIS	0.248483	0.436334	0.0287956	0.333785	1.13573	65	Trpv2, Fn1, Arhgap4, Actr3, Thy1, Rpl4, Dbnl, Dbn1, Twf2, Nrdc, Sema7a, Vim, Fxn, Cdk5, Shtn1, Eif2b2, Rufy3, Map1b, Cyfip1, Cxcl12, Stk11, Pak1, Myo5b
GOBP_REGULATION_OF_AXON_REGENERATION	0.746816	0.841846	0.0256485	-0.277404	-0.804187	15	Lrp1, Adam17, Igf1r, Ndel1
GOBP_REGULATION_OF_BEHAVIOR	0.485848	0.65485	0.0199561	0.358507	0.991279	22	Dgat1, Casp1, Ada, Dbn1, Stat3, Parp1
GOBP_REGULATION_OF_BICELLULAR_TIGHT_JUNCTION_ASSEMBLY	0.129764	0.279535	0.069641	-0.4386	-1.29661	16	Cldn5, F11r, Acvrl1, Nedd4l, Tjp1, Prkch, Rock1, Myo1c
GOBP_REGULATION_OF_BINDING	0.684099	0.801326	0.0115155	0.241994	0.907073	137	Sting1, Parp9, Cln5, Dtx3l, Stk4, Eno1, Nvl, Cpne1, Ubash3b, Nme1, Rpl11, Mmp9, Ifit2, B2m, Eif3e, Rack1, Arrb2, Ufl1, Eif3d, Larp7, Cyld, Ckmt1, Stk3, Sympk, Lrpap1, Cdk5, Trim28, Bax, Stmn1, Plaur, Mitd1, Gtpbp4, Ran, Tmed2, Ddrgk1, Trim21, Itga4, Lamtor5, Dysf, Ncbp1, Dab2
GOBP_REGULATION_OF_BIOLOGICAL_PROCESS_INVOLVED_IN_SYMBIOTIC_INTERACTION	0.248595	0.436334	0.0306629	0.398745	1.16257	28	Ltf, Lgals1, P4hb, Cd74, Trim30d, Trim12c, Arg1, Trim26, Apcs, Trim21
GOBP_REGULATION_OF_BIOMINERAL_TISSUE_DEVELOPMENT	0.727311	0.82826	0.0138822	0.294612	0.830298	24	Ptk2b, Mia3, Isg15, Csf1r, Ecm1, Alox5, Enpp1, Bmp2k, Ahsg, Mgp, Zmpste24
GOBP_REGULATION_OF_BLOOD_CIRCULATION	2.41063e-05	0.000467777	0.57561	-0.430115	-1.86837	94	Ace, Atp2b4, Jup, Itgb1, Atp2b1, Ehd3, Ager, Atp1a2, Csrp3, Gnao1, Src, Cxadr, Cav1, Cacna2d1, Dock4, Snta1, Mybpc3, Ednra, Casq2, Add3, Gnai2, Pebp1, Dmd, Scn3b, Cav3, Smtn, Faah, Dlg1, Tnnt2, Gpd1l, Atp2a2, Tmem65, Myl4, Agrn, Myl3, Atp1a1, Slc9a1, Icam1, Atp1b1
GOBP_REGULATION_OF_BLOOD_PRESSURE	0.00133035	0.0097973	0.45506	-0.394421	-1.65657	75	Ace, Gna11, Adh5, Gnaq, Enpep, Ddah1, Atp2b1, Sod1, Ece1, Plcb3, Gna12, Atp1a2, F11r, Adipoq, Acvrl1, Gnas, Npr1, Nedd4l, Npr3, Wnk1, Ednra, Nkx2-1, Abat, Eng, Smtn
GOBP_REGULATION_OF_BLOOD_VESSEL_ENDOTHELIAL_CELL_MIGRATION	0.00219031	0.0141491	0.431708	-0.439436	-1.66777	44	Tgfbr3, Rgcc, Nrp1, Angpt2, Atp2b4, Jup, Hspb1, Acvrl1, Pdcd10, Hdac7, Plcg1, Col18a1, Adam17, Mecp2, Hmgb1
GOBP_REGULATION_OF_BMP_SIGNALING_PATHWAY	0.00685473	0.0334181	0.407018	-0.514401	-1.72973	26	Cdh5, Tgfbr3, Lemd2, Acvrl1, Ilk, Numa1, Itga3, Cav1, Eng, Ppm1a
GOBP_REGULATION_OF_BODY_FLUID_LEVELS	0.324371	0.51134	0.0732426	-0.226648	-1.03807	129	Ano1, Entpd1, Anxa5, Tspan8, Gnaq, Cd36, Thbd, Tspan9, Rap2b, F11r, Prkg1, Cd9, Gnas, Prkce, Ano6, Entpd2, Npr3, Cav1, Aqp5, Wnk1, Akr1b1, Gnai2, Vwf, Pdgfra, Ceacam1, Ppp3ca, Aqp1
GOBP_REGULATION_OF_BONE_MINERALIZATION	0.641736	0.772928	0.0159644	0.322903	0.883771	21	Ptk2b, Mia3, Isg15, Csf1r, Ecm1, Alox5, Enpp1, Bmp2k, Ahsg, Mgp, Zmpste24
GOBP_REGULATION_OF_BONE_REMODELING	0.313725	0.502002	0.0268563	0.393949	1.11026	24	Syk, Inpp5d, Ubash3b, Csk, Fcgr4, Csf1r, Spp1, Tfrc
GOBP_REGULATION_OF_BONE_RESORPTION	0.338098	0.524237	0.0257543	0.39672	1.09694	22	Syk, Inpp5d, Ubash3b, Csk, Fcgr4, Csf1r, Spp1, Tfrc
GOBP_REGULATION_OF_B_CELL_ACTIVATION	0.000206741	0.00245379	0.518848	0.563918	1.8427	51	Fcgr2b, Ptpn6, Ptprc, Btk, Syk, Casp3, Mzb1, Pnp, Sh3kbp1, Cd74, Themis2, Ada, Inpp5d, Card11, Tlr9, Nckap1l, Sash3, Cyld, Nod2, Ikzf3, Tfrc, Spi1, Mif, Stat6, Bst1, Ighm
GOBP_REGULATION_OF_B_CELL_DIFFERENTIATION	0.00682247	0.0334181	0.211071	0.633603	1.67477	18	Ptpn6, Syk, Pnp, Inpp5d, Card11, Tlr9, Nckap1l, Cyld, Ikzf3, Spi1, Pcid2
GOBP_REGULATION_OF_B_CELL_MEDIATED_IMMUNITY	0.00877572	0.0399565	0.184916	0.616451	1.65009	19	Fcgr2b, Ptpn6, C3, Ptprc, Btk, Ighg2b, Ighg1, Nod2, Tfrc, Stat6, Hpx, Exosc6
GOBP_REGULATION_OF_B_CELL_PROLIFERATION	0.00245198	0.0155717	0.344521	0.591107	1.73703	29	Fcgr2b, Ptprc, Btk, Casp3, Mzb1, Cd74, Ada, Inpp5d, Card11, Tlr9, Nckap1l, Sash3, Ikzf3, Tfrc, Mif, Bst1, Ighm
GOBP_REGULATION_OF_CALCINEURIN_MEDIATED_SIGNALING	0.159332	0.320206	0.0631856	-0.409111	-1.24903	18	Akap5, Atp2b4, Mtor, Myoz2, Ppp3ca, Lmcd1, Slc9a1, Chp1
GOBP_REGULATION_OF_CALCIUM_ION_IMPORT	0.16451	0.325492	0.0640749	-0.38057	-1.2258	22	Akap5, Ace, Ctnnb1, Cav1, Cav3, Ppp3ca
GOBP_REGULATION_OF_CALCIUM_ION_TRANSMEMBRANE_TRANSPORT	0.0760095	0.197077	0.12695	-0.297559	-1.25345	77	Gstm7, Akap5, Ahnak, Sestd1, Ehd3, Atp1a2, Stim1, Prkce, Vdac1, Cav1, Cacna2d1, Plcg1, Ednra, Casq2, Dmd, Nipsnap2, Cav3, Fkbp1a, Ppp3ca, Ywhae, Rapgef3, Itgb3, Lyn, Slc9a1, Atp1b1, Tspan13
GOBP_REGULATION_OF_CALCIUM_ION_TRANSMEMBRANE_TRANSPORTER_ACTIVITY	0.00155614	0.0109332	0.45506	-0.541205	-1.84926	28	Gstm7, Ahnak, Ehd3, Stim1, Casq2, Dmd, Nipsnap2, Cav3, Fkbp1a, Ywhae, Slc9a1, Atp1b1
GOBP_REGULATION_OF_CALCIUM_ION_TRANSPORT	0.0173323	0.065646	0.303779	-0.305015	-1.3595	110	Gstm7, Akap5, Ace, Pacsin3, Ahnak, Atp2b1, Sestd1, Ehd3, Atp1a2, Gnao1, Stim1, Prkce, Ctnnb1, Vdac1, Epb41, Cav1, Cacna2d1, Plcg1, Ednra, Casq2, Gnai2, Dmd, Nipsnap2, Cav3, Fkbp1a, Ppp3ca, Ywhae, Rapgef3, Inpp5k, Itgb3, Lyn, Slc9a1, Icam1, Atp1b1, Tspan13, Slc30a1, Trpc6
GOBP_REGULATION_OF_CALCIUM_MEDIATED_SIGNALING	0.541858	0.703207	0.0373137	-0.259811	-0.959512	39	Akap5, Cdh13, Atp2b4, Mtor, Myoz2, Cmklr1, Pdk2
GOBP_REGULATION_OF_CANONICAL_WNT_SIGNALING_PATHWAY	0.620327	0.757971	0.0418647	-0.222715	-0.937196	76	Gnaq, Cdh1, Scel, Src, Ctnnb1, Mcc, Ilk, Cav1, Csnk1g2, Wls, Wnk1, Yap1, Ptk7, Ppm1a, Ctnnd1
GOBP_REGULATION_OF_CARBOHYDRATE_BIOSYNTHETIC_PROCESS	0.554027	0.713287	0.0362324	-0.261247	-0.947134	36	Acadm, Mtor, Adipoq, Sorbs1, Pdk2, Ap2a1, Nr3c1, Insr, Plcd1, Inpp5k, Gpt, Ppp1cb
GOBP_REGULATION_OF_CARBOHYDRATE_CATABOLIC_PROCESS	0.285325	0.473283	0.051316	-0.30645	-1.09751	34	Hsd11b1, Mtor, Src, Eif6, Uchl1, Insr, Hmgb1, Prkag2, Ppp1cb, Git1
GOBP_REGULATION_OF_CARBOHYDRATE_METABOLIC_PROCESS	0.120428	0.266075	0.0976763	-0.287331	-1.20108	73	Acadm, Pdk1, Hsd11b1, Mtor, Adipoq, Sorbs1, Src, Prkce, Pdk2, Eif6, Ap2a1, Nr3c1, Pdk3, Uchl1, Insr, Plcd1, Hmgb1, Inpp5k, Gpt, Prkag2, Ppp1cb, Git1, Foxk1, Sirt7
GOBP_REGULATION_OF_CARDIAC_MUSCLE_CONTRACTION	0.000215538	0.00254585	0.518848	-0.617779	-2.09919	27	Jup, Ehd3, Atp1a2, Cav1, Casq2, Dmd, Cav3, Smtn, Dlg1, Atp2a2, Agrn, Atp1a1, Slc9a1, Atp1b1, Dsp, Pde4d
GOBP_REGULATION_OF_CATION_CHANNEL_ACTIVITY	0.00233541	0.0149088	0.431708	-0.494108	-1.76959	34	Gstm7, Ahnak, Itgb1, Ehd3, Stim1, Nedd4l, Cav1, Ednra, Casq2, Dmd, Nipsnap2, Fkbp1a, Dlg1
GOBP_REGULATION_OF_CD4_POSITIVE_ALPHA_BETA_T_CELL_ACTIVATION	0.0676563	0.18218	0.0647115	0.515224	1.41014	21	Cd44, Anxa1, Arg2, Cd274, Card11, Malt1, Cbfb, Irgm1, Nckap1l, Sash3
GOBP_REGULATION_OF_CELLULAR_CATABOLIC_PROCESS	0.744226	0.841644	0.00975322	0.229697	0.885182	185	Sting1, Prkcd, Sqstm1, Hmox1, Ctsa, Dtx3l, Casp1, Scfd1, Tlr2, Ptpn1, Gpd1, Igtp, Pip4k2a, Chmp4b, Pycard, Sec22b, Iigp1, Irgm2, Tlr9, Nrdc, Rragc, Ufl1, Irgm1, Sptlc2, Fkbp8, Nampt, Qsox1, Npc1, Mtdh, Nod2, Pik3cg, Stat3, Trim30d, Trim12c, Atg5, Daglb, Lamp3, Mtmr9, Trim21, Cisd2, Usp10, Hdac6, Snx7, Mcl1, Snx9, Vps13c, Sptlc1, Rraga, Larp1, Akt1, Lrrk2, Tom1, Stk11, Dnm1l, Wdr41, Tbk1, Pik3r4, …
GOBP_REGULATION_OF_CELLULAR_COMPONENT_SIZE	0.266129	0.454707	0.0251595	0.282919	1.09725	201	Arpc5, Capza1, Cyrib, Cotl1, Trpv2, Fn1, Prkcd, Capg, Arhgap4, Wdr1, Cfl1, Coro1a, Actr3, Tlr2, Ptk2b, Capza2, Hsp90ab1, Plek, Capn1, Pfn1, Hcls1, Cyfip2, Arpc3, Pycard, Rpl4, Vasp, Dbnl, Dbn1, Twf2, Arpc2, Myh9, Capzb, Sema7a, Fxn, Npm1, Evl, Grb2, Nckap1l
GOBP_REGULATION_OF_CELLULAR_EXTRAVASATION	0.55474	0.713488	0.0182131	0.350187	0.937366	19	Ripk3, Thy1, Capn1, Abr, St3gal4, Elane
GOBP_REGULATION_OF_CELLULAR_KETONE_METABOLIC_PROCESS	0.000886005	0.00712593	0.477271	-0.427838	-1.7319	61	Pdk1, Akr1c14, Abcd1, Fmo2, Atp2b4, Fabp3, Mtor, Fmo1, Ces1d, Adipoq, Acadl, Prkce, Pdk2, Cav1, Eif6, Sirt5, Ceacam1, Pdk3, Cpt1a
GOBP_REGULATION_OF_CELLULAR_PH	0.034127	0.107804	0.0887403	0.473425	1.4583	37	Cln5, Hvcn1, Atp6ap2, Atp6v0d1, Tm9sf4, Grn, Atp6v1b2, Atp6ap1, Ppt1, Atp6v0d2, Tcirg1, Lamp2, Lamp1, Ccdc115, Tmem165, Lrrk2, Atp6v0a2, Creg1
GOBP_REGULATION_OF_CELLULAR_RESPIRATION	0.632789	0.765925	0.0157278	0.310792	0.891813	26	Oas1a, Trex1, Shmt2, Pnpt1, Vcp
GOBP_REGULATION_OF_CELLULAR_RESPONSE_TO_GROWTH_FACTOR_STIMULUS	0.00205682	0.0134824	0.431708	-0.343555	-1.517	102	Cdh5, Tgfbr3, Nrp1, Itga8, Atp2b4, Itgb1, Tgfb1i1, Myof, Lemd2, Acvrl1, Cav2, Ctnnb1, Ilk, Tek, Numa1, Stub1, Itga3, Cav1, Lrp1, Dmd, Nkx2-1, Cav3, Eng, Ppm1a, Adam17, Npnt, Nptn, Dab2ip, Hgs, Ppp2r5d
GOBP_REGULATION_OF_CELLULAR_RESPONSE_TO_INSULIN_STIMULUS	0.439666	0.611249	0.0197672	0.306257	1.01592	56	Ptpn2, Nucb2, Prkcd, Snx5, Grk2, Ptpn1, Ctsd, Pip4k2a, Uso1, Ncl, Prkcb
GOBP_REGULATION_OF_CELLULAR_RESPONSE_TO_STRESS	0.0330128	0.105927	0.0808617	0.330783	1.29002	218	Ptpn2, Fcgr2b, Cd44, Aifm2, Erp29, Smchd1, Pdia6, Hyou1, Pnp, Actr2, Clec7a, Cd74, Ppp4r2, Manf, Eno1, Pml, Psmd10, Ptpn1, Thy1, Grn, Morf4l2, Sf3b3, Igtp, Usp47, Ppp4c, Pcna, Rps3, Ufl1, Rock2, Scly, Npm1, Dhfr, Bak1, Clu, Arid1a, Eif2ak2, Fbxo4, Actl6a, Oxr1, Eef1e1, Nod2, Agr2, Usp25, Qars1, Tpt1, Stat3, Parp1, Fut8, Trim28, Bax, Pnkp, Rpl26, Chordc1, Bcl7c, Mif, Smarce1, Alox5, Prdx1, Tmed2, …
GOBP_REGULATION_OF_CELLULAR_RESPONSE_TO_TRANSFORMING_GROWTH_FACTOR_BETA_STIMULUS	0.28993	0.479296	0.0561877	-0.274651	-1.08033	53	Tgfbr3, Itga8, Tgfb1i1, Cav2, Stub1, Itga3, Lrp1, Nkx2-1, Cav3, Eng, Ppm1a, Adam17, Npnt
GOBP_REGULATION_OF_CELLULAR_SENESCENCE	0.199914	0.372195	0.0357793	0.449939	1.21976	20	Rsl1d1, Arg2, Ybx1, B2m, Nampt, Pnpt1, Eef1e1, Morc3, Mif
GOBP_REGULATION_OF_CELL_ACTIVATION	3.61972e-07	1.60913e-05	0.674963	0.450679	1.76693	232	Ptpn2, Cyrib, Fcgr2b, H2-Aa, Ctsc, Cd44, Fn1, Ptpn6, Pglyrp1, H2-Ab1, Crlf2, Ptprc, Anxa1, Prkcd, Lgals1, Mmp8, Trex1, Btk, H2-DMb1, Syk, Casp3, Mzb1, Ripk3, Il16, Pnp, Sh3kbp1, Clec7a, Rac2, Cd74, Coro1a, Fgr, Dgat1, H2-Eb1, H2-DMa, Themis2, Sftpd, Thy1, Grn, Arg2, Cd274, Plek, Ada, Inpp5d, Zap70, Pycard, H2-DMb2, Dock8, Ubash3b, Ap3b1, Card11, B2m, Malt1, Tlr9, Csk, Ctsg, Hspa4, Rps3, Itgal, Sl…
GOBP_REGULATION_OF_CELL_ADHESION_MEDIATED_BY_INTEGRIN	0.291962	0.481028	0.0283023	0.405962	1.13367	23	Fermt3, Ptpn6, Syk, Lpxn, Ada, Nckap1l
GOBP_REGULATION_OF_CELL_CELL_ADHESION	0.0161499	0.0621996	0.117107	0.346442	1.34203	198	Ptpn2, Cyrib, H2-Aa, Cd44, Fermt3, Ptpn6, Il1rn, H2-Ab1, Ptprc, Anxa1, Prkcd, Lgals1, H2-DMb1, Syk, Casp3, Pnp, Itgb2, Cd74, Coro1a, H2-Eb1, H2-DMa, Sftpd, Thy1, Arg2, Mia3, Cd274, Capn1, Ada, Zap70, Pycard, H2-DMb2, Dock8, Ubash3b, Ap3b1, Card11, B2m, Malt1, Ass1, Ctsg, St3gal4, Rps3, Itgal, Slfn1, Fgl2, Cbfb, Irgm1, Elane, Nckap1l, Gpnmb, Sash3, Arid1a, Cyld, Lgals3, Actl6a, Mapk7, Tfrc, Spi1, …
GOBP_REGULATION_OF_CELL_CYCLE_CHECKPOINT	0.941554	0.968783	0.0106814	0.237811	0.620609	17	Fbxo4, Ppp1r10, Pcid2, Rnaseh2b, Prpf4b, Mad2l1, Babam2, Rpa2, Mad1l1, Brcc3, Ccar2
GOBP_REGULATION_OF_CELL_CYCLE_G1_S_PHASE_TRANSITION	0.214431	0.391549	0.0309132	0.330543	1.15667	79	Ptpn6, Anxa1, Trex1, Psme2, Psme3, Pml, Crlf3, Psme1, Rpl17, Slfn1, Gpnmb, Apex1, Larp7, Arid1a, Csf1r, Cpsf3, Actl6a, Plcg2, Cul4b, Rrm1, Rpl26, Bcl7c, Ddx3x, Smarce1, Cdc73, Cdkn2c, Smarcb1, Cdk7
GOBP_REGULATION_OF_CELL_CYCLE_G2_M_PHASE_TRANSITION	0.955917	0.975876	0.0256275	-0.192374	-0.693706	35	Pbx1, Cdk1, Fhl1
GOBP_REGULATION_OF_CELL_CYCLE_PHASE_TRANSITION	0.119987	0.265972	0.0414079	0.318116	1.20493	153	Rps6, Ptpn6, Parp9, Rpl24, Anxa1, Trex1, Psme2, Dtx3l, Psme3, Pml, Nsun2, Crlf3, Psme1, Anapc4, Usp47, Rpl17, Cdc5l, Ufl1, Slfn1, Npm1, Gpnmb, Apex1, Larp7, Arid1a, Csf1r, Rcc2, Cpsf3, Fbxo4, Actl6a, Plcg2, Camk2d, Cul4b, Ddb1, Rrm1, Rpl26, Bcl7c, Ddx3x, Smarce1, Cdc73, Cdkn2c, Ppp1r10, Rrm2b, Smarcb1, Pcid2, Cdk7, Rnaseh2b, Macroh2a1, Psmg2, Smarcc2, Zw10
GOBP_REGULATION_OF_CELL_CYCLE_PROCESS	0.617812	0.75709	0.0121404	0.240834	0.949735	254	Rps6, Ptpn6, Parp9, Rpl24, Anxa1, Calr, Trex1, Eml3, Snd1, Psme2, Baz1b, Dtx3l, Psme3, Pml, Mybbp1a, Nsun2, Crlf3, Psme1, Chmp4b, Anapc4, Usp47, Rpl17, Cdc5l, Ufl1, Slfn1, Rock2, Prpf40a, Npm1, Csnk2a2, Gpnmb, Apex1, Larp7, Arid1a, Csf1r, Rcc2, Cpsf3, Fbxo4, Actl6a, Smc4, Plcg2, Camk2d, Cul4b, Ddb1, Rrm1, Bin1, Atrx, Smc2, Rpl26, Chordc1, Bcl7c, Ddx3x, Smarce1, Cdc73, Chmp1a, Ranbp1, Cdkn2c, Ppp1…
GOBP_REGULATION_OF_CELL_DIVISION	0.994291	0.998557	0.0266723	-0.157693	-0.603912	46	Pkp4, Prkce, Susd2, Wnk1, Pkn2
GOBP_REGULATION_OF_CELL_GROWTH	0.474249	0.64276	0.0165178	0.261747	1.0003	168	Cd44, Trpv2, Fn1, Cdkn2aip, Dnajc2, G6pdx, Arhgap4, Cfl1, Cyba, Actr3, Eno1, Pml, Ptk2b, Psmd10, Mndal, Crlf3, Rpl4, Usp47, Dbnl, Dbn1, Twf2, Rack1, Sema7a, Sdcbp, Lamtor1, Itsn2, Fxn, Npm1, Sfn, Ppt1, Bst2, Cdk5, Shtn1, Ddx3x, Ddx39b, Cdc73, Eif2b2, Rufy3, Commd5, Enpp1, Cdkn2c, Map1b, Cyfip1, Mtpn, Ncbp1, Dab2, Acsl4, Hrg, Akt1, Cxcl12, Exosc9, Ppp1r9b, Stk11, Pak1, Myo5b, Pum2, Ndufs3, Hnrnpk,…
GOBP_REGULATION_OF_CELL_GROWTH_INVOLVED_IN_CARDIAC_MUSCLE_CELL_DEVELOPMENT	0.439055	0.610979	0.0358539	-0.338475	-1.00061	16	Mtor, Slc25a4, Nr3c1, Cav3
GOBP_POSITIVE_REGULATION_OF_CELL_SUBSTRATE_JUNCTION_ORGANIZATION	0.138365	0.29164	0.071095	-0.383901	-1.26265	24	Nrp1, Fermt2, Lims1, Ppm1f, Tek, Iqsec1
GOBP_REGULATION_OF_CELL_KILLING	0.00384566	0.0216651	0.265217	0.50376	1.63482	49	Cyrib, Vav1, Ptprc, Itgam, Syk, Ripk3, Pnp, Clec7a, H2-T23, H2-D1, Hsp90ab1, H2-Q7, Tap1, B2m, Arrb2, Tap2, Nckap1l, Serpinb9, H2-M3, Cfh, Spi1, Arg1, Ap1g1, H2-K1, Lamp1, H2-Q4
GOBP_REGULATION_OF_CELL_MATRIX_ADHESION	0.00015717	0.00202253	0.518848	-0.4506	-1.85122	67	Prkcz, Nrp1, Cdh13, Vcl, Jup, Rras, Cd36, Fermt2, Lims1, Ppm1f, Acvrl1, Src, Limch1, Ilk, Tek, Lrp1, Utrn, Dmd, Dag1
GOBP_REGULATION_OF_CELL_MORPHOGENESIS	0.69399	0.80685	0.0114044	0.24147	0.901516	133	Cd44, Fn1, Anxa1, Fmnl1, Wdr1, Cfl1, Sh3kbp1, Actr2, Hexb, Coro1a, Fgr, Actr3, Ptk2b, Hck, Dbnl, Dbn1, Myh9, Capzb, Prpf40a, Caprin1, Itsn2, Coro1b, Csf1r, Larp4
GOBP_REGULATION_OF_CELL_PROJECTION_ASSEMBLY	0.196255	0.367697	0.0846141	-0.2535	-1.11394	99	Nrp1, Rdx, Gpm6a, Mtor, Podxl, Cdc42ep1, Eps8l2, Src, Nckap1, Syne2, Rab5a, Cav1, Cdc42ep4, Tacstd2, Dync2li1, Dnm3, Arhgap24, Yap1, Aqp1, Septin7, Rala, Palm, Arhgap44, Ndel1, Agrn, Map4, Gap43, Icam1, Cttn, Cobl
GOBP_REGULATION_OF_CELL_SHAPE	0.136842	0.289428	0.096079	-0.275907	-1.18033	84	Crk, Parva, Msn, Rdx, Cdc42ep1, Fermt2, Gna12, F11r, Parvb, Pakap, Palmd, Fmnl3, Epb41, Cdc42ep4, Pxn, Fblim1, Ezr, Epb41l3, Dlg1, Fam171a1, Palm, Syne3, Arhgef18, Dlc1, Icam1, Arhgdia, Limd1, Ptk2, Nf2
GOBP_REGULATION_OF_CELL_SIZE	0.712932	0.818772	0.0420645	-0.209321	-0.909268	94	Nrp1, Shank3, Gdi1, Rdx, Mtor, Cdh1, Lrrc8a, Ilk, Ano6, Add1, Ccdc51, Lrp1, Rab21, Wnk1, Cav3, Aqp1, Deptor, Rtn4, Rapgef3, Ndel1, Slc12a7, Akt1s1, Kdm1a, Cttn
GOBP_REGULATION_OF_CELL_SUBSTRATE_ADHESION	0.00157911	0.0109998	0.45506	-0.335363	-1.52313	123	Prkcz, Crk, Nrp1, Cdh13, Vcl, Angpt2, Jup, Rras, Rsu1, Cd36, Itgb1, Fermt2, Carmil1, Lims1, Ppm1f, Acvrl1, Src, Limch1, Prkce, Ilk, Egflam, Tek, Itga3, Lrp1, Tacstd2, Utrn, Lims2, Dmd, Dag1, Itga6, Rock1, Npnt, Fbln1, Dock1, Epb41l5, Abi3bp, Itgb3, Coro2b
GOBP_CELL_JUNCTION_DISASSEMBLY	0.37594	0.556737	0.0246629	0.425894	1.07804	15	C3, Itgam, C1qc, C1qb, C1qa
GOBP_REGULATION_OF_CENTROSOME_CYCLE	0.231141	0.412613	0.0333359	0.466565	1.1993	16	Chmp4b, Rock2, Npm1, Chordc1, Chmp1a, Nubp1, Cdk11b, Nup62
GOBP_REGULATION_OF_CHEMOTAXIS	0.748097	0.842832	0.0110816	0.242044	0.855511	85	Ptpn2, Cyrib, Fn1, C5ar1, Calr, Lgmn, Il16, Rac2, Cd74, Ptk2b, St6gal1, Pla2g7, Nckap1l, Coro1b, Csf1r, Lbp, Nod2
GOBP_REGULATION_OF_CHOLESTEROL_EFFLUX	0.00166625	0.0113798	0.45506	-0.630425	-1.95452	19	Pon1, Abca8b, Ces1d, Adipoq, Abca3, Cav1, Lrp1
GOBP_REGULATION_OF_CHOLESTEROL_METABOLIC_PROCESS	0.0663871	0.179753	0.103804	-0.425394	-1.39912	24	Por, Sod1, Ces1d, Acadl, Fmo5, Acadvl, Ephx2, Qki
GOBP_REGULATION_OF_CHROMOSOME_ORGANIZATION	0.151051	0.309022	0.0374462	0.331343	1.19613	100	Baz1b, Pml, Xrcc5, Cct2, Gnl3, Anapc4, Cct3, Cct7, Hnrnpc, Arid1a, Hnrnpd, Tcp1, Dkc1, Sub1, Fbxo4, Actl6a, Smc4, Mcm2, Parp1, Trim28, Atrx, Cct4, Smc2, Pnkp, Bcl7c, Smarce1, Ylpm1, Ppp1r10, Smarcb1, Pcid2, Naa10, Macroh2a1, Psmg2, Smarcc2, Zw10
GOBP_REGULATION_OF_CHROMOSOME_SEGREGATION	0.281506	0.469496	0.027417	0.351656	1.12294	45	Anapc4, Csnk2a2, Arid1a, Rcc2, Actl6a, Smc4, Smc2, Bcl7c, Smarce1, Smarcb1, Pcid2, Psmg2, Smarcc2, Zw10, Prpf4b, Pum2, Sirt2, Mad2l1, Smarca4, Ik, Hnrnpu, Pbrm1, Cul3, Smarcd1, Anapc2, Cdc27, Dpf2, Anapc1
GOBP_REGULATION_OF_CILIUM_ASSEMBLY	0.877417	0.926061	0.0108242	0.247286	0.720983	28	Arf4, Septin9, Cyld, Atg5, Syne1, Gdi2, Akt1, Pqbp1, Atg3
GOBP_REGULATION_OF_CIRCADIAN_RHYTHM	0.662747	0.786992	0.0145446	0.289037	0.879302	35	Casp1, Pml, Ada, Rock2, Hnrnpd, Usp7, Ddb1, Parp1, Tardbp, Pspc1, Ppp1ca, Usp9x
GOBP_REGULATION_OF_COAGULATION	0.0978355	0.232466	0.0949836	-0.336036	-1.26788	43	Anxa5, Tspan8, Cd36, Thbd, Prkg1, Cd9, Ano6, Cav1, Vwf, Pdgfra, Ceacam1
GOBP_REGULATION_OF_COLLAGEN_METABOLIC_PROCESS	0.563249	0.718486	0.0319744	-0.296055	-0.928554	20	Rgcc, Itgb1, Ager, Rap1a, Eng, Rapgef3, Cygb, Mfap4
GOBP_REGULATION_OF_CYCLIN_DEPENDENT_PROTEIN_KINASE_ACTIVITY	0.670344	0.791783	0.0155766	0.324613	0.858034	18	Casp3, Psmd10, Hsp90ab1, Sfn, Gtpbp4, Cdkn2c
GOBP_REGULATION_OF_CYSTEINE_TYPE_ENDOPEPTIDASE_ACTIVITY	0.00854801	0.0393595	0.168819	0.412114	1.4836	98	Cd44, Ltf, S100a8, S100a9, Lgmn, Syk, Clec7a, Casp1, Pml, Ctsd, Naip2, Mical1, Cyfip2, Pycard, Usp47, Mmp9, Stat1, Malt1, Rack1, Rps3, Gramd4, Sfn, Bak1, Vcp, Casp8, Bax, Plaur, Ddx3x, Pdcd5, Lamp3, Pcid2, Card9, Lamtor5, Mcl1, Lck, Htra2, Apaf1, Akt1, Bad
GOBP_REGULATION_OF_CYTOKINESIS	0.511728	0.679248	0.0371823	-0.276011	-0.967125	32	Pkp4, Prkce, Wnk1, Pkn2, Igf1r, Git1
GOBP_REGULATION_OF_CYTOKINE_PRODUCTION_INVOLVED_IN_IMMUNE_RESPONSE	2.64476e-05	0.00050519	0.57561	0.588468	1.93488	53	Syk, Irf5, Clec7a, Hmox1, Cd74, Casp1, Tlr2, Pycard, Acp5, Mapkapk2, B2m, Malt1, Tlr9, Nlrx1, Tlr3, Sema7a, Ube2j1, Ddx21, Epx, Sash3, Irak3, Myd88, Prg2, Nod2, Plcg2, Bst2, Axl, Atg5, Arg1, Hk1, Mif
GOBP_REGULATION_OF_CYTOPLASMIC_PATTERN_RECOGNITION_RECEPTOR_SIGNALING_PATHWAY	0.0614994	0.170097	0.0640052	0.416131	1.36567	52	Trex1, Btk, Hspa8, Dhx58, Tab1, Igtp, Irgm2, Tlr9, Gbp5, Nlrx1, Irgm1, Gramd4, Tkfc, Eif2ak2, Myd88, Gbp2, Plcg2, Lamp2, Parp1, Ddx3x, Rnf170
GOBP_REGULATION_OF_CYTOPLASMIC_TRANSLATION	0.031064	0.101648	0.0976763	0.58084	1.53531	18	Eef2, Ybx1, Rpl13a, Syncrip, Hnrnpd, Pkm, Dhx9, Csde1
GOBP_REGULATION_OF_CYTOSKELETON_ORGANIZATION	0.775118	0.859837	0.00852217	0.224048	0.889009	280	Arpc5, Myo1f, Capza1, Cyrib, Cotl1, Gda, Prkcd, Capg, Wdr1, Eml3, Cfl1, Coro1a, Fgr, Actr3, Tlr2, Ptk2b, Capza2, Plek, Capn1, Pfn1, Hcls1, Cyfip2, Arpc3, Pde4dip, Gmfg, Chmp4b, Pycard, Hck, Rnh1, Fscn1, Vasp, Dbnl, Dbn1, Twf2, Arpc2, Myh9, Capzb, Rps3, Rock2, Arfip2, Sh3pxd2b, Npm1, Iqgap2, Evl, Grb2, Nckap1l, Coro1b, Csf1r, Cyld, Washc4
GOBP_REGULATION_OF_CYTOSOLIC_CALCIUM_ION_CONCENTRATION	0.0180269	0.0676008	0.194887	-0.538251	-1.66875	19	Atp2b4, Atp2b1, Synpo, Cav2, Cav1, Cav3, Ywhae, Plcd1, Erc1, Trpc6
GOBP_REGULATION_OF_DEFENSE_RESPONSE_TO_VIRUS	0.0144394	0.0570347	0.139715	0.544824	1.60102	29	Sting1, Parp9, Dtx3l, Pml, Igtp, Pycard, Stat1, Irgm2, Fgl2, Irgm1, Gbp4
GOBP_REGULATION_OF_DEFENSE_RESPONSE_TO_VIRUS_BY_HOST	0.00265369	0.0166794	0.344521	0.688352	1.74238	15	Sting1, Parp9, Dtx3l, Pml, Pycard, Stat1
GOBP_REGULATION_OF_DENDRITE_DEVELOPMENT	0.595527	0.743083	0.0386218	-0.234329	-0.944223	59	Akap5, Crk, Rap2a, Dpysl5, Nedd4l, Ilk, Wls, Rab21, Numb, Ppp3ca, Dab2ip, Slc30a1, Cobl, Trpc6, Sipa1l1, Afdn, Cux1, Marcks, Baiap2, Tmem106b, Ankrd27
GOBP_REGULATION_OF_DENDRITE_MORPHOGENESIS	0.371056	0.552516	0.0464009	-0.277127	-1.03741	41	Akap5, Rap2a, Dpysl5, Nedd4l, Ilk, Wls, Rab21, Numb, Ppp3ca
GOBP_REGULATION_OF_DENDRITIC_SPINE_DEVELOPMENT	0.603148	0.745808	0.0156363	0.293916	0.922301	41	Cfl1, Actr2, Actr3, Grn, Dbnl, Dbn1, Caprin1
GOBP_REGULATION_OF_DENDRITIC_SPINE_MORPHOGENESIS	0.529628	0.693264	0.0180907	0.324884	0.954705	29	Cfl1, Actr2, Actr3, Dbnl, Dbn1, Caprin1
GOBP_REGULATION_OF_DEPHOSPHORYLATION	0.665574	0.789271	0.0354558	-0.231664	-0.91124	53	Cdh5, Itga1, Gna12, Slc39a10, Src, Ppp2r5a, Ywhae, Rock1, Mtmr2, Npnt, Inpp5k, Ppp2r5d, Dlc1, Ppp6r2, Chp1, Ppp1r7, Nck2, Ywhab
GOBP_REGULATION_OF_DEVELOPMENTAL_GROWTH	0.58623	0.736294	0.0137383	0.25333	0.951259	139	Trpv2, Fn1, C3, Lgmn, G6pdx, Plac8, Arhgap4, Cfl1, Rbpj, Stk4, Actr3, Naca, Grn, Rpl4, Ppib, Dbnl, Sgpl1, Dbn1, Twf2, Sema7a, Sh3pxd2b, Itsn2, Fxn
GOBP_REGULATION_OF_DIGESTIVE_SYSTEM_PROCESS	0.045977	0.135851	0.11791	-0.529036	-1.53366	15	Abcg2, Epb41, Npr3, Wnk1, Ppp3ca, Aqp1
GOBP_REGULATION_OF_DNA_BINDING	0.877698	0.926061	0.0253982	-0.22418	-0.753831	26	Niban2, Ager, Nfib, Gzma, Hmgb1, Park7
GOBP_REGULATION_OF_DNA_BINDING_TRANSCRIPTION_FACTOR_ACTIVITY	0.237386	0.421503	0.0276862	0.296844	1.12017	147	Fcgr2b, Sting1, Ltf, Syk, Ripk3, Clec7a, Tlr2, Rwdd1, Psmd10, Thap11, Psma6, Pycard, Hck, Card11, Malt1, Tlr9, Arrb2, Rps3, Ufl1, Tlr3, Npm1, Anxa4, Clu, Cyld, Mtdh, Irak3, Eif2ak2, Myd88, Acod1, Stk3, Nod2, Usp7, Plcg2, Tfrc, Trim30d, Trim12c, Spi1, Cd84, Trim26, Enpp1, Dhx9, Lrrfip1, Smarcb1, Ddrgk1, Ikbkb, Trim21, Card9, Lamtor5, Bud31, Trappc9, Traf1, Camk1d, Akt1, Rela
GOBP_REGULATION_OF_DNA_BIOSYNTHETIC_PROCESS	0.130892	0.281179	0.0425174	0.380069	1.25323	54	Dnajc2, Pml, Ptk2b, Nvl, Xrcc5, Cct2, Arrb2, Pcna, Cct3, Rfc5, Cct7, Hnrnpc, Hnrnpd, Tcp1, Dkc1, Fbxo4, Camk2d, Cct4, Pnkp, Ddx39b, Parp4
GOBP_REGULATION_OF_DNA_METABOLIC_PROCESS	0.0381149	0.119172	0.0756978	0.337426	1.29834	181	Ptprc, Dnajc2, Prkcd, Smchd1, Pnp, Actr2, Ppp4r2, Pml, Ptk2b, Cacybp, Nvl, Morf4l2, Pfn1, Sf3b3, Xrcc5, Cct2, Gnl3, Ppp4c, Arrb2, Pcna, Rps3, Pds5a, Cct3, Npm1, Rfc5, Cct7, Msh6, Hnrnpc, Arid1a, Syncrip, Hnrnpd, Tcp1, Map2k4, Dkc1, Sub1, Fbxo4, Actl6a, Pole3, Camk2d, Tfrc, Parp1, Trim28, Atrx, Bax, Cct4, Pnkp, Gtpbp4, Bcl7c, Ddx39b, Smarce1, Parp4, Stat6, Dhx9, Ylpm1, Ppp1r10, Smarcb1, Gfer, Rbbp…
GOBP_REGULATION_OF_DNA_RECOMBINATION	0.0736731	0.193589	0.059374	0.439799	1.36017	38	Ptprc, Smchd1, Actr2, Ppp4r2, Morf4l2, Ppp4c, Msh6, Actl6a, Tfrc, Parp1, Stat6, Exosc6, Lig3, Morf4l1
GOBP_REGULATION_OF_DNA_REPAIR	0.182218	0.35053	0.0344853	0.344877	1.18821	71	Smchd1, Pnp, Actr2, Ppp4r2, Pml, Morf4l2, Sf3b3, Ppp4c, Pcna, Rps3, Arid1a, Actl6a, Parp1, Trim28, Pnkp, Bcl7c, Smarce1, Dhx9, Smarcb1, Smarcc2, Eya3, Morf4l1, Parg, Smarca4, Ube2n, Dmap1, Babam2, Was, Fus, Pbrm1, Uchl5, Tigar, Smarcd1, Cdk9, Parp3, Taf4, Prmt1, Dpf2, Rpa2
GOBP_REGULATION_OF_DNA_REPLICATION	0.0960415	0.229542	0.0510533	0.412433	1.31701	45	Cacybp, Pcna, Pds5a, Npm1, Rfc5, Map2k4, Actl6a, Pole3, Atrx, Gtpbp4, Dhx9, Rbbp6, Lig3, Baz1a, Endog, Ankrd17, Cst3, Wapl, Zmpste24, Atg7, Smarca5, Inppl1, Cdk2, Uchl5
GOBP_REGULATION_OF_DNA_TEMPLATED_DNA_REPLICATION	0.429014	0.601336	0.0225221	0.407392	1.0312	15	Pcna, Rfc5, Atrx, Lig3, Endog, Zmpste24, Atg7, Cdk2
GOBP_REGULATION_OF_DNA_TEMPLATED_TRANSCRIPTION_ELONGATION	0.859526	0.913207	0.0112125	0.253706	0.734275	27	Wdr43, Ccnk, Parp1, Cdc73, Ncbp1, Dab2, Map2k1, Hnrnpu, Zc3h4, Cdk9, Zmynd8, Med1, Ccar2, Nelfa, Leo1, Ikzf1, Nelfcd, Nelfe
GOBP_REGULATION_OF_DNA_TEMPLATED_TRANSCRIPTION_INITIATION	0.99315	0.998425	0.00986665	0.185357	0.483722	17	Sub1, Psmc6, Pcid2, Taf4, Med1, Nfkb1, Taf6, Ercc1, Bclaf1, Ikzf1, Creb1
GOBP_REGULATION_OF_DOUBLE_STRAND_BREAK_REPAIR	0.332945	0.52016	0.0245209	0.338719	1.08612	46	Smchd1, Actr2, Ppp4r2, Pml, Morf4l2, Ppp4c, Arid1a, Actl6a, Parp1, Pnkp, Bcl7c, Smarce1, Smarcb1, Smarcc2, Morf4l1, Smarca4, Ube2n, Dmap1, Was, Fus, Pbrm1, Smarcd1, Parp3, Prmt1, Dpf2, Rpa2
GOBP_REGULATION_OF_DOUBLE_STRAND_BREAK_REPAIR_VIA_HOMOLOGOUS_RECOMBINATION	0.0747715	0.195108	0.0604138	0.482691	1.38507	26	Smchd1, Actr2, Ppp4r2, Morf4l2, Ppp4c, Actl6a, Parp1
GOBP_REGULATION_OF_EARLY_ENDOSOME_TO_LATE_ENDOSOME_TRANSPORT	0.0744018	0.194696	0.0947688	-0.455044	-1.41078	19	Msn, Rdx, Src, Mapk3, Rab21, Ezr, Mtmr2
GOBP_REGULATION_OF_EMBRYONIC_DEVELOPMENT	0.795501	0.872196	0.0121029	0.265141	0.785605	30	Hspa5, Cfl1, Actl6a, Dr1, Trip12
GOBP_REGULATION_OF_ENDOCYTOSIS	0.279733	0.467816	0.0243488	0.281842	1.09066	195	Fcgr2b, Dock2, Rab27a, Cd14, Cd177, C3, Ptprc, Calr, Btk, Syk, Cyba, Clec7a, Prtn3, Fgr, Nsf, Lman2, Tlr2, Arfgap1, Sftpd, Ptpn1, Cfp, Abr, Arpc3, Pycard, Hck, B2m, Rack1, Myh9, Arrb2, Ighg2b, Csk, Sdcbp, Ankfy1, Tgm2, Ighg1, Nckap1l, Vac14, Clu, Sftpa1, Rab4b, Lgals3, Lbp, Nod2, Plcg2, Ppt1, Lrpap1
GOBP_REGULATION_OF_ENDOPEPTIDASE_ACTIVITY	0.00028671	0.00302157	0.498493	0.427573	1.61121	145	Cd44, Ltf, S100a8, S100a9, Lgmn, Syk, Serpinb1a, Clec7a, Psme2, Psmb8, Gapdh, Psme3, Casp1, Pml, Ctsd, Psma3, Naip2, Mical1, Cyfip2, Psme1, Pycard, Tmed10, Usp47, Mmp9, Serpinh1, Stat1, Malt1, Rack1, Nrdc, Rps3, Rock2, Gramd4, Sfn, Bak1, Vcp, Serpina3f, Casp8, Serpinb9, Serpina3n, Stat3, Bin1, Bax, Plaur, Ddx3x, Serping1, Pdcd5, Kng1, Lamp3, Pcid2, Card9, Kng2, Lamtor5, Mcl1, Lck, Serpina10, Htra…
GOBP_REGULATION_OF_ENDOPLASMIC_RETICULUM_STRESS_INDUCED_INTRINSIC_APOPTOTIC_SIGNALING_PATHWAY	0.0287728	0.0959749	0.101118	0.57199	1.53108	19	Ptpn2, Fcgr2b, Erp29, Hyou1, Ptpn1, Txndc12, Selenos, Opa1, Syvn1, Lrrk2, Ikbkg
GOBP_REGULATION_OF_ENDOPLASMIC_RETICULUM_UNFOLDED_PROTEIN_RESPONSE	0.0129736	0.0532223	0.153554	0.638056	1.61507	15	Ptpn2, Pdia6, Ptpn1, Igtp, Ufl1, Bak1, Agr2, Bax, Ddrgk1
GOBP_REGULATION_OF_ENDOTHELIAL_CELL_MIGRATION	0.0244499	0.0849147	0.229089	-0.316783	-1.3519	83	Tgfbr3, Rgcc, Nrp1, Angpt2, Atp2b4, Jup, Rras, Hspb1, Ager, Acvrl1, Tek, Pdcd10, Anxa3, Hdac7, Plcg1, Ceacam1, Col18a1, Bcas3, Rhob, Adam17, Mecp2, Hmgb1, Dab2ip, Itgb3
GOBP_REGULATION_OF_EPITHELIAL_CELL_APOPTOTIC_PROCESS	0.00733582	0.0348951	0.407018	-0.415443	-1.59515	47	Akr1c14, Cdh5, Rgcc, Mtor, Ager, Lims1, Prkci, Ano6, Pak4, Tek, Plcg1, Ecscr, Yap1, Col18a1, Cdkn1b, Sort1, Igf1r, Itgb3
GOBP_REGULATION_OF_EPITHELIAL_CELL_DIFFERENTIATION	0.00382914	0.0216394	0.431708	-0.46257	-1.69965	38	Cdh5, Vcl, Cldn5, F11r, Kras, Acvrl1, Ctnnb1, Numa1, Add1, Cav1, Yap1, Numb, Ceacam1, Reg3g, Cdkn1b, Prkch, Rock1
GOBP_REGULATION_OF_EPITHELIAL_CELL_MIGRATION	0.00851292	0.0393461	0.38073	-0.316833	-1.43905	125	Tgfbr3, Rgcc, Nrp1, Angpt2, Atp2b4, Jup, Rras, Hspb1, Mtor, Ager, Ppm1f, Acvrl1, Src, Prkce, Mcc, Tek, Ptprg, Pdcd10, Anxa3, Itga3, Iqsec1, Tacstd2, Hdac7, Plcg1, Ceacam1, Col18a1, Aqp1, Bcas3, Rhob, Adam17, Mecp2, Rtn4, Dock1, Hmgb1, Epb41l5, Dab2ip, Itgb3
GOBP_REGULATION_OF_EPITHELIAL_CELL_PROLIFERATION	0.0659945	0.179267	0.170004	-0.261296	-1.19883	135	Tgfbr3, Rgcc, Rida, Cdh13, Mtor, Ager, Cdh1, Efnb2, Lims1, Acvrl1, Cav2, Ctnnb1, Mcc, Nfib, Tek, Pdcd10, Cxadr, Cav1, Tacstd2, Hoxa5, Plcg1, Ednra, Yap1, Lims2, Ceacam1, Reg3g, Col18a1, Eng, Dlg1, Cdkn1b, Adam17, Rtn4, Hmgb1, Wdr13, Lama5, Dab2ip, Itgb3
GOBP_REGULATION_OF_EPITHELIAL_TO_MESENCHYMAL_TRANSITION	0.0182113	0.0678758	0.215783	-0.414734	-1.50359	36	Tgfbr3, Rgcc, Mtor, Tgfb1i1, Fermt2, Ager, Ctnnb1, Dag1, Nkx2-1, Eng, Dab2ip, Qki
GOBP_REGULATION_OF_ERAD_PATHWAY	0.470022	0.639156	0.0341758	-0.338784	-0.982126	15	Usp19, Stub1, Cav1
GOBP_REGULATION_OF_ERBB_SIGNALING_PATHWAY	0.542291	0.703384	0.036684	-0.262844	-0.952923	36	Itga1, Cdh13, Gprc5a, Cadm1, Ralb, Ceacam1, Adam17, Rtn4, Rala, Dab2ip, Hip1
GOBP_REGULATION_OF_ERYTHROCYTE_DIFFERENTIATION	0.328191	0.515368	0.0262602	0.39485	1.10264	23	Inpp5d, Stat1, B2m, Isg15, Nckap1l, Stat3, Spi1
GOBP_REGULATION_OF_ESTABLISHMENT_OF_PROTEIN_LOCALIZATION	0.565957	0.720711	0.0873573	-0.19783	-0.98153	265	Ano1, Akap5, Prkcz, Anxa5, Gna11, Pfkm, Gdi1, Gnaq, Idh2, Jup, Cd36, Sidt2, Cdh1, Adipoq, Pgrmc1, Gnao1, Cdk1, Ppm1f, Cd200, Stim1, Cct6a, Src, Gnas, Prkce, Bag3, Glud1, Tek, Pdcd10, Cd81, Lrp1, Kif5b, Wls, Vamp2, Vsnl1, Hadh, Sytl4, Cct8, Abat, Ppp3ca, Ppm1a, Cpt1a, Ywhae, Psmd9, Myom1, Mtcl1, Rapgef3, Park7, Epb41l5, Inpp5k, Arhgap44, Ndel1, Arrb1, Hyal2, Ndufaf2, Ptpn14, Coro2b, Hspa1l
GOBP_REGULATION_OF_EXOCYTOSIS	0.187235	0.356969	0.0332235	0.328848	1.17295	91	Rab27a, Cd177, Anxa1, Itgam, Syk, Itgb2, Rac2, Hmox1, Fgr, Nsf, Mical1, Abr, Sdcbp, Prkcb, Nckap1l, Fes, Cdk5, Spi1, Cd84, Ap1g1, Vps18, Fgg, Fga, Lamp1, Snap29, Septin5, Septin1, Stxbp1, Lrrk2, Myo5b, Dnm1l, Fgb, Wdr41
[truncated: 652 more rows]
