# Supplementary material for: From Airways to Arteries: Dissecting the Inflammatory Mechanisms of Pulmonary Vascular Remodeling in a Murine Model of Chronic Airway Inflammation
Source: Biomedicines. 2026 Jun 17;14(6):1359. doi: 10.3390/biomedicines14061359 (PMC13296976; doi:10.3390/biomedicines14061359)
Supplement: Supplementary file 1 [file biomedicines-14-01359-s001.zip › Supplementary_Table_S1.xlsx]

## Sheet: UP OR DOWN
Accession	gene.name	p-value	log2 fold-change	BH-corrected p-value	Significance
A3KGU5	Sptan1	0.251542	-0.26249	0.356469
Q7TPR4	Actn1	0.331158	0.0934841	0.44215
A1BN54	Actn1	0.186932	0.107854	0.28282
F6XCT0	Macf1	0.529669	-0.073391	0.632053
A0A087WS16	Col6a3	0.117761	1.03003	0.198822
B9EHJ3	Tjp1	0.00225529	-0.461735	0.00938768
P14824	Anxa6	0.758271	-0.0163681	0.82036
Q60710	Samhd1	0.0013358	0.836084	0.00641494
P30999	Ctnnd1	0.0141012	-0.669304	0.0379148
P68369	Tuba1a	0.802101	0.0219662	0.8562
A0A571BG24	Limch1	4.92889e-05	-0.787836	0.000831929
D3YU22	Limch1	0.0116831	-0.374678	0.0327709
P68373	Tuba1c	0.0230878	-0.0888065	0.0552819
A2API8	Pakap	0.000836077	-0.625324	0.00461066
E9Q9C3	Afdn	0.121134	-0.532041	0.203282
B2M1R6	Hnrnpk	0.0489657	0.0941574	0.100761
Q6EDY6	Carmil1	0.000238251	-0.627375	0.0020798
Q8BFY9	Tnpo1	0.0976831	0.118686	0.171342
P63087	Ppp1cc	0.806331	0.0154774	0.859731
P19973	Lsp1	6.70939e-07	1.13198	0.000156731
Q9CZ44	Nsfl1c	0.63703	-0.0596516	0.723222
A2A6J7	Lsp1	0.000271118	1.13948	0.00224114
P0DOV1	Mnda	6.24941e-06	2.66949	0.000340366	up-regulated
Q3THE2	Myl12b	0.041117	0.206011	0.0872859
Q91XH5	Spr	9.09861e-05	-0.506524	0.00116526
A0A494B9K4	Add3	0.00772667	-0.313413	0.0238246
A0A0A0MQH5	Macf1	0.764686	-0.236115	0.825465
P16627	Hspa1l	0.042635	-0.356064	0.0900499
P63330	Ppp2ca	0.517846	0.0867546	0.622534
Q9D8C9	Pnp2	0.0348673	1.34349	0.0770574
P62715	Ppp2cb	0.53388	0.101131	0.634615
Q8BY89	Slc44a2	0.000412061	-0.857253	0.00295269
E9Q456	Tpm1	0.707586	-0.139717	0.780563
P15532	Nme1	0.000374913	0.726561	0.00276103
E9QP62	Lims1	0.000347466	-0.648147	0.00264563
Q1HFZ0	Nsun2	0.000142243	0.810459	0.00149675
Q8BSL7	Arf2	0.715938	0.0829914	0.787545
P46638	Rab11b	0.373582	-0.0372314	0.484826
A0A1W2P6F6	Myl6	0.000833434	0.559229	0.00460371
Q62159	Rhoc	0.62315	0.0532059	0.710919
P04223	H2-K1	0.0722274	0.541902	0.136111
G5E8V9	Arfip1	0.163623	0.296899	0.255703
E9Q8P5	Pdlim5	0.0500777	-0.600294	0.102292
P57722	Pcbp3	0.0611189	0.691588	0.119217
Q99M51	Nck1	0.528323	-0.0686848	0.630962
P62983	Rps27a	7.00216e-06	1.00544	0.00036335
P14430	H2-Q8	0.801661	0.0511158	0.855887
Q9D0M5	Dynll2	0.00145218	-0.574988	0.00676206
E9Q4P0	Kxd1	0.00908708	0.2679	0.0270206
P63168	Dynll1	0.110041	-0.172632	0.188679
E9QNL5	Sult1a1	0.0194316	-1.45421	0.0488299
A0A075B5V0	Ighv1-26	3.35768e-05	3.26747	0.000676167	up-regulated
P08556	Nras	0.317302	-0.5455	0.427067
P63024	Vamp3	0.00573532	-0.252114	0.0188948
Q925E7	Ppp2r2d	0.219315	-0.326415	0.320841
A0A075B5Y1	Ighv1-74	6.72771e-05	3.40772	0.000991485	up-regulated
P31786	Dbi	0.67918	0.0961681	0.758251
A0A075B5N4	Igkv8-27	0.00767319	3.23898	0.0236722	up-regulated
Q99JC1	Iglc2	0.00196915	2.38791	0.00847448	up-regulated
P06328	Ighv1-72	1.04276e-05	4.42016	0.000428841	up-regulated
P01663		0.0063336	2.87455	0.0204468	up-regulated
A0A2R8W6P0	Cd47	0.000779999	-0.635246	0.00440968
A0A075B5T2	Ighv6-3	0.00071788	3.45165	0.00416742	up-regulated
A0A140T8P6	Igkv12-46	0.00238575	3.88663	0.00981301	up-regulated
A0A075B5M7	Igkv5-39	0.107535	1.49795	0.18536
A0A140LIQ1	Tacc2	0.0371588	-0.803059	0.0808789
Q561M1	Acp1	0.28839	-0.117524	0.396655
A0A0A6YX66	Ighv1-20	0.0404149	1.83036	0.0861359
A0A0B4J1E6	Fcgr2b	5.85265e-07	3.22738	0.000156731	up-regulated
A0A140T8M3	Igkv8-30	5.60269e-05	3.36266	0.000906363	up-regulated
O88643	Pak1	0.036329	0.575924	0.0794018
B0QZN5	Vamp2	0.00358724	-0.504678	0.0133521
P01646		1.52489e-07	3.06943	0.000148422	up-regulated
A0A0B4J1J5	Ighv9-3	0.000270852	3.5014	0.00224114	up-regulated
A0A075B5K0	Igkv14-126	0.0889515	1.56161	0.159692
A0A075B5R1	Ighv5-17	1.52334e-05	4.41499	0.000502618	up-regulated
O09117	Sypl1	0.0235684	-0.558316	0.0560954
Q8CJF9	Ago3	0.22566	-0.259243	0.327906
Q9ERN0	Scamp2	0.00146554	0.553863	0.00679265
Q8C181	Mbnl2	0.0704038	-0.399363	0.133558
P01665		0.138316	0.906409	0.224879
A0A338P6T4	Ap2m1	0.806128	0.171298	0.859713
Q9CYI4	Luc7l	0.000275486	0.747942	0.00226916
A0A140T8M2	Igkv12-44	1.25776e-05	3.25205	0.000456435	up-regulated
F7AI87	Psmd4	0.0962967	0.219939	0.169556
Q6ZWU9	Rps27	1.81227e-05	0.603848	0.000519491
Q9DCD6	Gabarap	0.174303	0.829662	0.268795
A0A087WNZ5	Ly6c1	0.694622	-0.110289	0.770336
Q62432	Smad2	0.779283	-0.106857	0.837792
A0A140T8M4	Igkv8-19	0.0429436	0.809814	0.0906035
S4R1D4	Ppfia1	0.00708793	-0.544047	0.0222666
P01642	Gm10881	0.000833449	3.6357	0.00460371	up-regulated
Q99JH8	Kdelr1	0.160288	0.818375	0.251298
Q8BMJ3	Eif1ax	0.000138358	0.618704	0.00148258
A0A0B4J1J4	Ighv9-2	0.26031	0.533168	0.366227
Q8K1Y2	Prkd3	0.148432	-0.280147	0.237295
Q8JZS0	Lin7a	0.00469198	-0.887999	0.0163296
Q9R0P4	Smap	0.0245353	0.246456	0.0578701
P01636		0.125097	0.468388	0.208257
Q8K2F0	Brd3	0.80787	-0.0932125	0.860086
A0A140T8N0	Igkv9-120	0.000113562	3.61	0.00131588	up-regulated
D3Z2E7	Ifi207	0.00844825	1.7164	0.0254523	up-regulated
Q6IFZ9	Krt74	0.356986	0.358883	0.468178
Q8BVP5	Csnk1g2	0.00277777	-0.500647	0.0109609
Q8BQ46	Taf15	0.0681582	1.37096	0.13001
P17897	Lyz1	0.100785	-0.411829	0.175539
A0A0G2JFA8	Igkv17-121	1.77921e-05	4.82775	0.000519491	up-regulated
Q6IFX2	Krt42	0.284273	-0.365858	0.392532
P12849	Prkar1b	0.247958	0.362823	0.352297
Q9JI48	Plac8	1.83245e-05	1.58855	0.000519491	up-regulated
Q9QY36	Naa10	0.0161285	0.328381	0.0422189
A0A0U1RPM8	Csnk1g1	0.0317235	-0.586029	0.0712011
D6RFU9	Sypl	0.00810823	-0.807852	0.0247011
A0A0B4J1I1	Igkv16-104	1.8989e-05	3.61795	0.000520637	up-regulated
A2BGI8	Ppih	0.0160715	0.450402	0.0420885
A0A0G2JDE1	Ighv8-12	0.00436442	2.01559	0.0154568	up-regulated
Q8BI08	Mal2	0.0036977	-0.765785	0.0136703
O88662	Emp2	0.227836	-0.531257	0.330165
Q99J93	Ifitm2	0.165076	-0.330742	0.257473
Q6NSQ9	G6pc3	0.53526	0.196801	0.635995
A0A140T8N3	Igkv13-84	0.00402594	3.33879	0.0145582	up-regulated
Q9DCC8	Tomm20	0.0648692	0.218357	0.125152
Q6ZWY8	Tmsb10	0.0286971	0.501627	0.0657929
F8WHV1	Ciao2b	0.0924282	0.638176	0.164267
P62311	Lsm3	0.445769	0.150076	0.555883
Q61469	Plpp1	0.192389	-0.19916	0.288905
Q8C7J6	Kctd12b	0.162347	0.259678	0.25398
A0A075B5W5	Ighv1-54	0.0217751	0.601316	0.0532877
Q9ERR1	Ndel1	0.0377151	-0.932605	0.0817885
Q61387	Cox7a2l	0.825412	0.0713699	0.875324
A0A075B5R7	Ighv14-2	0.00018501	5.27174	0.00177408	up-regulated
A0A075B5W6	Ighv1-55	0.000354611	2.82356	0.00268255	up-regulated
P01679		0.00060745	3.35308	0.00369688	up-regulated
P56564	Slc1a3	0.402696	-0.394256	0.513216
A0A0G2JFZ3	Igkv19-93	0.00423944	3.58048	0.0151242	up-regulated
A0A5F8MQ25	Ppp6r2	0.0611573	-0.338904	0.119252
A0A0A6YW37	Ighv1-9	0.201795	1.00782	0.299944
O35730	Ring1	0.407379	0.218041	0.517531
Q8BGH7	Cdc42se2	0.221656	0.214544	0.323618
A0A075B5M3	Igkv4-58	0.00430063	3.3534	0.0152772	up-regulated
A0A1L1ST61	Higd1a	0.869082	-0.018214	0.908799
Q91WK5	Gcsh	0.279913	-0.180041	0.388517
V9GXI5	Clec7a	4.05982e-05	3.26924	0.000750296	up-regulated
H3BJR6	Scn3b	0.00926119	-0.507746	0.0273989
A7UAK5	Pfkfb3	0.401863	0.323174	0.512307
Q5F285	Tmem256	0.189597	-0.121838	0.286036
F8WHP8	Atp5j2	0.40443	-0.0768291	0.514681
Q505D7	Opa3	0.00476907	-0.706534	0.0165302
Q9DBB4	Naa16	0.101089	-1.84384	0.176017
Q9CZG9	Pdzd11	0.0531167	-0.629088	0.107124
Q3UIU2	Ndufb6	0.701517	0.078215	0.776068
A2A8W8	Mknk1	0.557921	0.179116	0.655585
O35623	Bet1	0.136907	-0.718804	0.222836
Q3UWL8	Pfdn4	0.370423	0.146279	0.481527
P51637	Cav3	0.0106151	-0.946829	0.0303438
A0A0G2JEX1	Nexn	0.854287	-0.0357525	0.897308
H9H9R4	Glmp	0.0017687	1.63037	0.00778386	up-regulated
Q80WB5	Ntaq1	0.658222	0.188	0.740314
Q99KU0	Vmp1	0.461085	0.472984	0.570133
Q9WVK0	Agtrap	0.0468094	1.06919	0.0972144
Q99LU0	Chmp1b1	0.288373	0.282227	0.396655
J3JS94	Lage3	0.174935	0.42929	0.269377
Q9CQ89	Cuta	0.000551607	0.907492	0.00352105
Q8K426	Retnlg	0.00102027	1.10992	0.00531052
Q9DB10	Smdt1	0.105964	-0.737721	0.182869
Q9DCJ1	Mlst8	0.144293	-0.661905	0.232077
Q9Z0S9	Rabac1	0.860463	0.0492813	0.90266
H3BKF4	Gm20708	0.961353	0.00524635	0.973395
Q9CQZ0	Ormdl2	0.227909	-0.583298	0.330188
Q78IK2	Atp5md	0.265526	-0.1611	0.371864
Q8R344	Ccdc12	0.0311255	0.743882	0.0702097
O54962	Banf1	0.373093	0.3772	0.4843
E0CYF3	Nfya	0.160546	0.374297	0.251634
Q9DB70	Fundc1	0.0904937	-0.226062	0.161863
Q9Z0V7	Timm17b	0.372953	0.318266	0.484225
D3Z7J3	Plscr2	0.00113452	0.472538	0.0057414
P62274	Rps29	0.000784241	0.46512	0.00442212
A0A494B9H1	Sil1	0.0235495	0.471021	0.0560891
E9PY16	Adap1	0.556892	0.576837	0.654701
D3Z687	0610010K14Rik	0.049022	0.248234	0.100806
Q8QZZ8	Rab38	0.417063	0.502418	0.526854
O88668	Creg1	0.0363784	0.416488	0.0794503
E9PZM4	Chd2	0.373867	0.271144	0.484981
Q6PAL8	Dennd5a	0.322242	-0.307531	0.431924
Q9CX60	Lbh	0.308429	0.318356	0.417821
D6RI20	Gm50364	0.103035	0.702137	0.178571
D3Z136	Elovl5	0.870401	-0.0220108	0.909328
A2AGS0	Trim32	0.808796	-0.0813675	0.860515
Q9DCU2	Pllp	0.524432	-0.5727	0.62747
D3YVF8	Zbtb7a	0.384598	0.348491	0.496314
P62309	Snrpg	0.077869	0.290558	0.144229
A0A0A6YX21	Sft2d2	0.177097	-0.492241	0.271813
Q6PEE3	Rrm2b	0.0132869	0.740465	0.0362533
D3Z4C9	Uqcc2	0.805098	-0.0857338	0.858771
Q792Z1	Try10	0.446344	0.127434	0.556382
Q9CR39	Wdr45b	0.364451	0.14568	0.475938
Q8BHC9	Fut11	0.0113453	-0.894155	0.0319617
Q8BM39	Prpf18	0.475298	-0.451403	0.584612
Q3TB82	Plekhf1	0.616904	0.191791	0.705586
F6SJM7	Fuom	0.0538203	0.787209	0.108308
Q8R0F8	Fahd1	0.00136637	-0.732053	0.00647168
Q80TA1	Selenoi	0.933065	0.0256138	0.953473
Q9CR02	Tma16	0.00529849	0.565085	0.0178759
Q8BZA9	Tigar	0.164015	0.303594	0.256178
Q8BSN6	Vamp4	0.395685	0.332767	0.506221
Q62283	Tspan7	0.00987569	-1.12772	0.0287938
P41317	Mbl2	0.430506	0.452349	0.540911
Q99LH2	Ptdss1	0.735734	0.0309826	0.80207
A0A0A0MQ80	Spata5	0.689791	0.125438	0.766873
Q9R060	Nubp1	0.0505481	0.855748	0.103037
A0A140T8S3	Dolpp1	0.713928	-0.365565	0.785644
A0A286YCV0	Atp9b	0.526524	0.358027	0.629458
P62878	Rbx1	0.139518	0.495082	0.226225
O89032	Sh3pxd2a	0.36514	-0.409958	0.47652
Q921V7	Slc44a3	0.0129755	-0.669967	0.0355941
Q9CPS7	Pno1	0.0517023	1.08406	0.10495
Q8CAK1	Iba57	0.479428	0.110666	0.58851
Q9DBL9	Abhd5	0.317183	-0.402599	0.427006
Q8C1E7	Tmem120a	0.0907601	0.371712	0.162082
Q922J6	Tspan2	0.0237977	-1.47287	0.0565643
Q8K1A5	Tmem41b	0.201406	0.338431	0.299519
Q8BQM4	Heatr3	0.00737691	0.65251	0.022953
P35822	Ptprk	0.531197	0.201343	0.632777
Q8R3P7	Cluap1	0.958272	0.0225201	0.971413
Q9CXV1	Sdhd	0.284305	0.181033	0.392532
Q9JJ06	C1galt1	0.608228	0.274139	0.697594
Q9QZX7	Srr	0.223474	-0.510383	0.32562
P03976		0.0200552	2.57292	0.0499883	up-regulated
Q8BHK1	Nipa1	0.720262	0.304774	0.790703
Q8R2V5	Adap2	0.000758196	1.68413	0.00433255	up-regulated
P03930	Mtatp8	0.125137	-0.224762	0.208264
Q8CIB6	Tmem230	0.0507462	-0.533727	0.103333
B2RVB9	Tmem243	0.034944	0.519053	0.077125
F6XTP0	Rnf121	0.168923	0.497919	0.261753
Q8K1T1	Lrrc25	0.0522951	1.38774	0.105865
Q3U466	Cln6	0.490354	-0.158603	0.597593
P61458	Pcbd1	0.356843	0.303276	0.468096
Q9CQ91	Ndufa3	0.919279	0.0173595	0.944343
Q78XF5	Ostc	2.00248e-05	1.03348	0.000529775
P0C7N9	Psmg4	0.00103466	1.06145	0.00535673
Q9EP95	Retnla	0.0227501	2.07169	0.0548068
Q8BYK4	Rdh12	0.00183801	1.50175	0.00803442	up-regulated
P09813	Apoa2	0.982002	0.0125549	0.986394
Q3UDW8	Hgsnat	0.946578	-0.00955086	0.963911
Q8BP71	Rbfox2	0.35892	-0.215644	0.470186
Q923X1	Adgrl4	0.0413045	-0.992409	0.0876202
Q91YR5	EEF1AKNMT	0.00316645	-0.55518	0.012126
A0A0N4SV16	Antxr1	0.744999	0.218767	0.809601
E9PXC2	Usf2	0.0637568	0.78983	0.123455
D3YVM9	Scube2	0.0352338	-1.82104	0.077501
A0A494BBB6	Rnaseh2c	0.031255	0.812741	0.0704474
Q9CQ40	Mrpl49	0.157352	0.258994	0.24816
Q8BGX2	Timm29	0.970871	0.0100132	0.979424
Q6PI63	Polr2j	0.38926	0.110239	0.500502
Q566J8	Coq8b	0.074415	0.465497	0.13929
Q61371	Ift88	0.357639	-0.516453	0.468825
B2LVG5	Cpsf4	0.00136443	-1.10425	0.00646778
P19788	Mgp	0.0740069	0.622398	0.138704
Q9EP97	Senp3	0.351667	0.5101	0.462553
E9Q265	Sumf1	0.401631	0.344101	0.512123
E9Q8D0	Dnajc21	0.02668	0.582133	0.0620021
Q8CCX5	Krt222	1.13772e-06	1.38682	0.000174849
Q6NZM9	Hdac4	0.221849	0.604164	0.323737
Q6P5C5	Smug1	0.985326	0.0161743	0.988882
P60060	Sec61g	0.00103425	0.862424	0.00535673
Q91ZN5	Slc35b2	0.00265335	1.20568	0.0106803
Q924T2	Mrps2	0.259525	0.291687	0.365651
P83877	Txnl4a	0.562315	0.281951	0.65876
Q9R117	Tyk2	0.269607	-1.43778	0.376857
Q80X80	C2cd2l	0.834607	-0.0628338	0.882351
Q8C561	Lmbrd2	0.284386	-0.460329	0.392534
Q8C6U2	Slc66a3	0.000878794	1.31857	0.00476081
F6TZU3	Gan	0.839558	0.0910116	0.886123
O88188	Ly86	0.0048953	1.58932	0.0168465	up-regulated
E9QA46	Pex3	0.282028	-0.815022	0.390573
Q8R3Q0	Saraf	0.186909	-0.315211	0.28282
Q91Z49	Fyttd1	0.414673	0.0550816	0.524743
A0A1L1SRW2	Ubl7	0.0156678	-0.732496	0.0412265
O35988	Sdc4	0.759971	0.118776	0.821742
Q8BZX4	Srek1	0.6854	0.0962078	0.763298
Q9Z255	Ube2a	0.00567728	0.70868	0.0188062
E9PWH3	Apbb2	0.0178667	-0.560509	0.0457437
Q8BSU7	Mob3a	0.138675	0.720073	0.225225
Q9JJN5	Cpn1	0.532392	0.1626	0.633279
Q9JI18	Lrp1b	0.333297	-0.127613	0.444295
Q78T54	Vma21	0.605022	0.287843	0.6954
C0HK80	Arxes2	0.00132766	-1.15908	0.00640224
Q9D8B6	Fam210b	0.0566226	-0.570932	0.112437
D3YUE7	Gramd4	0.00137818	1.12217	0.00650128
P97813	Pld2	0.163495	0.415961	0.25557
Q9DC29	Abcb6	0.225797	0.0938847	0.328024
Q3V156	Osbpl1a	0.580034	-0.335057	0.674646
P56392	Cox7a1	0.00337734	-1.31385	0.0127579
Q9EQI5	Ppbp	0.484644	-0.268523	0.593053
D6REU0	Mindy3	0.159034	0.598998	0.250002
A0A0A0MQ89	Actr5	0.19724	-0.312404	0.294966
Q9QZH6	Ecsit	0.626312	0.434865	0.714085
A0A1W2P7B5	Derl3	0.0758752	0.300748	0.141298
Q9D0P8	Ift27	0.132231	-0.366941	0.217529
Q9D2P4	Urm1	0.413762	0.269814	0.523932
Q8K2A8	Alg3	0.0153987	0.567112	0.0406547
Q80ZJ6	Zer1	0.56309	0.312959	0.659007
Q8VCV1	Abhd17c	0.0904892	-0.368676	0.161863
Q8BHK6	Slamf7	0.0162291	0.915144	0.0424443
Q69ZC8	Gpalpp1	0.908469	-0.0477062	0.936864
Q9CQX5	Cldnd1	0.00432221	-1.03212	0.0153445
P18828	Sdc1	0.787257	0.0343548	0.843903
A0A1Y7VM45	Prpf39	0.711272	-0.128431	0.783741
Q9DAA6	Exosc1	0.185496	0.419268	0.281375
E9Q5E0	Mef2d	0.0889309	0.307325	0.159692
A0A0A0MQE8	Arhgap21	0.00787004	-0.811881	0.0241392
Q8BZM1	Glmn	0.72184	0.502834	0.791503
Q8CHX7	Rftn2	0.00270604	-1.55762	0.0108101	down-regulated
B1AV66	Yipf6	0.21347	0.238367	0.313548
A0A1Y7VL28	Trmt61a	0.00925936	0.660152	0.0273989
P18762	Adrb2	0.247372	-0.753625	0.351753
Q9CQG9	Tmem100	0.0920584	-0.450635	0.163783
P30993	C5ar1	9.50074e-06	1.51609	0.000405791	up-regulated
Q80UY1	Carnmt1	0.951417	0.033312	0.966982
V9GX22	Tmem254a	0.413623	0.473782	0.523869
Q9CXN7	Pbld2	0.985891	0.0154408	0.989099
Q91VK4	Itm2c	0.427728	0.300277	0.538
D3Z2E9	Fam241b	0.0558864	-0.449646	0.111429
P17433	Spi1	0.00560694	1.64157	0.0186366	up-regulated
A0A1L1SQI7	Lysmd2	0.216378	-0.269945	0.31742
Q91XC8	Dap	0.409119	0.223521	0.519404
P63271	Supt4h1a	0.00403986	1.42998	0.0145905
Q80VJ3	Dnph1	0.199824	0.595244	0.298077
E9QAQ3	Arhgap26	0.00610083	0.864867	0.0198287
Q7TN05	Ap1s3	0.871741	-0.0391384	0.910159
O55100	Syngr1	0.120449	0.639222	0.202423
Q9D385	Arl2bp	0.00776066	-0.254007	0.0238916
E0CZE8	Tmbim6	0.265298	0.40008	0.371634
Q8CGC4	Lsm14b	0.978479	-0.0133633	0.98388
Q80ZS3	Mrps26	0.129805	0.50149	0.214566
Q9CPR5	Mrpl15	0.0641504	-0.335	0.124052
P61793	Lpar1	0.984189	0.0116432	0.98808
E0CZF3	Alg9	0.414149	0.200948	0.524308
Q99K67	Aass	0.624152	0.283004	0.711924
Q6PCN7	Hltf	0.0163957	0.567966	0.0427841
Q9Z2C6	Upk1b	6.53708e-05	-0.924907	0.000978885
P17665	Cox7c	0.491355	-0.1731	0.598689
E9Q179	Grsf1	0.465523	0.206021	0.574646
Q8BGA9	Oxa1l	0.890454	-0.036916	0.923968
Q91Z78	Bnip3l	0.457406	-0.112158	0.567265
Q923X4	Glrx2	0.705604	0.189603	0.778966
Q9R0I7	Ylpm1	0.0120424	0.472424	0.0336013
A0A494BB03	Fads3	0.345112	-0.122021	0.456605
Q91VL8	Terf2ip	0.547739	-0.252262	0.647137
Q5NCN8	Mapk7	0.0037008	1.44897	0.0136703
A2AP74	Cd99l2	0.194702	0.099556	0.291928
Q3UBG2	Pid1	0.615621	0.400838	0.704671
A2AGH5	Gm20489	0.00228789	2.1176	0.00950982	up-regulated
Q8VIG3	Rsph1	0.583777	-0.331943	0.677108
Q8VDV8	Mitd1	0.00665196	1.12684	0.0212049
Q9D1X9	Tmem50b	0.127171	-0.17784	0.211048
Q8CJ96	Rassf8	0.000187318	-0.609997	0.00178456
Q9JM51	Ptges	1.11366e-05	1.06637	0.000439443
P32848	Pvalb	0.0189693	-0.390444	0.0479155
Q9D1Q4	Dpm3	0.481701	-0.144901	0.590475
Q8K0C1	Ipo13	0.0986355	0.225321	0.172723
P07903	Ercc1	0.385982	0.321468	0.497225
Q9D1H6	Ndufaf4	0.77344	-0.115431	0.832452
Q99MP8	Brap	0.389972	0.356145	0.500771
A0A494B9D7	Naa40	0.00513611	1.60301	0.0174389	up-regulated
Q8R322	Gle1	0.719613	-0.419654	0.790378
E9Q3B1	Rcbtb2	0.100722	0.239932	0.175534
P09021	Hoxa5	0.00392205	-0.574623	0.0142887
Q9DCX8	Iyd	0.0140903	-1.18327	0.0379148
Q9D1I2	Card19	0.183118	0.417776	0.278564
Q9DCL2	Ciao2a	0.00330083	0.975499	0.0125012
Q9CQ86	Mien1	0.2324	0.585138	0.335115
Q6P8Y1	Capsl	0.0581843	-0.61711	0.114844
Q5XJE5	Leo1	0.482452	0.430624	0.591047
Q9D1N9	Mrpl21	0.0414699	0.903716	0.0879391
Q9Z2P8	Vamp5	0.0825568	-0.316617	0.151182
Q99K95	Rtf2	0.0466036	0.638342	0.0968903
Q9D6H2	Hspb11	0.656478	-0.067971	0.738981
Q8BMQ8	Mon1b	0.0520949	0.910381	0.105637
Q9R0B9	Plod2	0.306952	-0.213285	0.416338
O54785	Limk2	0.0903873	-0.536691	0.161772
Q9CS00	Cactin	0.503107	0.436077	0.609069
A0A087WQD8	Traf3ip1	0.120231	-0.90888	0.202116
Q91WD0	Gpr108	0.258133	0.438329	0.364042
Q8C3I8	Hgh1	0.716954	-0.081414	0.788297
E9Q5S6	Spats2l	0.0488739	1.11867	0.100649
E9Q8X9	Afap1	0.0486149	-0.92601	0.100216
Q6NVE9	Pptc7	0.806706	-0.110278	0.859731
Q8VD00	Tmem97	0.508843	-0.432009	0.614356
Q3TBL6	Tnfaip8l3	0.198916	0.660462	0.297138
Q8C0S4	Ttc21a	0.20564	-1.05799	0.304497
E9Q166	Atad2b	0.0315293	0.270607	0.0709834
A0A1W2P6Q2	Icosl	0.00948354	-0.765775	0.0279674
D3Y273	Slc4a7	0.505003	-0.574525	0.610857
Q9D6W8	Borcs6	0.61058	-0.232406	0.699805
Q6P3E7	Hdac10	0.592165	-0.134663	0.684801
Q91WT4	Dnajc17	0.480803	-0.434251	0.589768
Q91W52	Tmem19	6.2635e-05	0.403491	0.000960529
Q8BUY5	Timmdc1	0.181926	-0.230322	0.277329
Q09XV5	Chd8	0.120704	0.214433	0.202761
A0A1B0GR51	Rnf170	0.00927101	1.03787	0.027414
P26952	Il3ra	0.00303953	1.91858	0.01174	up-regulated
Q80Y98	Ddhd2	0.449313	0.501401	0.55889
G3UYZ1	Igsf8	0.119021	-0.193411	0.200659
E9PXA4	Naa20	0.0557686	1.12836	0.111382
Z4YJJ5	Cyld	0.00216254	1.35675	0.00909886
Q62481	Vps72	0.309216	-0.616592	0.418208
Q9QY23	Pkp3	0.940264	-0.0153738	0.959361
J3QK52	Noc2l	0.013828	1.2969	0.0372834
P56873	Znrd2	0.0226813	0.871793	0.054735
Q8BMZ5	Tsen34	0.134723	-0.573895	0.22018
Q99L85	Elp5	0.30966	0.288568	0.418711
P50592	Tnfsf10	0.640244	-0.143085	0.725602
Q3UWE6	Wdr20	0.584697	-0.211256	0.677641
E9QLT6	Arnt	0.559129	-0.245678	0.656476
D3Z2W0	Tnip1	0.00633764	0.716476	0.0204485
Q8BN21	Vrk2	0.185849	1.09358	0.281691
A0A494B9H5	Mrpl11	0.0809104	0.596683	0.148871
B2RY50	Armc4	0.0934934	-0.893974	0.165706
Q8BGF6	Elmod2	0.0328741	-0.202305	0.0733325
Q8BJ64	Chdh	0.658296	0.129633	0.740314
Q3TDX8	Cyb5r4	0.115621	0.432287	0.195945
Q9CRB8	Mtfp1	0.522736	-0.3407	0.626275
Q3UYI5	Rgl3	0.526169	-0.266401	0.629162
Q9CRA4	Msmo1	0.0461435	1.09271	0.0960364
E9QMK3	Vcan	0.0994996	0.829478	0.173992
Q3TB04	Frmd4a	0.004462	0.938573	0.0157166
Q00993	Axl	0.00622937	0.56333	0.0201772
Q9JJA9	Tamalin	0.985909	-0.00539703	0.989099
Q9D4B2	Ttc25	0.0362314	-1.08253	0.0792773
Q9D1P2	Kat8	0.364725	0.34924	0.47619
O89050	Mkln1	0.825127	0.067614	0.87523
P06869	Plau	0.952547	0.0313135	0.967624
Q64685	St6gal1	0.000730151	0.724447	0.00422297
Q8K273	Mmgt1	0.746115	0.162072	0.81021
P04187	Gzmb	0.0399707	1.17554	0.0853783
A0A286YDV6	Slc30a5	0.0566823	0.761327	0.112479
F8WGD2	Rin2	0.224477	0.190179	0.326593
Q5M6W7	Mtif2	0.518155	0.111043	0.622534
O35127	Grcc10	0.722812	0.163469	0.792271
Q9CR64	Tmem167a	0.0712953	0.344424	0.134833
E9QNX9	Igf1r	0.0344435	-0.82702	0.0762798
Q9CR56	Nkiras2	0.0240994	0.6011	0.0570956
Q9QZZ6	Dpt	0.356525	-0.11106	0.467994
O88536	Fpr2	0.689968	-0.180304	0.766922
Q9R118	Htra1	0.0809668	-0.184827	0.148928
Q9DBS4	Acoxl	0.00112493	-1.14366	0.00570771
Q8BWG9	Orai1	0.329976	0.459134	0.440886
Q9JJD0	Thap11	0.000164315	0.894983	0.00164315
Q3T9D8	Slc25a32	0.000776192	-0.670199	0.00439667
G3X9R9	Gpr182	0.143142	-0.62183	0.230734
Q8C0T5	Sipa1l1	0.119494	-0.535904	0.201166
H3BLB6	Meis1	0.500535	-0.279663	0.606457
Q3U3W2	Tmem181a	0.323712	0.326796	0.433497
E9Q109	Nip7	0.720396	-0.43403	0.790703
D3Z394	Wdr54	0.131276	-0.779054	0.216491
Q99KX1	Mlf2	0.548375	-0.389306	0.647757
Q9D850	Tmem68	0.102645	0.402901	0.178077
Q8K327	Champ1	0.385224	0.31974	0.496715
Q9D9B4	Lrmda	0.213313	0.727972	0.313395
P62700	Ypel5	0.30087	0.454432	0.41015
Q61614	Ednra	0.00543422	-0.619726	0.0181971
Q61542	Stard3	0.283164	0.419085	0.391496
E0CYW1	Ubl5	0.0581454	0.360862	0.114836
Q3TPL3	Uros	0.333593	0.537379	0.444384
E9Q7M2	Tsc22d2	0.434586	-0.425202	0.545099
Q3TB48	Tmem104	0.093997	1.01471	0.166397
Q99LH1	Gnl2	0.0394325	0.864393	0.0844467
Q6NSU3	Glt8d1	0.0590353	0.860111	0.116083
Q8BGV8	Mief1	0.321884	-0.817638	0.431543
Q80U70	Suz12	0.66776	0.20386	0.748794
A2A7F7	Mthfr	0.273901	0.447922	0.381234
A0A087WQF7	Slc39a10	0.000254345	-0.412023	0.0021716
P34928	Apoc1	0.204932	0.251976	0.303911
Q9DC04	Rgs3	0.0702579	0.753635	0.133346
A0A494B9A6	Msln	0.00746443	-0.577698	0.0231136
Q9JHE7	Tssc4	0.511479	-0.200777	0.616718
Q9D924	Isca1	0.0308455	-0.773907	0.0697666
E9Q652	Rgs12	0.00139973	-1.07337	0.00657636
Q9Z2L6	Minpp1	0.930593	0.0443213	0.952161
A0A0D2X7Z2	Eef1akmt1	0.968986	0.0158134	0.978198
Q99MR1	Gigyf1	0.670493	-0.176722	0.750705
H7BX38	Cxcl12	0.0336807	1.14204	0.0748459
P58468	Fam207a	0.631703	0.411766	0.718711
Q1ERP8	Cd300lg	0.000300378	-1.3457	0.00239198
Q8BTZ5	Ankrd46	0.0769496	-0.597581	0.142844
Q8VDZ4	Zdhhc5	0.0137914	-0.875654	0.037236
Q3U2A8	Vars2	0.0657111	-0.364597	0.126526
Q3TYA6	Mphosph8	0.790835	-0.11922	0.846914
Q8R1K4	Phykpl	0.0553223	-0.868367	0.11072
A8DIL0	Lgals8	0.822062	0.116349	0.872722
Q9CX11	Utp23	0.860664	0.107946	0.902708
G3X9W4	Nr2c2	0.574025	0.127248	0.668855
D3YX43	Vsig10	0.756938	-0.114972	0.819069
J3QNK5	Sap130	0.80729	-0.0546427	0.859852
Q8BH47	Sec22a	0.162069	0.614187	0.25368
Q8BKR5	Ppp1r37	0.112751	0.756429	0.192108
Q7TMY4	Thoc7	0.0087708	0.792272	0.0262539
D3Z4S3	Ptrhd1	0.42392	-0.444311	0.533899
Q8VCL2	Sco2	0.000195461	1.8485	0.00183884	up-regulated
Q9CXX9	Cuedc2	0.518066	-0.19069	0.622534
E9Q446	Rnf25	0.174077	0.418488	0.268589
Q8K2M0	Mrpl38	0.141974	-0.359587	0.229612
Q9D3D0	Ttpal	0.101234	0.877565	0.17606
Q8R3L5	Slco3a1	0.108334	-0.62828	0.186409
Q9WTZ1	Rnf7	0.332133	-0.226758	0.443049
P62073	Timm10	0.184602	0.400602	0.280232
Q9ER73	Elp4	0.0189447	0.610785	0.0478741
Q9D4H2	Gcc1	0.0305191	0.916262	0.0690819
G3UYF9	Pfdn6	0.0848959	-0.650709	0.154194
Q9JKF6	Nectin1	0.915882	0.0485914	0.942179
Q3URI3	Inpp4b	0.896138	0.0846146	0.927571
Q91Y74	St3gal4	0.000594495	1.11241	0.00364777
Q9ES34	Ube3b	0.721072	0.0491634	0.790958
J3QK17	Slc2a4	0.000673074	-2.09228	0.00398656	down-regulated
A0A0A6YXY1	Ntmt1	0.205193	0.270652	0.30413
Q9CRA7	Dmac2l	0.873532	0.0431789	0.911132
H9H9S3	Zeb2	0.167647	-0.575582	0.260042
Q99P30	Nudt7	0.254298	-0.121468	0.359589
Q9D8C2	Tspan13	0.0605295	-0.662715	0.118383
Q69ZR9	Tasor	0.273914	0.179572	0.381234
Q2VPQ9	Meaf6	0.59939	0.12664	0.691412
H3BLL2	Atpaf1	0.696552	0.722131	0.772184
Q9JLI7	Spag6	0.0329648	-0.727156	0.0735068
Q6PHZ5	Rbm15b	0.000515652	0.679375	0.00338123
Q924A2	Cic	0.541989	-0.274654	0.641901
Q9JIK9	Mrps34	0.185918	0.21993	0.281723
Q8BPS4	Gpr180	0.00413225	0.756069	0.0148181
P23242	Gja1	0.689236	0.165199	0.766401
P11930	Nudt19	0.154466	-0.658735	0.244542
Q03147	Cdk7	0.0152512	0.53093	0.0403351
Q9CYK1	Wars2	0.798734	0.0882723	0.853074
Q9EQJ0	Tpcn1	0.348344	-0.242701	0.45932
Q6P4T3	Eya3	0.0319943	0.70366	0.0716712
Q8BH48	Ubap1	0.143607	0.341068	0.231312
F7CFT1	Zfand1	0.908728	-0.0964233	0.936966
Q8CDA1	Inpp5f	0.360868	0.202457	0.472209
Q9D4V0	Etnk1	0.0676421	0.318811	0.129306
Q924D1	Cyp2j9	0.321022	0.180828	0.430595
A0A140LIM2	Zfand6	0.0111874	0.641656	0.0316388
A0A338P6K3	Zfp148	0.512218	-0.343794	0.617283
Q3UHH8	Gxylt1	0.579161	0.239278	0.674168
Q9JL60	Gmeb1	0.282004	0.386323	0.390573
F7BQE4	Arhgef10	0.0515427	-0.461954	0.104663
P15261	Ifngr1	0.491966	-0.255798	0.599051
E9Q5K9	Ythdc1	0.290722	0.194542	0.399207
O09118	Ntn1	0.138078	-0.656259	0.224617
Q8CCM6	Timm21	0.227268	0.382218	0.329423
P56382	Atp5f1e	0.959301	-0.0126469	0.97195
A2A6Q5	Cdc27	0.190233	0.990871	0.286774
Q920A9	Fcrla	0.0503766	0.285244	0.102759
Q9CZT5	Vasn	0.444296	-0.104242	0.554777
V9GXX7	Swi5	0.0685338	0.404195	0.130498
Q8CGA3	Slc43a2	0.00565738	-0.37598	0.0187722
Q3TSR0	Extl2	0.0669593	0.40505	0.128337
A0A0R4J243	Suds3	0.72094	-0.0978146	0.790958
Q8C0C0	Zhx2	0.207794	0.238423	0.307064
P30678	Gna15	0.318233	0.265482	0.428024
Q925N0	Sfxn5	0.150571	0.539478	0.239927
Q9WTK7	Stk11	0.0361673	0.526353	0.0792036
A0A1L1SUL6	Nme9	0.0149913	0.202748	0.0398858
Q80Z71	Tnn	0.321029	1.00257	0.430595
Q6ZPS6	Ankib1	0.596194	0.285049	0.688733
O88393	Tgfbr3	1.09103e-05	-1.99092	0.000433443	down-regulated
Q9D6J1	Cers4	0.264527	0.703978	0.37082
A0A0G2JFZ8	Nup210l	0.518174	0.524973	0.622534
A0A1B0GRM0	Rbl2	0.112798	-0.585729	0.192108
E9Q6A0	Robo2	0.398119	0.385033	0.50909
A0A2R8VI02	Atp13a3	0.225197	0.298524	0.327315
A2AI89	Phka1	0.000503515	-1.12581	0.00335677
Q6P1H1	Cyb561a3	0.00462991	1.41728	0.0161811
A0A0R4J215	Gpatch11	0.736049	0.157933	0.802263
P54320	Eln	0.016751	0.456098	0.0436138
Q0P557	Spata18	0.676863	-0.122708	0.756533
E9PX30	Map4k5	0.229797	-0.193678	0.332264
Q8C3F2	Fam120c	0.724629	0.159315	0.793073
Q8C257	Il18r1	0.660456	-0.13847	0.742314
P04235	Cd3d	0.167569	0.889104	0.25999
A0A1B0GT29	Clcn4	0.0530849	0.258214	0.107124
Q8C5G2	Vash2	0.0288029	1.78716	0.0659644
P62876	Polr2l	0.450401	-0.472737	0.559885
Q99N93	Mrpl16	0.30417	1.34317	0.413138
Q8K3Z0	Nod2	0.0029856	0.477951	0.0116239
A2AQC8	Nfatc2	0.96214	-0.0190643	0.973757
Q9CPX7	Mrps16	0.382048	0.612784	0.493838
P56393	Cox7b	0.93064	-0.0446117	0.952161
Q80SY4	Mib1	0.132088	0.341481	0.217416
Q8K031	Stard8	0.0244511	-0.507573	0.0577414
A0A1D5RLN6	2900026A02Rik	0.786282	-0.171444	0.843141
Q9R1S8	Capn7	0.665803	0.159646	0.74703
Q6PGA2	Rrad	0.896988	0.0169231	0.928138
Q3UMR0	Ankrd27	0.181477	-0.560135	0.276717
Q9QZ11	Exo1	0.81222	-0.228828	0.863372
B9EIX2	Cep170b	0.000863583	-1.02444	0.0047014
Q5SXE4	Ksr1	0.309864	0.25414	0.41883
Q9QXN3	Trip4	5.69886e-05	1.8335	0.000911932	up-regulated
Q5SWW4	Med13	0.842494	0.23189	0.888437
Q6PEV3	Wipf2	0.0677354	0.256071	0.129442
Q91XU0	Wrnip1	0.768596	0.0421543	0.828919
Q80YE7	Dapk1	0.0316594	-0.844719	0.0711119
P12032	Timp1	0.829503	0.0407307	0.878226
Q6P5U7	Nwd2	0.0644768	0.79543	0.124478
Q9DCA2	Mrps11	0.177255	0.213111	0.271944
Q7TQE6	Maco1	0.000139755	-0.907119	0.00148936
Q64701	Rbl1	0.597939	0.294989	0.690385
E9Q1K0	Snx25	0.48779	0.247964	0.595214
O70422	Gtf2h4	0.682246	0.18472	0.760947
F6VG99	Lmo7	0.00142057	-0.283002	0.00665821
Q91VB8	Hba-a1	0.327584	-0.248174	0.438079
A0A0U1RP81	Immt	0.228428	-0.0666695	0.330694
Q9QYC0	Add1	0.00184337	-0.520298	0.0080398
A2AMW0	Capzb	1.02359e-06	0.473865	0.0001735
A0A0R4J1L2	Eef1d	0.0194298	0.628169	0.0488299
P47757	Capzb	0.374393	0.179006	0.485556
Q9R0H0	Acox1	0.367273	-0.163106	0.478446
Q64345	Ifit3	0.00527179	0.9255	0.0178167
F8WGT1	Ahcyl2	0.379039	0.0608974	0.490709
Q60932	Vdac1	0.00115721	-0.314783	0.00581992
Q64010	Crk	1.93458e-05	-0.412395	0.00052236
A6X940	Fermt2	0.000517518	-1.87686	0.00338123	down-regulated
P61202	Cops2	0.357225	0.102643	0.468386
Q80W21	Gstm7	7.80076e-07	-1.30611	0.000165966
A2AUD5	Tpd52l2	0.0328395	-0.279684	0.0733113
G3UXL2	Prps1l3	0.362946	0.125269	0.474397
B2RSH2	Gnai1	0.335023	-0.336036	0.445679
Q8VEH3	Arl8a	0.581134	0.0396729	0.675449
P48024	Eif1	0.00570511	0.410592	0.0188556
P43274	H1-4	0.073846	-0.691516	0.138608
Q80X95	Rraga	0.0277045	0.273568	0.0639846
A0A1L1ST22	Clasp2	0.839587	0.142809	0.886123
Q3UH60	Dip2b	0.532403	-0.150548	0.633279
G5E8E1	Lrrfip1	0.843522	-0.0737694	0.889205
Q9Z2Z9	Gfpt2	0.166325	1.0886	0.258679
P14434	H2-Aa	7.71003e-07	1.91408	0.000165966	up-regulated
Q9JKB3	Ybx3	0.736633	-0.0538132	0.802729
A0A075B5V6	Ighv1-42	1.96407e-06	4.0092	0.000228747	up-regulated
P63001	Rac1	0.391032	-0.0862038	0.501345
P97426	Ear1	0.0690978	1.08177	0.131443
A0A075B5K2	Igkv9-124	0.000141981	4.95306	0.00149675	up-regulated
A0A0A6YXN5	Ighv1-43	0.00837269	3.69229	0.0252956	up-regulated
Q80ZJ1	Rap2a	0.000145664	-0.852077	0.00151636
P30677	Gna14	0.0600345	-0.800304	0.117612
P61226	Rap2b	0.000232621	-0.402187	0.00204594
Q8BU31	Rap2c	0.259982	0.236923	0.365943
Q91V77	S100a1	0.0558057	0.610329	0.111382
Q9CQM2	Kdelr2	0.00030443	1.01411	0.00240578
Q9CZY3	Ube2v1	0.558966	0.0531155	0.656441
Q8CCS6	Pabpn1	0.152534	0.187767	0.24246
Q3THW5	H2az2	0.0383975	0.68779	0.0827968
P43024	Cox6a1	0.301727	0.644123	0.410938
A0A075B5Y4	Ighv1-81	0.00662414	2.10981	0.0211509	up-regulated
P63011	Rab3a	0.00164818	-0.622356	0.00738709
Q05144	Rac2	4.24725e-05	1.54811	0.000768619	up-regulated
Q7TST5	Lamp3	0.0135194	0.603871	0.0366713
A0A0A6YXN4	Ighv1-18	4.31537e-05	4.17766	0.000768619	up-regulated
A0A0B4J1M0	Ighv1-77	0.0283268	2.04983	0.0650741
A0A2I3BRW0	Spcs1	0.00013074	1.24754	0.00144333
F6YPZ1	Ramp2	0.174957	-0.730422	0.269377
Q3UMW7	Mapkapk3	2.37109e-06	-1.02872	0.000242933
Q8K2Y3	Eva1b	0.000813593	-1.7884	0.00454243	down-regulated
P40240	Cd9	0.000447703	-0.724246	0.00312749
O70274	Ptp4a2	0.0887834	-0.275519	0.159586
A0A0B4J1J6	Ighv10-1	1.70146e-05	4.75638	0.000515178	up-regulated
Q6S9I0	Kng2	0.0173942	0.675936	0.0449679
P01635		0.108711	0.229674	0.187001
P63082	Atp6v0c	0.248056	0.837572	0.352297
A0A075B5L1	Igkv10-94	0.0150866	2.37593	0.040053	up-regulated
Q80Y14	Glrx5	0.853473	-0.0273937	0.896615
Q9CPQ8	Atp5mg	0.269586	-0.149332	0.376857
P11404	Fabp3	0.000122703	-1.3599	0.00138337
A0A0R4J0B5	Rusf1	0.636169	0.0461582	0.722666
G3UZ30	Ppp1r11	0.423365	0.242221	0.533682
A0A0G2JFE9	Ighv1-76	0.000263708	4.43979	0.00221591	up-regulated
E9Q794	Mta3	0.542484	0.153302	0.642357
P60867	Rps20	0.0101385	0.522078	0.0293316
B8JJN2	C2	0.0311117	1.49528	0.0702056
P00397	Mtco1	0.561773	0.235533	0.658264
Q99N17	Cyp4f16	0.0907829	0.431741	0.162082
A0A075B5S1	Ighv9-1	0.000197478	1.48647	0.00185115
Q9DAU7	Wfdc2	0.00901122	-0.700031	0.0268224
A0A668KLD1	Tspan4	0.512118	-0.70286	0.617283
Q99KH2	Cyth2	0.354469	0.434837	0.466028
P26323	Fli1	0.19244	0.808955	0.288907
Q9D7S7	Rpl22l1	3.90908e-05	1.15688	0.000735169
Q9WVT6	Ca14	0.0755701	-1.16453	0.14109
P62305	Snrpe	0.299051	0.117988	0.40837
Q9DD03	Rab13	0.0393226	-0.389491	0.0842731
Q91YT7	Ythdf2	0.132516	0.592236	0.217936
Q9D8B4	Ndufa11	0.0793713	0.554898	0.146593
P56371	Rab4a	0.840051	0.0414627	0.886341
Q8K4M5	Commd1	0.152732	0.168104	0.242643
H3BLG5	Sdcbp	0.000797534	0.799021	0.00446558
Q8R1I1	Uqcr10	0.161398	-0.386015	0.252767
P07361	Orm2	0.00705504	2.88635	0.022211	up-regulated
A0A075B5N7	Igkv6-13	0.000443072	2.36283	0.00310629	up-regulated
A0A087WQH8	Slc35a4	0.0146707	-0.316146	0.0391755
Q31621	H2-DMa	8.1798e-05	1.54479	0.00109816	up-regulated
O09005	Degs1	0.395702	-0.192985	0.506221
E9QP56	Apoc3	0.0772933	0.39899	0.143345
A2AGS2	Map2k6	0.171483	-0.218575	0.26541
Q9DCF9	Ssr3	0.00319281	0.613445	0.0121895
Q8BRK8	Prkaa2	0.653738	0.191961	0.736322
A0A075B5Q6	Ighv5-9-1	0.0164382	2.9687	0.0428568	up-regulated
Q9JJH1	Rnase4	0.0206061	-0.338744	0.0511431
Q9D1I5	Mcee	0.666257	0.244554	0.747257
O89090	Sp1	0.0968645	-0.30282	0.170183
Q9CRB2	Nhp2	0.00133539	0.687429	0.00641494
P70445	Eif4ebp2	0.542719	-0.19535	0.642375
A0A075B5N3	Igkv8-28	0.00187652	4.16285	0.00814788	up-regulated
D3Z5B1	Zbed5	0.0607035	0.350127	0.118644
Q9JKW0	Arl6ip1	0.668945	-0.124887	0.749691
Q3UGS4	Mcrip1	0.913338	0.0230835	0.940059
A0A0N4SVE6	Clec1a	1.18893e-05	-1.09886	0.000456435
A0A0A6YXR0	Cept1	0.0360979	0.31339	0.0791038
A0A0B4J1H6	Igkv2-137	0.00127932	2.11272	0.00623769	up-regulated
Q9CQN6	Tmem14c	0.0797319	0.352778	0.147073
Q9DAJ5	Dynlrb2	0.0833559	-0.725785	0.152172
Q61466	Smarcd1	0.16838	0.323817	0.26111
Q9CQV1	Pam16	0.990954	0.00862103	0.992313
Q9CZA6	Nde1	0.21106	-0.174302	0.310711
A0A0N4SW28	Gng12	0.417049	-0.375957	0.526854
A0A0R4J0H1	Muc1	0.448171	0.170704	0.557945
G3UYV7	Rps28	1.26483e-05	0.575249	0.000456435
Q9D1N2	Gpihbp1	0.00719983	-0.420989	0.0225332
Q62241	Snrpc	0.000341318	-0.645725	0.00260902
A0A217FL49	Nudt14	0.871528	-0.0277096	0.910159
Q8JZM2	Prr15l	0.0834536	-0.831878	0.152303
Q9Z126	Pf4	0.076991	-0.394801	0.142875
P61961	Ufm1	0.00158051	0.534124	0.00716863
Q9DCZ1	Gmpr	0.302859	-0.108536	0.411801
P97450	Atp5pf	0.060903	0.271659	0.118916
Q8BXK8	Agap1	0.003901	-1.17758	0.0142565
Q62011	Pdpn	0.861482	-0.0879486	0.903242
P11680	Cfp	0.000143664	2.016	0.00150412	up-regulated
Q9CQC7	Ndufb4	0.447956	-0.265133	0.557796
Q8VE96	Slc35f6	0.0361705	1.50587	0.0792036
Q99KR7	Ppif	0.116247	0.294757	0.196664
P62307	Snrpf	0.47797	0.278955	0.587405
Q5XKN4	Jagn1	0.199994	0.290187	0.298255
D6REH1	Pxmp2	0.531251	-0.298479	0.632777
A0A140T8P2	Igkv6-20	0.00197233	2.48304	0.00847563	up-regulated
Q9D809	2200002D01Rik	0.0336592	-0.509966	0.0748268
A2A7K5	Mycbp	0.927727	0.0203724	0.95018
Q8R1H0	Hopx	0.497912	-0.303086	0.604386
Q9Z1E3	Nfkbia	0.0258234	-0.339084	0.0603503
P70245	Ebp	0.0217993	0.414624	0.0532891
P97858	Slc35b1	0.0280019	1.40075	0.0645122
Q9WU28	Pfdn5	0.944103	-0.0169914	0.962395
P97468	Cmklr1	0.000471375	-0.680169	0.0032417
Q64697	Ptprcap	0.00707261	1.68273	0.0222304	up-regulated
Q8R0N6	Adhfe1	0.0228706	-0.767841	0.0550101
Q9JM62	Reep6	3.92073e-05	-1.06835	0.000735169
A0A075B5Q3	Ighv2-5	0.229553	0.257798	0.332126
Q6DID3	Scaf8	0.546499	-0.114025	0.645932
G5E8Y0	Slc8a1	0.80909	-0.0942654	0.860524
Q8BGY7	Fam210a	0.579443	-0.341053	0.674215
Q8BIQ9	Prkag2	0.0519013	-0.643153	0.105281
P11440	Cdk1	0.000413711	-0.522701	0.00295363
O55060	Tpmt	0.440675	-0.166793	0.551198
Q8BGB5	Limd2	0.035037	0.564957	0.0773011
A0A140T8N9	Igkv6-32	0.00206163	3.76666	0.00875629	up-regulated
Q9ER67	Maged2	0.248034	0.178661	0.352297
D3Z183	Mfsd6	0.320459	-0.407111	0.430325
Q8CJ61	Cmtm4	0.0147119	-0.905989	0.0392663
O35972	Mrpl23	0.0348971	1.03702	0.0770574
Q9CQZ6	Ndufb3	0.631155	0.0295322	0.718367
Q8BXV2	Bri3bp	0.0393776	0.80551	0.0843599
P11911	Cd79a	0.131223	0.750702	0.216491
Q9JHH9	Copz2	0.332567	0.107092	0.443423
Q91W59	Rbms1	0.700723	0.0735588	0.77563
O70494	Sp3	0.494688	0.188705	0.601619
E9PW37	Rasal2	0.00146187	-1.83147	0.00678102	down-regulated
Q9CR60	Golt1b	0.00467902	0.525103	0.0163137
Q8BG48	Stk17b	0.00298852	0.690764	0.0116265
G3UXN0	Ctdspl	0.0123053	-0.901921	0.0341198
Q920H1	Scgb3a2	0.081911	-1.4281	0.150239
Q7TSS2	Ube2q1	0.0857851	0.906243	0.155463
P56379	Atp5mpl	0.0231823	-0.202546	0.05544
Q03145	Epha2	0.328444	-0.23568	0.439129
Q80XN0	Bdh1	0.0671738	0.441797	0.128663
Q3TAA8	Pigu	6.39678e-05	0.696075	0.000972732
A0A0R4J124	Srpk2	0.0639896	0.319852	0.123823
Q03267	Ikzf1	0.506322	0.749072	0.611819
E9PVC7	Cdk14	0.100233	-0.295791	0.174943
Q4VAE3	Tmem65	0.0282378	-0.763413	0.0649248
O88843	Cradd	0.601506	-0.317062	0.692859
Q8BZZ3	Wwp1	0.538677	0.106412	0.639405
A0A494BBP5	Fas	0.498983	0.145211	0.604828
S4R2D2	Gga3	0.930027	-0.0246628	0.951868
Q8CES0	Naa30	0.0625456	0.546365	0.121538
A2AGS6	Trp53i11	0.00219391	0.596193	0.00919773
Q3TSG4	Alkbh5	0.102638	0.632477	0.178077
Q9JLB9	Nectin3	0.0739796	-0.832714	0.138697
Q9D0I4	Stx17	0.438674	-0.524318	0.549232
P03893	Mtnd2	0.00345904	0.466132	0.0129909
D3YXA7	Slc50a1	0.0739157	0.866674	0.138666
Q8BH02	Tor4a	0.0107242	0.552333	0.0305806
Q80YQ8	Rmnd5a	0.190831	0.543846	0.287527
P58242	Smpdl3b	0.00116518	1.94154	0.00584361	up-regulated
A2ALU4	Shroom2	0.0756186	-0.586361	0.14109
Q8BJU2	Tspan9	0.000177801	-0.692023	0.00172772
Q8C288	Atp9a	0.220751	-0.537163	0.3227
O88322	Nid2	0.129739	1.20484	0.214518
Q9R1Q7	Plp2	0.150062	-0.408909	0.239351
Q923F1	Clns1a	0.00873682	0.364869	0.0261791
A0A087WRN5	Gm13889	0.0278295	0.513791	0.064239
P47915	Rpl29	0.0015936	0.616971	0.00719756
Q9Z0G9	Cldn3	0.72344	-0.156263	0.792513
O35648	Cetn3	0.501858	0.239788	0.607808
B2RV77	Cstdc4	8.24678e-05	2.69359	0.00110461	up-regulated
A0A1B0GT05	Gm45785	0.124766	0.439408	0.207944
Q8BH73	Qpctl	0.00272942	0.856945	0.0108467
Q06806	Tie1	0.223932	-0.333002	0.325936
Q9D136	Ogfod3	0.0844173	0.883383	0.153629
Q8CHS8	Vps37a	0.938252	0.0227531	0.957936
F8WJ43	Nf2	0.0810667	-0.354242	0.149065
E9Q3C1	C2cd2	0.0856613	-1.0127	0.155313
Q8K094	Pvr	0.857366	-0.0616291	0.899895
Q5SUE8	Ankrd40	0.899538	-0.118095	0.930282
G3X9N1	Arhgap24	0.00662805	-1.10521	0.0211518
E9PUG6	Ifi203	0.234897	0.290311	0.338214
Q3TZW0	Ecscr	0.00511412	-0.649408	0.0173844
Q921Q3	Alg1	0.313632	-0.558441	0.422921
Q9DBB5	Eif4e3	0.0220111	0.615978	0.0535421
O35075	Vps26c	0.244826	0.374498	0.348727
F8WHW3	Pip4p1	0.208924	0.330759	0.307877
F8WJ64	Ndufab1	0.331746	0.573261	0.442819
O55192	Slc6a2	0.000140684	-1.07287	0.00149574
Q9CR95	Necap1	0.484846	0.156622	0.593108
A0A1Y7VNH4	Zfyve21	0.0558485	-1.15018	0.111429
E9Q9E4	Cdk4	0.438572	0.429838	0.549232
Q7M759	Abhd17b	0.0798938	0.46659	0.147186
Q8BVZ5	Il33	0.825113	-0.118862	0.87523
O35963	Rab33b	0.992968	-0.00176811	0.993819
Q9CQV4	Retreg3	0.107253	0.535091	0.184985
Q9R0Q4	Morf4l2	0.000204486	1.9499	0.00189857	up-regulated
Q3UJP5		0.22203	0.8309	0.32392
Q8VD58	Evi2b	2.67288e-05	1.38915	0.00059807
A0A0R4J0B6	Abcg2	0.000703544	-0.62579	0.00411693
Q8BKJ9	Sirt7	0.0899469	-0.504255	0.161033
A0A1D5RLX7	Psme3ip1	0.314548	0.227501	0.424045
Q91W53	Golga7	0.664884	0.147441	0.746429
P48771	Cox7a2	0.133213	0.283524	0.218779
P17809	Slc2a1	0.053003	0.780714	0.106995
A0A1B0GSU8	Hook2	4.28127e-05	-1.22185	0.000768619
P12399	Ctla2a	0.522845	-0.171222	0.626275
Q9CZX9	Emc4	0.143031	0.202866	0.230697
Q9DD02	Hikeshi	0.438082	0.0867592	0.548974
A0A0H2UH25	Vangl1	0.0736003	-0.388995	0.138218
Q6ZWV7	Rpl35	0.0206709	0.496263	0.051282
Q3USB7	Plcl1	0.243552	-0.689027	0.347422
Q9JKF7	Mrpl39	0.00760429	-0.780794	0.0234968
E9QLK3	Brat1	0.895606	0.104943	0.927355
P52019	Sqle	0.172646	0.650437	0.266875
P02463	Col4a1	0.00573637	1.02264	0.0188948
Q14DH7	Acss3	0.0929919	-0.691146	0.165032
Q9WUP4	Srd5a3	0.613698	0.177361	0.70302
A0A0G2JDK3	Rabggtb	0.240585	0.476944	0.344198
Q8R2Y0	Abhd6	0.870056	0.0327229	0.909328
Q9CWD8	Nubpl	0.489207	-0.414969	0.596569
B8JJ56	Trim26	0.00963957	0.785554	0.0282807
Q8BJ48	Nagpa	0.0135426	0.726735	0.0366832
Q80TN5	Zdhhc17	0.220379	0.483033	0.322237
Q8C050	Rps6ka5	0.0891906	0.330729	0.160023
Q9D8M4	Rpl7l1	0.0117292	0.732367	0.0328687
Q61143	Trpc6	0.071899	-0.761602	0.135711
Q8K0T2	Dync2li1	0.00376335	-1.67585	0.0138487	down-regulated
Q8WUR0		0.0494902	1.06013	0.101376
Q9CRA0	Art4	0.454486	-0.202166	0.564362
Q8VEH6	Cbwd1	0.725228	0.063522	0.793354
S4R1J5	Rnasel	0.0907034	0.692627	0.16204
Q3UH93	Plxnd1	0.957567	0.0140921	0.971008
Q924Z6	Xpo6	0.021717	1.10115	0.0531994
A0A3Q4EH67	Fez2	0.922053	-0.0206062	0.945695
Q3TLS3	Gdpgp1	0.600031	0.188564	0.691979
A2AKV6	Alkbh3	0.680175	0.261158	0.758927
Q6PCM2	Ints6	0.23033	-0.392121	0.332788
D3YWS8	Leng8	0.390686	0.123522	0.501121
Q9D0D3	Mtpap	0.425941	-0.137605	0.536214
Q64311	Ntan1	0.047632	0.515421	0.0985465
Q80ZM5	H1f10	0.0565915	-0.345218	0.11243
Q9R210	Tfeb	0.180563	0.768294	0.275611
Q6P2L7	Golm2	0.319535	-0.16271	0.429676
Q9CPR1	Rwdd4	0.982327	-0.0136269	0.98655
Q8VC70	Rbms2	0.133903	-0.480754	0.219046
Q9ERY9	Erg28	0.272317	0.38638	0.379555
Q921H9	Coa7	0.0538867	0.957255	0.108405
Q6ZQB6	Ppip5k2	0.165766	0.790482	0.258015
A0A494B8Y8	Yif1a	0.853283	-0.138844	0.896577
A0A0A6YWP9	Txndc9	0.00191449	0.760327	0.00826359
Q9CX99	Grap	0.00645237	-0.785081	0.0207613
Q9JMD0	Znf207	0.290079	0.148613	0.398697
A0A0R4J211	Arhgef25	0.282162	-0.472381	0.390573
Q91YE7	Rbm5	0.2296	-0.205362	0.332126
Q99LJ5	Cmtm3	0.0126292	0.915017	0.0347571
Q3UR70	Tgfbrap1	0.309891	0.811453	0.41883
Q9D1F4	Akt1s1	0.0447337	-0.394741	0.0936361
D3Z2R5	Selenon	0.114912	-0.209752	0.195026
Q6PKB0	Fcgrt	0.296672	0.154967	0.406133
P39429	Traf2	0.0218896	-0.202608	0.0534204
Q8C6E0	Cfap36	0.281699	-0.275119	0.390302
Q9CZ69	Cmtm6	0.184468	-0.147076	0.28018
P59997	Kdm2a	0.186227	0.208567	0.282044
Q3U4S0	Pank2	0.946774	0.0212582	0.96394
Q7TQ62	Podn	0.000762224	-0.944365	0.00434282
Q9D1E8	Agpat5	0.0929583	0.85215	0.165032
A2A4N9	Dhx8	0.000862073	1.1201	0.0047014
Q8C7D2	Crbn	0.228929	-0.61644	0.331338
Q9JMA2	Qtrt1	0.6891	0.149358	0.766396
Q3UHI4	Tmed8	0.745324	0.160424	0.809753
Q8C310	Robo4	0.0866113	-0.59183	0.156597
Q8BH44	Coro2b	0.0420053	-0.498342	0.0889131
Q920L1	Fads1	0.509649	0.380758	0.615203
P56203	Ctsw	0.0738608	1.73873	0.138608
P39428	Traf1	0.0290106	0.510186	0.06631
Q8BFU3	Rnf214	0.846652	0.095068	0.891373
Q924Z5	Tram2	4.55011e-06	0.864989	0.000316341
Q06318	Scgb1a1	0.00013145	-2.03827	0.0014457	down-regulated
P56677	St14	0.115473	0.207337	0.195751
Q8BU11	Tox4	0.0684632	-0.588561	0.130449
Q3TRM4	Pnpla6	0.129517	-0.830255	0.214211
Q5U5M8	Bloc1s3	0.707102	0.251213	0.780176
P11609	Cd1d1	0.968448	-0.0222626	0.978024
A2A5Z6	Smurf2	0.131341	-1.40354	0.216491
Q8R0J8	Idnk	0.00079682	0.986415	0.00446558
Q9CXJ4	Abcb8	0.481993	-0.282673	0.590609
Q9D8T7	Slirp	0.145377	0.386094	0.233242
Q8R3Y8	Irf2bp1	0.0195537	0.302235	0.048968
A0A171EBK7	Vsir	0.885769	0.125524	0.920607
E9Q8M6	Irf9	0.00918246	1.53521	0.0272488	up-regulated
Q8C5K5		0.0427573	0.506534	0.0902757
P41233	Abca1	0.909184	-0.0483765	0.93727
Q80TR8	Dcaf1	0.974001	0.0127102	0.981565
A0A0G2JEY4	3110082I17Rik	0.0230217	-0.335561	0.0552143
P70274	Selenop	0.202985	0.537875	0.30156
H3BL83	Mtcl1	0.0229017	-0.683673	0.0550621
Q9CR80	Fam32a	0.911531	0.023172	0.939026
Q9D6N1	Ca13	7.3342e-05	2.06104	0.00104723	up-regulated
Q9D1B9	Mrpl28	0.0191183	0.530136	0.0482387
Q9WV95	Phlda3	0.0254553	-1.07023	0.0596544
Q8C460	Eri3	0.76459	0.0990192	0.825465
P57787	Slc16a3	0.129004	0.526748	0.213544
Q8K409	Polb	0.0584744	0.876805	0.115135
A0A0R4J0R3	Isg20l2	0.581819	-0.412353	0.675763
Q8BPA8	Dpcd	0.0784631	-0.361008	0.1451
Q9WU84	Ccs	0.229904	-0.146926	0.332336
Q08642	Padi2	0.0624781	0.625509	0.121502
Q9Z0E0	Ncdn	0.367012	-0.132209	0.478348
Q8BU88	Mrpl22	0.079079	-0.387331	0.1461
Q99MI6	Gimap3	0.190512	0.281075	0.28712
A0A2I3BRD1	Tbc1d23	0.110881	0.37332	0.189673
Q80X71	Tmem106b	0.178315	-0.248184	0.273179
A0A0R4J091	Pole3	0.00315064	0.920876	0.0120813
Q6TEK5	Vkorc1l1	0.0134711	0.283448	0.0365744
O08900	Ikzf3	0.00367807	1.52098	0.0136235	up-regulated
E9PXB0	Pnpla8	0.447604	0.256406	0.557714
Q3TPE9	Ankmy2	0.89123	-0.0488358	0.924309
Q3TFQ1	Spryd7	0.749551	-0.0460213	0.812772
E0CYH0	Wtap	0.604994	-0.106104	0.6954
A2AP82	Taf9b	0.797427	0.0376579	0.852145
O35130	Emg1	0.000649163	1.38262	0.00388316
Q69ZF3	Gba2	0.849721	-0.0869036	0.893799
Q60649	Clpb	0.0563464	1.7852	0.112155
E9Q8B6	Gm4788	0.00258774	-0.640882	0.0104512
Q9DCI3	Stard3nl	0.000484061	-0.926175	0.00327189
Q9D0L4	Adck1	0.902545	0.053536	0.932236
Q9WV98	Timm9	0.949879	-0.0472013	0.966091
Q80ZU0	Arl5a	0.0668397	-0.334947	0.128192
A0A0R4J0F5	Crlf2	5.27207e-06	2.71087	0.000334662	up-regulated
Q8R015	Bloc1s5	0.203619	0.63014	0.302117
Q9CPW2	Fdx2	0.580582	0.15244	0.675149
Q00558	F8a1	0.603321	0.108886	0.694181
Q9JHN8	Stk19	0.28122	0.182389	0.389915
Q8VHQ3	Ppp1r16b	0.527018	-0.344788	0.629661
Q9D5J6	Shpk	0.666261	0.141491	0.747257
Q8CI78	Rmnd1	0.920113	-0.0131695	0.944573
E9Q8I7	Nfxl1	0.0113766	1.1531	0.0320345
Q8BMI0	Fbxo38	0.847643	-0.0415493	0.891964
Q9CY34	Ube2f	0.0662156	0.920779	0.127329
A0A2I3BPX9	Elf1	0.393463	0.140201	0.503798
Q3UUT0	Eif4e2	0.367152	-0.274709	0.478395
Q9ERV1	Mkrn2	0.355787	0.214853	0.467131
Q80V53	Chst14	0.717026	0.16325	0.788297
Q91X84	Crtc3	0.0503005	-0.897331	0.10264
Q62181	Sema3c	0.0869558	-0.191357	0.157075
Q6NS82	Retreg2	4.98492e-05	-1.79202	0.000836549	down-regulated
Q8R3H9	Ttc4	0.0488768	0.777599	0.100649
G3X9L9	Pde4dip	0.000238907	0.621192	0.00208013
B2RQG2	Phf3	0.369067	0.296227	0.480462
Q62193	Rpa2	0.204291	0.351394	0.303037
Q6NXI6	Rprd2	0.978478	0.00891743	0.98388
Q9D3U0	Pus10	0.15448	0.780805	0.244542
Q8R3P0	Aspa	0.122487	-1.13418	0.204825
Q80W00	Ppp1r10	0.0121009	0.618516	0.0337324
Q8BUY9	Pggt1b	0.657836	0.0722782	0.740161
Q61142	Spin1	0.965369	0.00865822	0.975896
O35242	Nsmaf	0.0123062	0.791849	0.0341198
A0A0R4J268	Osmr	0.00125002	0.904208	0.0061608
Q3UCV8	Otulin	0.470223	0.187222	0.579591
Q9CQF7	Pfdn1	0.441896	-0.409063	0.552488
A0A0U1RNX8	Bcl7c	0.00724969	0.842767	0.022665
Q9JJQ0	Pigb	0.0218754	1.07159	0.0534083
Q9JKL4	Ndufaf3	0.101705	-0.319016	0.176773
A0A338P6F6	Hmga1	0.310876	0.592874	0.419967
Q8BSZ2	Ap3s2	0.230579	-0.521328	0.332983
A2A6T4	Mrpl58	0.39953	0.445304	0.510637
Q99LB0	Dnttip1	0.598572	-0.235481	0.690842
Q5U4C3	Scaf1	0.0363245	0.747765	0.0794018
Q8CD26	Slc35e1	0.00502478	1.79372	0.0171477	up-regulated
Q04519	Smpd1	0.729855	0.112686	0.797298
Q9CYN9	Atp6ap2	1.92369e-05	1.15141	0.00052236
Q80U56	Avl9	0.0234773	0.360976	0.056008
Q5SV54	Pard3b	0.111554	-0.7285	0.190434
Q91XX1	Pcdhgc3	0.0779213	-0.593253	0.14428
Q6P8J2	Sat2	0.13414	-0.701616	0.219372
Q8R3Q6	Ccdc58	0.19628	0.260323	0.293767
H7BX08	Camsap2	0.718008	-0.131377	0.78893
Q62130	Ptpn14	0.040531	-1.2502	0.0862928
Q9R1C6	Dgke	0.98605	-0.00928059	0.989099
E9Q2E5	Rapgef3	0.0255435	-1.56489	0.0597891
P04925	Prnp	0.416044	0.397176	0.526154
E9Q933	Tmem11	0.00831438	-0.275163	0.0251716
Q8BML3	Glt28d2	0.0194836	-0.731866	0.0488713
Q9JLY7	Dusp14	0.000101926	-0.974925	0.00123752
G5E8A7	Samd4b	0.313117	0.522358	0.422408
Q3TRE0	Sspn	0.00553976	-3.23705	0.0184476	down-regulated
Q9D2X5	Mau2	0.0871487	1.33707	0.157326
G3UWX1	Rfc1	0.0828993	0.54671	0.151575
Q8K4L4	Pof1b	0.0627894	-0.867218	0.121891
Q3USJ8	Fchsd2	0.091935	0.712048	0.163689
Q3UXU8	Stn1	0.702347	-0.0966156	0.776397
Q497V5	Srbd1	0.419532	0.263584	0.529858
E9Q3I3	Spata13	0.684563	-0.552444	0.762803
Q9Z1X2	Ptdss2	0.645521	0.0685627	0.730449
Q9CQN7	Mrpl41	0.184259	0.498116	0.280008
P43346	Dck	0.057573	1.30385	0.113859
A0A286YDJ6	Kdm3b	0.0213229	0.654593	0.0524293
Q91YY4	Atpaf2	0.309085	-0.254067	0.418128
Q9D2Y5	Snx20	0.0235259	1.94089	0.0560781
A0A338P6N4	Crybg3	0.400542	0.292123	0.511293
Q4VC33	Maea	0.0065917	0.341065	0.0210939
Q9JKS5	Habp4	0.7134	0.202855	0.785507
Q9D7B7	Gpx8	0.196664	-0.303215	0.294266
Q9CPW5	Ssr2	0.0933228	0.965277	0.165504
F6RBL8	Ift52	0.831781	-0.0896626	0.88016
Q91X21	Kiaa2013	0.0201992	1.05598	0.0502612
O35516	Notch2	0.525475	0.247635	0.628461
Q9CYD3	Crtap	0.166778	0.455307	0.259177
Q6WKZ7	Nostrin	0.0346136	-0.504808	0.0765985
Q8CBY1	Samd4a	0.0455456	-0.572444	0.095029
P35456	Plaur	0.00661859	1.03842	0.0211447
G3X960	Syde1	0.186687	-0.48159	0.282596
Q80ZV0	Rnaseh2b	0.0174637	0.897944	0.0450723
Q3USH5	Sfswap	0.00425865	0.70736	0.0151557
Q923U0	Tom1l1	0.0195308	-0.729659	0.0489318
Q91WL8	Wwox	0.0493412	0.939832	0.101177
Q8C4J7	Tbl3	0.000834029	1.99063	0.00460371	up-regulated
P31996	Cd68	0.0210592	0.569522	0.0520023
Q9DAM7	Tmem263	0.297724	0.103249	0.406905
E9QLB2	Lyplal1	0.0663426	-1.11683	0.12749
A0A286YDH3	Cmah	0.00165095	1.56003	0.00739384	up-regulated
Q9EQC8	Prcc	0.655935	0.131579	0.738512
P97868	Rbbp6	0.0187134	0.709638	0.0474333
Q9JKC7	Ap4m1	0.256912	0.487438	0.362757
Q9D8X5	Cnot8	0.248397	0.547775	0.352525
Q3TWF6	Wdr70	0.0997924	1.11275	0.174331
A0A494B9V8	Ptar1	0.298954	-0.13368	0.40837
P51612	Xpc	0.0522673	-0.975533	0.105865
Q3ULL6	Upf3b	0.308965	0.365446	0.418128
Q3UMG6	Nme7	0.133556	-0.66797	0.21903
Q91ZE0	Tmlhe	0.40019	-0.448098	0.511179
Q8R3P6	Ints14	0.484699	0.128601	0.593053
Q9CWW7	Cxxc1	0.447893	0.240444	0.557796
A0A0R4J0S3	Rtn4ip1	0.890585	-0.0817884	0.923968
A0A0A0MQD4	9530068E07Rik	0.774385	-0.0518871	0.83301
O88947	F10	0.324494	0.711538	0.434445
Q91WF7	Fig4	0.108846	0.418058	0.187068
Q3UUG6	Tbc1d24	0.372359	0.645428	0.48367
A0A0A6YWG7	Rapgef2	0.300275	-0.167393	0.40953
A8Y5H7	Sec14l1	0.783847	0.120181	0.840865
Q3UHC1	Rapgef1	0.205325	-0.148898	0.30416
Q9JI59	Jam2	0.234625	-0.497828	0.337906
Q8R1F0	D8Ertd738e	0.28518	0.284809	0.393389
Q6PDS5	Pde1b	0.387674	0.733015	0.498901
Q99KL7	Rab28	0.583023	-0.242083	0.676399
D3YXG0	Hmcn1	0.135672	-0.950092	0.221258
Q8R1K1	Ubac2	0.0150883	0.556876	0.040053
F8VPQ2	Arid4a	0.00301817	1.05957	0.0117117
A0A4W7N3B2	N6amt1	0.891708	0.0731264	0.92464
D3YUE4	Fam151b	0.0444689	-1.29832	0.0931821
P28574	Max	0.00254008	1.26882	0.0102943
Q80VK6	Arhgef38	0.592911	0.0954113	0.685527
Q6VH22	Ift172	0.44254	0.308183	0.553175
G3UWZ0	Baz1a	0.0381042	0.814646	0.0823717
Q9CQL5	Mrpl18	0.0133063	0.667096	0.0362644
Q8C1C2	Gfm2	0.762874	-0.235355	0.824119
Q99JP0	Map4k3	0.323032	-0.401991	0.432785
D6RCU1	Irak3	0.00239251	1.02785	0.00982057
Q8BHN1	Txlng	0.752064	0.141227	0.815004
F6XXP5	Gtpbp8	0.73543	-0.212345	0.802037
Q99MJ9	Ddx50	0.412307	0.0944702	0.522429
A0A0R4J250	Ei24	0.242427	0.113153	0.346154
Q9CXI0	Coq5	0.674073	0.254946	0.75428
Q8BH65	Dennd6a	0.00679144	-0.846313	0.0215789
Q8BJ56	Pnpla2	0.0281821	-0.969901	0.0648222
O89001	Cpd	0.233612	-0.308164	0.33678
Q8VEC4	Calhm2	0.0283362	-1.27848	0.0650741
Q3UTJ2	Sorbs2	0.00742093	-0.935014	0.0230467
Q8CGF6	Wdr47	0.135112	-0.691612	0.220653
Q8BND3	Wdr35	0.00388044	1.75714	0.0141991	up-regulated
Q91W10	Slc39a8	0.165478	0.507536	0.257704
Q3TZX8	Nol9	0.975986	-0.0111095	0.982298
Q8BJL0	Smarcal1	0.716167	0.194473	0.787648
A8C756	Thada	0.223967	-0.233716	0.325936
Q80X73	Pelo	0.301877	-0.638862	0.411036
Q3U829	Ap5z1	0.0751687	-0.437093	0.14043
Q9DBG1	Cyp27a1	0.0039217	-0.501008	0.0142887
A2AUM2	Eif2ak4	0.530236	-0.183972	0.632576
Q6P4T1	Snx19	0.448485	0.0996155	0.558216
Q2YDW2	Msto1	0.655034	-0.159799	0.737639
Q9QZS8	Sh2d3c	0.249614	-0.673214	0.353994
Q8CI70	Lrrc20	0.20536	0.262384	0.30416
A2ALW5	Dnajc25	0.057078	0.368386	0.112995
Q3U4G3	Xxylt1	0.395414	0.852275	0.506074
Z4YK56	AU040320	0.027247	-0.349983	0.0630939
Q8C7V3	Utp15	0.0175521	1.32013	0.0451759
Q6PGF5	Bms1	0.363339	0.639032	0.474698
Q8BL48	Unk	0.380687	0.574907	0.492515
P16546	Sptan1	0.526988	-0.104542	0.629661
P63268	Actg2	0.159216	-0.347067	0.250222
P68134	Acta1	0.271421	0.0930077	0.37889
O35887	Calu	0.0380429	0.207024	0.0822854
Q6XLQ8	Calu	0.000932107	0.348178	0.00495314
P22599	Serpina1b	0.747542	0.0680866	0.811307
Q8VCQ8	Cald1	0.10122	-0.579281	0.17606
E9QA15	Cald1	0.0757831	-0.294068	0.141264
P62137	Ppp1ca	0.0517416	0.139522	0.104993
Q9ES28	Arhgef7	0.000595805	-0.645998	0.00364777
E9Q7Q3	Tpm3	0.554031	0.0751038	0.652326
P57776	Eef1d	7.16214e-05	0.416834	0.00103532
Q9CQ19	Myl9	0.543262	0.166558	0.642758
E9PYB0	Ahnak2	0.223316	-0.445418	0.325553
Q6ZWQ9	Myl12a	0.626414	0.164388	0.714085
P62631	Eef1a2	0.702306	-0.317009	0.776397
Q00898	Serpina1e	0.385189	0.477376	0.496715
E9QNA7	Sorbs1	0.000389625	-0.732723	0.00285497
Q9QUI0	Rhoa	0.382773	-0.0699345	0.494384
Q5SVP2	9930111J21Rik2	0.000300635	1.7315	0.00239198	up-regulated
F7BJK1	Pcdh1	0.000374735	-0.732716	0.00276103
Q8CFX3	Pcdh1	0.00055751	-0.959708	0.0035313
P15864	H1-2	0.611957	-0.154134	0.701163
P62897	Cycs	0.461943	-0.0790653	0.571073
Q9CQW2	Arl8b	0.548714	0.0512333	0.648027
Q61655	Ddx19a	0.358897	-0.149338	0.470186
P55258	Rab8a	0.368135	0.109877	0.479355
Q9JIW9	Ralb	0.00319557	-0.556019	0.0121895
A0A2I3BRL8	Gm7324	0.140416	0.188449	0.227471
Q8HWB2	H2-Q4	0.0117683	0.661758	0.0329364
P61028	Rab8b	0.0756096	0.352487	0.14109
D3Z7X0	Acad12	0.073957	-0.131989	0.138697
D3Z5G7	Ces1b	0.912257	0.0619076	0.939277
P97425	Ear2	0.0188163	1.23127	0.0476322
Q9CQW9	Ifitm3	0.092908	0.267682	0.165019
Q9D1J3	Sarnp	0.769753	-0.0471634	0.829555
Q60960	Kpna1	0.0746122	0.233045	0.139569
P51437	Camp	5.75248e-05	1.81922	0.000917883	up-regulated
Q62426	Cstb	0.000299218	0.833186	0.00239198
A0A075B5T3	Ighv6-6	0.00176729	3.91479	0.00778354	up-regulated
P03953	Cfd	0.766886	-0.129107	0.827381
Q9QXE7	Tbl1x	0.000855762	0.409687	0.00467945
Q8VEE0	Rpe	0.590614	0.258979	0.683142
P35762	Cd81	0.00192271	-0.808024	0.00829294
P62320	Snrpd3	0.101188	0.228571	0.17606
P62315	Snrpd1	0.0675904	0.204016	0.129292
E9Q6P2	Ppp3cb	0.0558044	0.378832	0.111382
Q31099	H2-DMb2	0.000310963	2.91525	0.00244747	up-regulated
G3X9G2	Mink1	0.306332	-0.266995	0.415655
P35276	Rab3d	0.072725	0.135049	0.13696
A0A338P7B7	Dynlt1a	0.946419	0.00777283	0.963911
A0A075B5T5	Ighv1-5	0.0231292	2.38545	0.0553584
Q9ES97	Rtn3	0.543793	-0.159608	0.643256
P61294	Rab6b	0.0298155	-0.537128	0.0677783
O88952	Lin7c	0.000190112	-0.758855	0.00180529
Q9CQX8	Mrps36	0.075364	-0.682374	0.14075
A0A0G2JFL3	Ighv1-71	0.000326505	3.4625	0.00251888	up-regulated
Q8BW96	Camk1d	0.0304534	0.557658	0.0689599
P52875	Tmem165	0.0194254	0.397806	0.0488299
Q60590	Orm1	0.110299	0.868063	0.188954
A0A1L1SUX8	Thy1	0.0001482	1.30695	0.00153133
P56387	Dynlt3	0.111532	-0.700441	0.190434
A0A075B5R5	Ighv4-1	0.0219414	1.66931	0.0534575
A0A0G2JEI7	Igkv12-38	0.000126533	3.71773	0.00140753	up-regulated
Q8R2R9	Ap3m2	0.1518	0.413665	0.241557
Q9JIZ9	Plscr3	0.00235534	-0.658875	0.00972098
Q9EPN1	Nbea	0.0279648	-0.492624	0.0644747
Q8R3U1	Plaat3	0.00319224	0.650645	0.0121895
P67984	Rpl22	0.000302271	0.515964	0.0023952
P60605	Ube2g2	0.455134	0.385988	0.565047
Q9QUR7	Pin1	0.583957	0.230769	0.677108
Q8BGT7	Smndc1	0.245157	0.145978	0.349114
H3BJ07	Golph3l	0.000108258	1.21489	0.00128187
Q31094	H2-DMb1	2.1375e-05	1.52191	0.000543656	up-regulated
Q9D8Y7	Tnfaip8l2	0.0510541	1.41334	0.103851
Q9JMG7	Hdgfl3	0.00205069	-0.69096	0.00874163
Q9CR29	Ccdc43	0.572315	0.0915749	0.667263
Q9DBG9	Tax1bp3	0.478506	-0.110918	0.587816
Q8R4S0	Ppp1r14c	0.0619731	-0.265145	0.120601
Q99LT0	Dpy30	0.235317	0.32872	0.338403
Q08024	Cbfb	0.000850623	0.674441	0.00466445
Q99P91	Gpnmb	0.00154642	4.2963	0.00706106	up-regulated
E9QMH1	Apobec3	0.0885109	0.636827	0.159328
Q9CY50	Ssr1	0.00133693	0.662614	0.00641494
Q9D3D9	Atp5f1d	0.772747	-0.0360725	0.831866
D9J2V6	Pbx1	0.000271316	-0.676456	0.00224114
C0HKG5	Rnaset2a	0.0584419	0.51247	0.115135
Q3UBX0	Tmem109	0.000288635	-0.478474	0.00232822
Q3TBV5	Il1rn	4.43483e-06	3.0448	0.000316341	up-regulated
P84104	Srsf3	0.713547	0.0354931	0.785507
P28667	Marcksl1	0.00111084	1.83003	0.00566083	up-regulated
P12246	Apcs	0.0127932	2.90662	0.0351255	up-regulated
T1ECW4	Rbpms	0.00951061	-0.371344	0.028009
A2AER8	Pqbp1	0.0317441	0.341786	0.07122
D3YZ86	Rab3il1	3.14257e-05	2.88305	0.000649897	up-regulated
Q9QWL7	Krt17	0.784017	-0.0572571	0.840893
Q91X78	Erlin1	0.108281	0.236889	0.186372
Q924N4	Slc12a6	0.781878	0.161233	0.839451
P19258	Mpv17	0.10888	-0.194889	0.187073
P84089	Erh	0.00717381	0.34216	0.0224759
Q9EP73	Cd274	0.000185567	2.55932	0.00177408	up-regulated
Q8R404	Micos13	0.0211337	-0.430776	0.0521203
Q9R0M5	Tpk1	0.0827041	-0.290514	0.151266
Q9CQU3	Rer1	0.00323236	0.398722	0.0122943
Q60994	Adipoq	0.000285019	-0.763495	0.00231055
O35874	Slc1a4	0.0704871	-1.20688	0.133651
P50462	Csrp3	0.000259207	-1.03102	0.00219705
E9QMV2	Abracl	0.000741892	0.573208	0.00427705
Q9CXU4	Timm23	0.105195	0.398035	0.181596
Q8R138	Tmem119	0.00345456	-0.947239	0.0129824
E9Q9B0	Kif1c	0.248013	0.268149	0.352297
A0A1Y7VK55	Nfic	0.245747	-0.192833	0.349783
Q8R5F3	Oard1	0.00660157	-0.23525	0.0211019
P21460	Cst3	0.0726974	0.151185	0.136953
C0HKD9	Mfap1b	0.00878397	0.35055	0.0262708
Q7TQJ1	Marveld1	0.231611	-0.338033	0.334143
O09111	Ndufb11	0.401197	-0.244396	0.511794
Q9DCT5	Sdf2	0.0968443	0.281537	0.170183
Q9CWW6	Pin4	0.00158921	0.375771	0.00718898
Q99M28	Rnps1	0.000102431	0.607529	0.00124107
Q6PCP5	Mff	0.645084	0.154794	0.730095
O54942	Cldn5	0.000127476	-0.819127	0.00141263
Q8VCC2	Ces1	0.11675	-0.684895	0.197344
Q9D708	S100a16	0.00901102	-0.441515	0.0268224
O55242	Sigmar1	0.7059	-0.0719048	0.778998
A0A075B5R2	Ighv7-3	0.00455769	2.11834	0.0159687	up-regulated
Q99PW4	Tp53rk	0.0464712	0.393127	0.0966496
A0A0A6YXQ0	Ighv8-8	0.00419759	2.12792	0.0150116	up-regulated
Q7TSH6	Scaf4	0.0106101	0.386161	0.0303438
Q00262	Stx2	0.254889	-0.916971	0.360163
P61804	Dad1	4.44436e-07	0.625728	0.000156731
O89116	Vti1a	0.000267095	1.21441	0.00223472
Q9Z2A7	Dgat1	7.35403e-05	1.45601	0.0010475
A2AVZ9	Slc43a3	0.00474305	-0.872179	0.0164643
Q8BXL7	Arfrp1	0.00424918	0.299077	0.0151497
Q9CQS8	Sec61b	7.50068e-05	0.771487	0.00105454
P34884	Mif	0.00743998	0.515787	0.0230501
A0A087WRY3	Nucks1	0.145232	-0.331526	0.233138
P32037	Slc2a3	2.35809e-05	1.60108	0.000556904	up-regulated
D3Z632	Aktip	0.792717	-0.0668766	0.848043
Q9D2V8	Mfsd10	0.0197448	0.255998	0.0492986
Q9ERU3	Znf22	0.692095	-0.0816956	0.768264
Q08288	Lyar	0.109056	0.435555	0.187265
Q9CZX7	Pip4p2	0.753031	-0.126517	0.81552
P10922	H1-0	0.287134	-0.429555	0.395487
A0A1Y7VLZ7	Pacs2	0.845341	-0.0465553	0.890475
G3UZY2	Txn2	0.110265	-1.40546	0.188951
Q9DAV9	Tmem38b	0.645942	-0.235114	0.730641
Q5M8S1	Atxn3	0.405032	0.105927	0.515132
P58466	Ctdsp1	0.00537927	-0.751051	0.0180545
P63030	Mpc1	0.385826	0.124052	0.497225
Q62347	Creb1	0.584476	0.0677143	0.677518
Q99JI1	Mustn1	0.165326	-0.421041	0.257674
O70622	Rtn2	0.00406753	-1.07659	0.0146722
Q91V81	Rbm42	0.180333	0.383606	0.275466
Q8C3K6	Slc5a1	0.0690785	2.07649	0.131443
B1ATI9	Gas7	0.0103943	0.785257	0.0299397
Q9CR41	Hypk	0.154139	0.571272	0.24428
A0A0U1RP62	Selenos	0.0151569	0.523788	0.0401781
Q9CX30	Yif1b	0.506192	0.125129	0.611789
Q61337	Bad	0.0368737	0.662824	0.0804417
P15920	Atp6v0a2	0.0322669	1.06065	0.0721987
D3Z286	Tmppe	0.336365	0.207286	0.447262
Q9WTL2	Rab25	0.904048	0.0187054	0.933459
Q9DD18	Dtd1	0.0597719	-0.410194	0.117216
Q8QZZ7	Tprkb	0.0143239	0.412223	0.0383899
Q91WV0	Dr1	0.0228455	0.497508	0.0549949
Q8VEA4	Chchd4	0.469556	-0.0552849	0.578891
Q8R411	Myct1	0.000829087	-0.938781	0.00460336
P19536	Cox5b	0.573984	0.0798286	0.668855
Q80V26	Bpnt2	0.406126	-0.244356	0.516277
P52432	Polr1c	0.0137003	1.23769	0.0370537
Q9CPS6	Hint3	0.301729	-0.166647	0.410938
F7C0H6	Cnrip1	0.000725303	-0.726785	0.00420215
A0A0A6YWI9	Ighv1-11	0.470859	0.723117	0.58013
Q9CPP0	Npm3	0.559506	1.08006	0.656655
Q6ZWQ7	Spcs3	9.01462e-05	1.37097	0.00116373
P97377	Cdk2	0.136887	1.00978	0.222836
Q9D0R8	Lsm12	0.0219147	0.880244	0.0534303
Q3U7U3	Fbxo7	0.0728421	0.195477	0.137092
Q8BHL8	Psmf1	0.798222	-0.0777008	0.852682
P52800	Efnb2	0.000277038	-1.14725	0.00227488
P56375	Acyp2	0.031685	-0.357153	0.071142
A0A0X1KG67	Emc10	0.689034	0.0937569	0.766396
Q6ZQ73	Cand2	0.957706	-0.00719414	0.971008
A0A0A6YW14	Ighd	0.0602612	1.27642	0.118016
P61922	Abat	0.011278	-1.32027	0.0318028
Q9D8T4	Tvp23b	0.23638	0.342745	0.339514
A0A0A6YVS2	Tmco1	0.0409036	0.203767	0.0869759
Q9DAC2	C8g	0.15006	1.18193	0.239351
A2BEF2	Dlg3	0.588018	-0.31959	0.680814
P20352	F3	0.565229	-0.106433	0.660716
A2AMS3	Galt	0.895356	0.0723637	0.92727
A0A0R4J138	Arsb	0.0342514	0.724778	0.075912
P62075	Timm13	0.207902	0.148977	0.307069
Q8CII2	Cdc123	0.0441109	0.394897	0.0926312
D3YYD0	Olfm4	0.0497298	0.314901	0.101653
Q9QXA5	Lsm4	0.00125033	0.236042	0.0061608
P70387	Hfe	0.148199	-0.530907	0.236989
Q9D3B1	Hacd2	0.440789	0.252813	0.551223
Q5F2E7	Nufip2	0.0272243	0.840063	0.0630662
Q07456	Ambp	0.103882	0.530822	0.179648
Q8K2I1	Fntb	0.0122786	-0.459711	0.0340812
G3X8R8	Mrtfb	0.531158	-0.144418	0.632777
O35943	Fxn	0.00103378	0.726023	0.00535673
D3YTR4	Mbd3	0.191295	0.803472	0.28778
E9Q0T0	Ppt2	0.302928	0.795991	0.411801
Q80VJ2	Sra1	0.308751	0.275227	0.418128
A0A0A6YWT4	Rabgap1l	0.483013	-0.121513	0.591448
Q9D937		0.90387	-0.00998573	0.933439
Q5SUQ9	Ctc1	0.923827	0.0393467	0.947036
Q8BHA3	Dtd2	0.808456	0.071875	0.86041
Q8K0Z7	Taco1	0.931311	-0.0202126	0.952681
Q9R059	Fhl3	0.0304177	0.497026	0.0689058
Q80X85	Mrps7	0.401386	0.125516	0.511923
G3X9Y6	Akr1c19	0.285402	0.223357	0.393565
P51655	Gpc4	0.0654274	-0.871225	0.126063
A2RSQ0	Dennd5b	0.41455	0.80659	0.524701
D3Z512	Dnase2a	0.0130065	1.31319	0.0356611
Q06185	Atp5me	0.348776	-0.37951	0.459588
O55057	Pde6d	0.334744	0.232897	0.445411
Q8C5X1	Garre1	0.850817	-0.0513931	0.894469
O08848	RO60	0.71201	0.0579872	0.784406
Q8CCH2	Nhlrc3	0.00175918	1.27153	0.00776537
Q3TMX7	Qsox2	0.825055	0.098311	0.87523
Q6P5E6	Gga2	0.683413	0.164154	0.761812
Q811U4	Mfn1	0.48133	-0.167117	0.590291
O35083	Agpat1	0.00407151	0.489532	0.0146771
P53702	Hccs	0.237961	0.233727	0.341196
Q8BTW3	Exosc6	0.0194691	0.319226	0.0488713
O88895	Hdac3	0.596963	0.19135	0.689394
Q91VX9	Tmem168	0.00136024	0.917912	0.00645835
Q8R2U6	Nudt4	0.481783	-0.184914	0.590475
Q3U1U6	Tsc22d4	0.400631	0.459282	0.511295
Q9DC37	Mfsd1	0.000505449	1.02807	0.00335816
Q91X96	Rabif	0.154611	-0.476573	0.24463
Q921G9	Tjp3	0.0958176	0.237678	0.168903
Q9JHI7	Exosc9	0.0348486	0.366222	0.0770574
O35632	Hyal2	0.0392848	-0.62998	0.0842438
O08530	S1pr1	0.347469	-0.144645	0.458694
Q8C6B2	Rtkn	0.668848	0.0487377	0.749691
Q78JW9	Ubfd1	0.0227218	0.756217	0.0547649
Q8R0J2	Mpdu1	0.000750875	0.566555	0.00431105
Q8BTN3	Tango2	0.872458	0.0492771	0.910202
Q3U0I9	Snx8	0.0116353	0.4135	0.0326841
Q9JLB0	Mpp6	0.570086	-0.0657043	0.665565
Q9DCU6	Mrpl4	0.0200855	0.476091	0.0500423
A0A075B5V8	Ighv1-47	0.968478	0.026989	0.978024
A0A0R4J0K5	Cd84	0.00575507	0.840582	0.018935
E9Q9D5	Rabl2	0.0296607	-1.16877	0.0675054
Q8C5N9	Hsd17b7	0.157597	0.677985	0.248344
Q91XC9	Pex16	0.438145	0.636151	0.548974
A0A087WRH2	Faim	0.586795	0.119318	0.679798
Q3TYD6	Lmtk2	0.0664843	-0.721049	0.12772
F8VQL7	Pou2f1	0.0371189	0.422099	0.0808256
F6UK66	Ccdc50	0.100453	0.321423	0.17517
A0A1L1SSA8	Tmem205	2.9687e-05	-0.774837	0.000633928
Q9JJV2	Pfn2	0.387383	-0.360936	0.498661
Q9CY97	Ssu72	0.00565094	0.436114	0.0187615
Q9DBE9	Ftsj3	0.0782034	1.39595	0.144665
Q99JY8	Plpp3	0.559388	-0.201041	0.656649
Q9CZV8	Fbxl20	0.241438	-0.304405	0.344995
D3YXP6	Pmvk	0.103096	-0.226999	0.178606
P49962	Srp9	0.0176833	0.35906	0.0453655
Q9DD06	Rarres2	0.615331	-0.291326	0.704476
Q9DB15	Mrpl12	0.136743	0.177077	0.222694
E9QP59	Lemd3	0.159275	0.618477	0.250246
P35802	Gpm6a	0.000103113	-0.866359	0.00124675
Q62311	Taf6	0.385294	0.929268	0.496715
E0CZ04	Ggact	0.473303	-0.481182	0.582527
Q3SXD3	Hddc2	0.100777	0.308464	0.175539
Q9QZB9	Dctn5	0.0582957	-0.161343	0.115016
A0A338P6D4	Heg1	0.127265	-0.921856	0.211098
E9PUV1	Rasl12	0.0563004	-1.04129	0.112102
Q9JJF9	Sppl2a	3.72434e-05	0.684093	0.000720175
Q6QI06	Rictor	0.49839	0.283405	0.604611
Q9QZK7	Dok3	0.00112957	1.95046	0.00572135	up-regulated
Q9R049	Amfr	0.423091	0.173469	0.533661
Q99KN2	Ciao1	0.0104599	1.23695	0.0300089
Q923G2	Polr2h	0.301202	0.195407	0.410411
A0A1W2P7K6	Rab3ip	0.29156	-0.36892	0.400073
P70340	Smad1	0.956471	0.00781059	0.970261
Q99KR8	Fuca2	0.167237	0.484114	0.259751
Q8VE99	Ccdc115	0.0150719	0.442422	0.040053
Z4YKM2	Cisd3	0.300566	-0.138218	0.409831
Q9D853	Eef1akmt2	0.126814	-0.793946	0.210575
F6UIS1	Ergic3	0.0484994	0.513484	0.100048
Q91XE4	Acy3	0.00356038	-0.469922	0.013286
P58501	Paxbp1	0.070736	0.483609	0.133949
Q8BJA3	Hmbox1	0.110572	-0.774663	0.189299
O35608	Angpt2	5.84398e-05	-2.07051	0.000927415	down-regulated
P03888	Mtnd1	0.986973	-0.00357933	0.989684
Q9D9I4	Tbc1d20	0.00303611	1.17205	0.0117385
Q9CRA9	Fgfr1op2	0.814437	-0.0464523	0.865256
Q8BRK9	Man2a2	0.000978693	1.97148	0.00513067	up-regulated
Q8BMS4	Coq3	0.139592	-1.07247	0.22626
A0A0B4J1H7	Igkv1-135	0.000760912	3.85101	0.00433958	up-regulated
Q9ER80	Rtp4	0.0359799	1.48534	0.0789045
Q8BNU0	Armc6	0.230019	0.620907	0.33242
Q9CQJ2	Pih1d1	0.35821	0.353255	0.469468
P35294	Rab19	0.0220094	1.42629	0.0535421
Q60738	Slc30a1	0.0650925	-0.52498	0.1255
Q9WU56	Pus1	0.0342714	0.390363	0.0759274
E9Q088	Parg	0.0448512	0.533091	0.0938148
Q8BR92	Palm2	0.0255911	-0.474141	0.0598765
Q99LL5	Pwp1	0.119299	1.13719	0.201012
Q8K1H1	Tdrd7	0.00801976	0.433664	0.0245212
Q9JIG8	Praf2	0.772719	0.0605434	0.831866
A0A338P6W9	Abi3bp	0.0384526	-1.05131	0.082852
Q9DCB8	Isca2	0.885017	-0.0446201	0.91999
A0A140LHU0	Adam9	0.101148	0.192335	0.17606
Q8K1C0	Angel2	0.641194	0.265564	0.726411
G3X9F6	Sh3tc1	0.0878123	0.28026	0.158279
F8WGT2	Tmem209	0.0381451	0.614613	0.0824149
Q9ESJ4	Nckipsd	0.994832	-0.00145264	0.995343
Q9D7N3	Mrps9	0.0816325	0.717324	0.149869
G3UY13	Il1rap	0.274182	0.254656	0.381425
Q3TNL8	Itprip	0.827605	-0.0492996	0.876535
B7ZNY3	Pard3	0.000523937	-1.18189	0.003396
Q91ZF0	Dnajc24	0.494347	0.104814	0.601416
Q6P5B0	Rrp12	0.000818577	1.13539	0.00456153
Q99K73	Nrf1	0.287705	0.25494	0.396086
D3YU58	Anapc7	0.886709	0.091703	0.920968
Q01063	Pde4d	0.0847669	-0.704289	0.154097
P15208	Insr	0.0156342	-0.586956	0.041165
E9Q704	Pam	0.131962	-0.45412	0.217331
P08122	Col4a2	0.524976	0.145789	0.627993
Q91VC9	Ghitm	0.0873394	0.345161	0.157572
Q3TBU7	Agfg2	0.0196877	0.635604	0.0491981
Q9DBX2	Pdcl	0.80376	0.027317	0.857814
E9PUQ9	Piezo1	0.826343	-0.0772179	0.875993
Q9CWG8	Ndufaf7	0.126378	-0.357853	0.210031
E9QNG6	Snx13	0.442743	0.235562	0.55331
E9PWL0	Trim30d	0.00491898	1.4086	0.0169181
Q5SUC9	Sco1	0.68184	-0.0648842	0.760639
Q9D938	Tmem160	0.937717	0.0329113	0.957557
Q9D6K9	Cers5	0.687425	-0.292688	0.764969
Q00651	Itga4	0.0171802	1.60596	0.0445605	up-regulated
Q91VU7	Pus7	0.168706	1.03605	0.261546
Q8BYP3	Rhof	0.00573005	0.995055	0.0188948
Q5SV41	Pctp	0.0239772	0.207292	0.056895
A0A140LIF0	Coq7	0.313642	-0.484354	0.422921
Q9D735	Trir	0.840414	0.0362312	0.886564
Q80YA3	Ddhd1	0.000175257	2.37105	0.00171154	up-regulated
E9QKB1	Dlc1	0.0528298	-1.12945	0.106683
Q3UI84	Rfc4	0.0932246	-0.114355	0.16538
Q91WR3	Ascc2	0.017515	0.769916	0.0451202
Q9QZI9	Serinc3	0.898995	-0.0218067	0.93005
O54825	Bysl	0.000691568	0.60367	0.00406723
A0A0R4J1E8	Tatdn1	0.888579	0.0973032	0.922379
Q99M71	Epdr1	0.000247087	-0.986587	0.0021283
Q8K4P0	Wdr33	0.0574456	0.63675	0.113646
Q9Z210	Pex11b	0.24642	0.39893	0.350656
P14847	Crp	0.000423157	1.65079	0.00299544	up-regulated
Q9D3P8	Plgrkt	0.0134085	1.09773	0.0364552
Q91YP0	L2hgdh	0.405049	-0.299202	0.515132
A0A338P7L8	Chmp2b	0.724622	-0.0909767	0.793073
Q3UFS0	Zyg11b	0.179385	-0.762175	0.274315
P11942	Cd3g	0.0123742	0.64766	0.0342816
Q8BGG7	Ubash3b	0.000368371	1.4406	0.00273353
A2A484	Zmynd8	0.283362	0.315133	0.391677
P59913	Pcmtd1	0.727357	-0.122841	0.795312
Q8BP27	Sfr1	0.0826576	0.719991	0.151228
A0A5H1ZRL7	Trp53bp1	0.555766	-0.267088	0.653595
Q8VE80	Thoc3	0.936548	-0.0179417	0.956698
Q8C8T8	Tsr2	0.000108652	-0.45165	0.00128187
A0A140LJJ0	Wdr45	0.948329	0.0293373	0.964851
Q9D8U6	Mcemp1	0.000848846	1.67641	0.00465908	up-regulated
Q9CYH6	Rrs1	0.000595886	0.866318	0.00364777
Q9Z0H7	Bcl10	0.65248	0.0665997	0.735292
E9PV44	Atpif1	0.863423	0.0502815	0.904627
O35654	Pold2	0.00712082	1.53774	0.0223338	up-regulated
Q9EQ08	Sgsh	0.767415	0.195621	0.827799
Q9JJR8	Tmem9b	0.241185	0.486718	0.344719
Q9DC33	Hmg20a	0.160972	0.280705	0.252234
Q91UZ5	Impa2	0.00153621	0.97	0.00703094
Q78J03	Msrb2	0.261105	-0.5896	0.366904
Q9DA80	Rsph3b	0.0317975	0.795354	0.0713123
Q9D8Y1	Tmem126a	0.816465	0.0295113	0.867096
Q8K215	Lyrm4	0.969901	-0.0137627	0.978784
Q9D0C4	Trmt5	0.790725	0.0774677	0.846914
A0A2I3BPN6	Taf4	0.184093	0.2592	0.279829
Q61586	Gpam	0.383091	-0.111101	0.494639
P49222	Epb42	0.944919	-0.0389084	0.962891
Q6PD28	Ppp2r5b	0.657617	0.0811569	0.74012
A0A2R8VHR6	Krt80	0.0300422	-1.18391	0.0681874
Q9Z2V5	Hdac6	0.0172503	0.691088	0.0446551
S4R287	Washc3	0.0155902	-0.332954	0.0410861
Q8CIS0	Card11	0.000454264	1.75803	0.00315446	up-regulated
Q8VCH7	Rdh10	0.941738	-0.015694	0.960655
P30355	Alox5ap	3.44303e-07	1.02843	0.000156731
A0A0R4J0G4	Ranbp10	0.536548	0.130278	0.637396
Q8BJM7	Tyw1	0.675107	0.0543831	0.755292
Q9CQ49	Ncbp2	0.979012	-0.00597496	0.984236
A0A2I3BPP1	Tsc2	0.203105	-0.146486	0.301662
Q62264	Thrsp	0.103045	-0.669103	0.178571
Q9R0Q1	Sytl4	0.00571164	-0.631469	0.0188665
Q99KW9	Itfg1	0.607897	-0.0877747	0.697582
G3X9J0	Sipa1l3	0.0600247	0.755693	0.117612
Q8JZL3	Thtpa	0.584005	0.085218	0.677108
B1B1D8	Mrpl2	0.679965	0.108831	0.758927
Q91YD3	Dcp1a	0.523541	-0.138469	0.626789
A0A1L1SSL0	Arhgap42	0.223969	-0.347503	0.325936
G3X926	Rpf2	0.00127507	1.39711	0.00623454
Q6NT99	Dusp23	0.183809	-0.343959	0.279543
P42867	Dpagt1	0.00640852	0.394505	0.0206544
Q5SW15	Mettl16	0.271854	0.235381	0.37909
Q3UHH1	Zswim8	0.793328	-0.144602	0.848385
Q99KK1	Reep3	0.208049	0.172782	0.307182
Q9Z1R4	D17h6s53e	0.0736059	0.802123	0.138218
A0A494B9N8	Abcg1	0.1178	0.593027	0.198831
P70218	Map4k1	0.883211	-0.168141	0.91855
Q9DAI2	Ift22	0.975701	0.00642128	0.982298
A2AIG8	Accs	0.290569	0.781604	0.399183
Q3TWI9	Tmem63b	0.000847809	-0.478838	0.0046589
Q6PHQ8	Naa35	0.833626	0.0429245	0.881473
Q8BGP6	Slc25a40	0.883572	0.0452526	0.918651
Q9JLZ8	Sigirr	0.919705	0.00870476	0.944449
D3Z079	Stxbp5	0.158475	0.229918	0.249387
Q9CXV9	Dcun1d5	0.194767	0.439292	0.29195
O55236	Rngtt	0.00047432	-1.38774	0.0032417
S4R189	Arhgef40	0.206295	0.476672	0.305234
Q8BJZ4	Mrps35	0.699508	0.0986992	0.774731
G5E8W8	Zfp185	0.0660187	-0.42225	0.127017
Q99MD6	Txnrd3	0.0130695	-0.56539	0.0357665
Q3UC82	Lig3	0.025509	0.513874	0.0597324
Q8BTV1	Tusc3	0.333561	0.0842899	0.444384
Q9CQA9	Ntpcr	0.714942	-0.298779	0.786598
Q810J8	Zfyve1	0.12119	0.890443	0.203318
B1AQH6	Med1	0.28374	0.373547	0.392067
Q6ZQ29	Taok2	0.795624	0.112095	0.850686
E9PXF8	Sbf2	0.446526	-0.241512	0.556489
Q8K0L9	Zbtb20	0.713441	-0.160358	0.785507
Q8CIG9	Fbxl8	0.530887	-0.211954	0.632777
Q6ZWZ2	Ube2r2	0.341567	-0.151224	0.452838
Q8VIM9	Irgq	0.920167	0.172557	0.944573
E9Q605	Chuk	0.495073	-0.148663	0.601962
Q9DCE5	Pak1ip1	0.11186	0.666894	0.190901
O08586	Pten	0.478122	0.215649	0.587467
Q9D338	Mrpl19	0.456759	0.269482	0.566704
G3X9H7	Mtss1	0.337148	-0.54693	0.448098
B7ZMP1	Xpnpep3	0.974288	0.00722885	0.981685
E0CX53	Tbc1d4	0.000520808	-0.623348	0.00338123
Q3UBZ5	Mif4gd	0.61452	-0.398212	0.703823
Q8CFA2	Amt	0.00789597	-1.29737	0.024206
P16294	F9	0.588523	-0.252718	0.681129
Q9D0Q7	Mrpl45	0.407076	-0.207959	0.517323
Q3V384	Afg1l	0.00166328	1.42875	0.00743194
A0A0R4J137	Phyhd1	0.79664	0.0688229	0.851616
Q9ERI5	Jmjd6	0.0050239	1.27418	0.0171477
H3BL08	Cers6	0.0149904	0.919535	0.0398858
Q9DBQ7	Scyl3	0.165153	0.939937	0.257473
A2ACP1	Ttc39a	0.80438	0.126431	0.858319
Q9CY73	Mrpl44	0.385943	0.283269	0.497225
Q3UDK1	Trafd1	0.00152689	1.74238	0.00699923	up-regulated
Q8VIB3	St3gal6	0.542915	-0.232048	0.642477
Q9ESN6	Trim2	0.439033	0.201319	0.549497
E9Q2W8	Borcs5	0.97024	-0.00820427	0.978956
B0QZT2	Dhrs13	0.30278	0.203375	0.411792
G3UXB4	Ctu2	0.000400881	1.39177	0.00289745
Q8BKI2	Tnrc6b	0.700568	0.135801	0.775606
Q8VDC0	Lars2	0.157126	-0.389726	0.247937
A0A0R4J0Q4	Loxl1	0.445522	-0.170244	0.555831
Q99LB7	Sardh	0.629431	-0.182927	0.716965
Q5FWH6	Arhgef15	0.769294	-0.0289547	0.829263
E9Q1U6	Ctif	0.0314738	0.28307	0.0708858
Q62245	Sos1	0.669843	-0.101798	0.750121
Q8BM85	Tbck	0.242381	0.615315	0.346154
A0A140LIS5	Arglu1	0.754424	-0.124945	0.816803
Q99N87	Mrps5	0.523004	0.589839	0.626275
Q9D8L5	Ccdc91	0.151343	-0.393421	0.240895
A2AGQ2	Madd	0.0175488	0.44439	0.0451759
P24161	Cd247	0.0625588	1.25923	0.121538
G3UX33	Snx14	0.0310721	-1.89799	0.0701435
F6U6X3	Dyrk1a	0.400721	-0.328366	0.511298
Q8BS45	Ttc26	0.47751	0.15059	0.586962
A0A0N4SUU0	Plekha5	0.242575	-0.370945	0.346282
F8WGX5	Dmxl1	0.133763	0.393038	0.219046
Q8K2Y7	Mrpl47	0.132605	0.621539	0.218022
E9Q2I4	Mideas	0.000815404	0.55816	0.0045482
Q8R3L2	Tcf25	0.000555598	1.47474	0.00353067
Q5SUW3	Grb10	0.389555	0.152933	0.500751
Q80TE0	Rpap1	0.518842	-0.163854	0.622951
Q3UHA3	Spg11	0.586908	0.289987	0.679798
Q5F201	Cfap52	0.0940622	-0.549294	0.166411
E9Q6J5	Bod1l	0.762658	-0.0542217	0.824038
Q99M15	Pstpip2	0.0618027	0.647393	0.120309
Q9DBL2	Gdap2	0.437935	0.240355	0.548946
Q61140	Bcar1	0.508008	-0.133548	0.61351
Q9EST4	Psmg2	0.0233571	0.832059	0.0557895
Q8CIF6	Sidt2	0.000203344	-1.33311	0.00189399
P99024	Tubb5	0.00598023	0.251374	0.0195218
Q9D6F9	Tubb4a	0.000116812	-0.514746	0.00133823
P07758	Serpina1a	0.195366	-0.123013	0.292584
Q8BFZ3	Actbl2	0.881706	0.0715782	0.917527
E9Q3Y4	Lrba	0.14853	-0.203415	0.237388
Q9JJZ2	Tuba8	0.533472	-0.167469	0.634356
P62141	Ppp1cb	0.0533265	-0.199782	0.107389
P14483	H2-Ab1	4.50797e-06	1.90652	0.000316341	up-regulated
P61750	Arf4	0.000288524	0.390755	0.00232822
E9PVA6	Git2	0.233834	0.219405	0.336933
Q8CAY6	Acat2	0.626978	0.0882221	0.714449
Q99JI6	Rap1b	0.0634416	-0.295703	0.122885
Q8CGE8	Ifi205a	0.00152355	1.6271	0.00698941	up-regulated
Q923T9	Camk2g	0.215698	0.158199	0.316581
P42230	Stat5a	0.224643	0.443054	0.326648
P84084	Arf5	0.513758	0.0445892	0.618628
P62835	Rap1a	0.00135693	-0.379074	0.00644789
Q8BHL4	Gprc5a	6.49026e-05	-0.855216	0.000978885
P63321	Rala	0.0236368	-0.318144	0.0562277
P08905	Lyz2	0.00115379	0.531071	0.00581375
P32883	Kras	0.000501692	-0.585716	0.00335227
O89086	Rbm3	0.0259372	0.940853	0.060541
Q8BHJ5	Tbl1xr1	0.801199	0.0354462	0.85555
Q8R5I6	Gstm4	0.0022969	-0.744951	0.00953367
P47955	Rplp1	0.0225185	0.554563	0.0544378
A0A0G2JE99	Iglc1	0.000109171	4.37089	0.0012854	up-regulated
Q8BIQ5	Cstf2	0.000216573	-0.994559	0.00196091
P83917	Cbx1	0.0556227	-0.336942	0.111207
E9Q804	Ankrd17	0.0674387	0.436571	0.129044
E9Q1M6	Ankhd1	0.310267	0.180444	0.41924
Q91VW3	Sh3bgrl3	0.000243762	1.05232	0.00211526
Q8WTY4	Ciapin1	0.173572	0.33606	0.268023
P43275	H1-1	0.00247911	1.1161	0.0101103
O08997	Atox1	0.00068585	0.442322	0.00404061
Q9Z2W1	Stk25	0.248364	-0.23572	0.352525
A0A075B5R0	Ighv5-16	8.72629e-05	5.4831	0.0011446	up-regulated
P01898	H2-Q10	0.929102	0.0580936	0.951254
Q9CPU4	Mgst3	0.00124074	-0.376591	0.00613023
Q9CQM8	Rpl21	0.63935	0.0449299	0.724848
P97825	Jpt1	0.0139525	0.929517	0.0376017
Q9D1L9	Lamtor5	0.018088	0.532276	0.0461697
Q9EST5	Anp32b	0.169569	0.171014	0.262605
Q8K5B2	Mcfd2	0.0351879	0.463534	0.077489
F7BGR7	Gm21992	0.450917	-0.210868	0.560408
P60904	Dnajc5	0.133534	-0.450927	0.21903
Q9D8L3	Ssr4	0.000529891	0.648191	0.00342112
Q923L7	Ear6	0.00590928	1.6039	0.0193551	up-regulated
O88312	Agr2	0.00312956	1.76286	0.0120285	up-regulated
Q99NB8	Ubqln4	0.938956	-0.0108414	0.958319
P99028	Uqcrh	0.449839	-0.175578	0.559306
P11438	Lamp1	0.0100451	0.428755	0.0291711
Q8R2Y8	Ptrh2	0.13387	0.364204	0.219046
Q9JLJ5	Elovl1	0.0331722	0.42865	0.0739311
Q3U2S8	Hvcn1	1.8559e-05	2.01683	0.000520637	up-regulated
Q91W69	Epn3	0.119664	-0.362666	0.201278
P62855	Rps26	0.00145513	0.485757	0.00676587
Q9CQR2	Rps21	7.99982e-06	0.616935	0.000376766
Q6ZWM4	Lsm8	0.693894	0.17243	0.769968
Q3TJZ6	Fam98a	0.0149344	0.568914	0.0397888
Q8QZY9	Sf3b4	0.334167	0.27708	0.444857
Q80UY2	Kcmf1	0.378269	0.183464	0.489821
Q64191	Aga	0.0109731	0.358997	0.0311688
O54946	Dnajb6	0.75531	0.14425	0.817611
Q9D7S9	Chmp5	0.741788	-0.0560074	0.807104
P01887	B2m	0.000467828	1.24994	0.00322564
P52503	Ndufs6	0.21504	0.163413	0.315695
Q8BYK6	Ythdf3	0.228048	0.246339	0.330307
P60824	Cirbp	6.9958e-05	-0.465877	0.0010163
Q8BV13	Cops7b	0.00158007	0.513519	0.00716863
Q8K0D0	Cdk17	0.0473369	-0.4833	0.0981704
Q9D0J8	Ptms	0.00283325	-0.516066	0.0111544
Q8BG95	Ppp1r12b	0.00558664	-0.428868	0.0185797
P59326	Ythdf1	0.649763	-0.117534	0.733259
Q9CR57	Rpl14	0.00211508	0.478376	0.00893783
Q03141	Mark3	0.113965	-0.542939	0.193702
Q9CQQ8	Lsm7	0.00743349	0.554162	0.0230501
Q8K4B0	Mta1	0.196828	0.133795	0.294435
Q9CZB0	Sdhc	0.916657	0.0293991	0.942644
I7HIP8	Nfib	0.00136314	-1.04975	0.00646688
P62746	Rhob	0.0188981	-0.659307	0.047777
P63254	Crip1	0.563208	0.0908714	0.659013
Q99JY4	Trabd	0.00889842	0.698404	0.0265408
O09043	Napsa	0.0521535	-0.451358	0.105719
P61967	Ap1s1	0.0399845	0.384281	0.0853783
Q8BVI5	Stx16	0.956437	-0.0125572	0.970261
O35900	Lsm2	0.0196709	0.22527	0.0491772
Q9QX11	Cyth1	0.756869	0.0978008	0.819069
P97352	S100a13	0.55578	0.0975121	0.653595
P03911	Mtnd4	0.0557694	0.456252	0.111382
Q9JI90	Rnf14	0.457651	0.288203	0.5674
Q9DBX1	Rgcc	1.37366e-05	-1.10458	0.000471894
Q9D104	Srp19	0.00738112	0.816945	0.022953
P49769	Psen1	0.774782	0.0328022	0.833283
Q9D0T1	Snu13	0.0244847	0.736967	0.0577739
Q9CPQ3	Tomm22	0.851963	0.0962528	0.895512
Q9ERR7	Selenof	8.38759e-05	0.472521	0.00111326
Q9ESU6	Brd4	0.272656	-0.139677	0.379845
A0A338P6U8	Arid1b	0.968709	0.0225697	0.978088
P11152	Lpl	0.367779	0.191713	0.478998
P06837	Gap43	0.0532132	-0.762505	0.107249
P46656	Fdx1	0.0315796	-0.339879	0.0710302
P40237	Cd82	9.32981e-05	-0.551612	0.00117935
Q9CR09	Ufc1	0.0576187	0.466364	0.113911
Q8VED9	Lgalsl	0.00442655	-0.757892	0.01562
Q9R1K9	Cetn2	0.0692839	0.729749	0.131755
Q60648	Gm2a	0.000364344	0.983546	0.00271315
Q9CZG3	Commd8	0.403995	0.280284	0.514352
Q9CQI1	Sftpa1	0.00176364	0.762396	0.0077792
Q9JI46	Nudt3	0.761638	-0.0611042	0.823392
Q923D4	Sf3b5	0.433253	0.415548	0.543894
Q9JJ00	Plscr1	0.139199	-0.21128	0.225875
A0A0R4J065	Atg4b	0.292299	0.321433	0.400898
Q9D8S9	Bola1	0.00573039	-0.308746	0.0188948
Q91XL1	Lrg1	1.89087e-06	1.32086	0.000228747
A0A0G2JGD2	S100a4	1.33476e-05	1.80195	0.000465551	up-regulated
P10648	Gsta2	0.000158852	-1.97787	0.00160501	down-regulated
Q0VGB7	Ppp4r2	8.9531e-05	0.760539	0.00116125
A2AUR3	Pter	0.00052108	-0.288597	0.00338123
Q9R0P9	Uchl1	0.0151631	-0.580305	0.0401781
Q9D0M1	Prpsap1	0.00710469	-0.781286	0.0223072
Q8VHN8	Nudt16l1	0.900211	0.0339123	0.930648
P62254	Ube2g1	0.124361	0.14672	0.207446
Q91Z38	Ttc1	0.0458844	0.315325	0.0955994
E9PYL4	Clcn7	0.0121723	0.920119	0.0338505
E9PW20	Chtop	0.539978	0.109219	0.640299
Q9JK42	Pdk2	0.00153344	-0.849368	0.00702374
Q6ZWZ4	Rpl36	9.27549e-05	0.73779	0.00117622
B1AUB9	Nfia	0.00312115	-0.601771	0.0120076
Q9CPT4	Mydgf	0.230504	-0.13955	0.332956
Q8C7V8	Ccdc134	0.0025333	0.738849	0.0102755
Q8BG94	Commd7	0.954401	-0.00719719	0.969102
Q8BFQ8	Gatd1	0.846525	0.0287773	0.891373
Q7TQK4	Exosc3	0.120754	0.360439	0.202761
Q9D6U8	Fam162a	0.991952	-0.0023056	0.993142
Q9DBC0	Selenoo	0.135781	-0.526402	0.221374
Q8R121	Serpina10	0.0239855	1.70985	0.056895
O70591	Pfdn2	0.428208	0.0507679	0.538487
Q9QZU9	Ube2l6	0.000920326	2.10274	0.00491739	up-regulated
P16254	Srp14	0.000207552	0.666353	0.00190309
E0CYX9	Ccdc127	0.138393	0.38366	0.224941
Q810D6	Grwd1	0.176845	0.776232	0.271639
P59708	Sf3b6	0.554384	0.0656239	0.652594
Q7TNE3	Spag7	0.0544719	0.294597	0.109431
P0C0A3	Chmp6	0.166723	-0.199381	0.259159
Q9CQ48	Nudcd2	0.00912534	0.394264	0.0271068
Q91WB4	Plekhf2	0.665584	-0.0274765	0.746928
Q9CQR4	Acot13	0.00137688	-0.725758	0.00650038
Q9JJZ4	Ube2j1	0.000808052	1.14382	0.00451581
Q8CFZ6	Clec3b	0.0569022	0.200852	0.1128
Q99P58	Rab27b	0.0819579	-0.438167	0.150278
Q921I9	Exosc4	0.526808	0.11255	0.629661
Q9R1Q6	Tmem176b	6.69568e-05	1.1422	0.000991485
Q61462	Cyba	3.76313e-05	1.83151	0.000720175	up-regulated
P50428	Arsa	0.96256	-0.00715294	0.9739
O54784	Dapk3	0.21741	0.218619	0.318454
Q9D0F6	Rfc5	0.00137418	0.977859	0.00649718
Q9QWX2	Bcl2l1	0.52034	-0.0881481	0.624494
Q9D023	Mpc2	0.167388	-0.210001	0.259847
Q3U3K9	Aup1	0.253482	0.155585	0.358868
H3BKM2	Zc3hc1	0.0257402	-1.43862	0.0602014
Q9JI60	Lrat	0.000511263	-2.64367	0.00337673	down-regulated
Q91XA2	Golm1	0.0100607	0.391543	0.0291874
P97287	Mcl1	0.018551	0.676279	0.047124
Q8BGS2	Bola2	0.00239292	0.598983	0.00982057
Q9CQH3	Ndufb5	0.000398113	0.744717	0.00288817
Q8R409	Hexim1	0.28018	0.126189	0.388751
P97364	Sephs2	0.00154077	0.726578	0.00704628
Q9CQK7	Rwdd1	0.000114764	0.50952	0.00132455
Q9CR89	Ergic2	0.676579	0.403621	0.756505
A0A0U1RNL7	Bckdk	0.144488	0.212724	0.232327
P62342	Selenot	0.272385	0.411392	0.379558
Q02105	C1qc	0.000111439	3.23398	0.00130422	up-regulated
O35969	Gamt	0.511538	-0.216008	0.616718
A0A1W2P872	Nova2	0.00245354	-0.895871	0.0100341
Q91Z96	Bmp2k	0.0665177	0.610895	0.12773
A0A1Y7VM56	Sirt5	0.00748008	-0.654107	0.0231498
Q9Z2X2	Psmd10	0.00011625	0.575154	0.00133642
Q60772	Cdkn2c	0.0117702	0.382865	0.0329364
Q9CZH3	Psmg3	0.00395767	0.759331	0.0143849
Q9JHS3	Lamtor2	0.221142	0.209971	0.323029
P62852	Rps25	0.578913	-0.0762856	0.674013
Q9CWI3	Bccip	0.720433	-0.101848	0.790703
Q9Z1W9	Stk39	0.097849	0.987695	0.1715
Q3U3M5	Ccnk	0.001635	0.675837	0.00734492
O88848	Arl6	0.0218666	-0.516074	0.0534083
Q9D2C2	Saal1	0.751563	0.125735	0.814612
P59235	Nup43	0.0798265	0.393759	0.147155
B1AVZ0	Uprt	0.11524	0.368039	0.195527
Q8VEH5	Epm2aip1	0.208088	0.444759	0.307182
P60521	Gabarapl2	0.00461994	0.314204	0.016156
Q9WUB4	Dctn6	0.142887	-0.375448	0.230577
A0A075B5S2	Ighv7-1	0.0142632	1.675	0.0382447	up-regulated
Q9JJW5	Myoz2	0.000353743	-1.97783	0.00267946	down-regulated
Q7TSE6	Stk38l	0.49748	0.295705	0.604225
Q80W47	Wipi2	0.20335	-0.728867	0.301872
Q3UDR8	Yipf3	0.00221348	0.827295	0.00924657
F7D3W5	Gm45837	0.107788	1.06951	0.185632
Q91X51	Gorasp1	0.965573	-0.0139374	0.975934
Q8R2Q8	Bst2	0.00411534	1.07854	0.0147867
A0A0A6YVR9	Surf1	0.882494	-0.0692448	0.918184
Q9ER39	Tor1a	0.344572	0.305536	0.456039
A2A8U2	Tmem201	0.0735812	-0.88195	0.138218
P12804	Fgl2	0.000829795	1.11437	0.00460336
Q00724	Rbp4	0.617786	0.141879	0.706317
D3Z1Y1	Syvn1	0.026929	0.924965	0.0625061
Q3V4B5	Commd6	0.172715	0.336123	0.266911
P97816	S100g	0.218488	0.281592	0.319872
A0A0R4J139	Msrb3	0.000559428	-0.636959	0.00353961
Q99LS3	Psph	0.0639071	0.254562	0.123705
Q31093	H2-M3	0.00480082	1.50128	0.01658	up-regulated
Q3UDP0	Wdr41	0.0391466	1.37021	0.084097
O88876	Dhrs3	0.702032	-0.0666798	0.776343
P19426	Nelfe	0.58801	0.147144	0.680814
Q8BK72	Mrps27	0.0936781	0.154599	0.165983
Q9D6S7	Mrrf	0.533554	-0.0886497	0.634356
Q99LJ1	Fuca1	0.0225122	0.305295	0.0544378
Q9WVL7	Cxcl15	0.00528358	0.558604	0.0178359
Q9CWU9	Nup37	0.521348	0.347287	0.625189
F7BJB9	Morc3	0.00461294	0.965134	0.0161412
B1AW40	Arhgap15	0.00783854	1.15804	0.0240552
Q9QWV4	Mlf1	0.827335	-0.0588776	0.876535
Q9CXD6	Mcur1	0.593712	0.0800976	0.686318
P62743	Ap2s1	0.212146	0.200509	0.312074
H3BJD6	Ppp1r9a	0.0807426	0.239296	0.148609
Q8K3K7	Agpat2	0.165115	-0.238006	0.257473
A0A0B4J1G0	Fcgr4	0.000820907	2.31588	0.00457016	up-regulated
P16054	Prkce	0.000775599	-0.72342	0.00439667
P62257	Ube2h	0.214612	-0.244987	0.315145
Q59J78	Ndufaf2	0.0395139	-0.411441	0.0845278
Q8CE96	Trmt6	4.75556e-06	1.6008	0.000322935	up-regulated
A0A087WPM0	Selenoh	0.139531	-0.26321	0.226225
Q6ZPU9	Kifbp	0.332493	0.297881	0.443423
Q9D6N5	Drap1	0.218943	0.431156	0.320458
A2AC93	Dnai2	0.363118	-0.304166	0.474516
Q9EQI8	Mrpl46	0.0523232	0.652466	0.105865
Q9DC63	Fbxo3	0.0526869	-0.553474	0.106431
Q9D0B0	Srsf9	0.00119263	0.827729	0.00593076
O88796	Rpp30	0.00974264	0.618205	0.028477
G3X8X0	Dhx16	0.133831	0.112913	0.219046
P27600	Gna12	0.00020758	-0.722778	0.00190309
Q9QUM0	Itga2b	0.118154	-0.531751	0.19937
A0A3Q4EGL6	Gfer	0.0158962	0.454647	0.0417605
Q922R1		0.370345	-0.370573	0.481527
Q3TKY6	Cwc27	0.111349	-0.643669	0.190251
Q9JME7	Trappc2l	0.237945	0.182659	0.341196
P70353	Nfyc	0.848793	0.0147629	0.892983
Q8VE95		0.347541	-0.284134	0.458694
Q9CYT6	Cap2	0.00871106	-0.625953	0.0261287
G5E8U9	Bnip2	0.240338	0.315363	0.343929
P70451	Fer	0.203481	-0.503242	0.301989
Q91YD6	Vill	0.0186894	0.680545	0.0473931
Q3U7K7	Trim21	0.0152569	1.20768	0.0403351
Q91WM2	Hdhd5	0.180374	0.212118	0.275466
Q9D273	Mmab	0.0116194	-0.632017	0.0326608
Q9D8W7	Ociad2	0.0468956	-0.238477	0.0973588
D3Z1F6	Snrk	0.351453	-0.213841	0.462375
Q9EQG7	Enpp5	0.0265983	-0.827095	0.0618368
G3X9Q6	Larp4	0.00186056	0.771762	0.00809058
Q5U5V2	Hykk	4.76776e-05	-0.829367	0.00081053
Q9DB90	Smg9	0.029366	1.3249	0.0670174
A0A0R4J0I6	Acad11	0.132214	0.390523	0.217529
B1AVN9	Phactr2	0.00238473	-1.07787	0.00981301
Q7TMW6	Ciao3	0.62673	0.246131	0.714305
P39098	Man1a2	0.217218	0.374675	0.318254
O08736	Casp12	0.311815	0.198278	0.420943
Q9Z2M6	Ubl3	0.030965	-0.464563	0.0699557
Q9DBY8	Nvl	0.000134995	0.763198	0.00146266
Q9D6L8	Ppil3	0.00288238	0.591676	0.011305
Q9EQ32	Pik3ap1	0.0634273	1.09859	0.122885
F7BWT7	Tspan15	0.0108283	-1.01637	0.0308174
Q8BJ05	Zc3h14	0.0112557	1.49429	0.0317706
A2A998	C8a	0.00593437	-0.963972	0.0194047
A0A0R4J131	Btd	0.104027	0.640222	0.179792
Q61009	Scarb1	0.0835897	0.206127	0.152456
Q6P3A8	Bckdhb	0.0681139	-0.645014	0.129995
A2A863	Itgb4	0.0277084	-0.710851	0.0639846
Q9D7M1	Gid8	0.497998	0.388073	0.604386
Q9Z0F7	Sncg	0.286983	-0.204567	0.395372
Q8BWR2	Pithd1	0.0334174	-0.250594	0.0743742
A0A1B0GRU3	Zc3h4	0.158514	0.258616	0.249387
Q91WM3	Rrp9	0.0478162	-0.687882	0.0988133
Q9CQ54	Ndufc2	0.39007	0.210332	0.500771
Q99MZ7	Pecr	0.498925	0.367981	0.604828
Q80Y55	Bsdc1	0.961181	0.00990562	0.973395
Q8K2D3	Edc3	0.0421883	0.452653	0.0892679
P19123	Tnnc1	0.122262	-0.932438	0.204764
A0A0N4SVU8	Tmem176a	0.0127599	0.965675	0.0350507
Q8K3G5	Vrk3	0.0102784	1.02669	0.0297012
P08121	Col3a1	0.000584256	2.12915	0.00363759	up-regulated
Q8C142	Ldlrap1	0.0376474	-0.328864	0.0816734
P51830	Adcy9	0.00377136	-1.21824	0.0138695
E9Q137	Tex264	0.233722	0.468655	0.336855
Q8QZY6	Tspan14	0.056991	0.538144	0.112899
Q9CY62	Rnf181	0.563022	-0.227103	0.659007
E9Q672	Rit1	0.723348	-0.113147	0.792513
E9PZM7	Scaf11	0.0060423	1.22263	0.0196914
A0A1B0GRV3	Rfx1	0.687356	0.0929371	0.764969
Q8BGR6	Arl15	0.00271197	-0.569254	0.0108182
Q9D710	Tmx2	0.843527	-0.0303532	0.889205
Q8C9S4	Ccdc186	0.00141899	-2.33311	0.00665616	down-regulated
A0A3Q4EC50	Commd10	0.39032	-0.207504	0.500982
Q6ZQL4	Wdr43	0.00108478	1.16685	0.005562
Q91X75	Cyp2a5	1.81899e-06	-1.1137	0.000227621
A0A0R4J0T0	Hscb	0.0923234	-0.265392	0.16413
Q9D6K8	Fundc2	0.0568515	-0.62243	0.112738
P83870	Phf5a	0.0108032	-0.227627	0.030776
Q8QZV7	IntS13	0.329025	0.23119	0.439804
Q91VX2	Ubap2	0.69075	0.122791	0.767359
Q8VE19	Mios	0.19908	0.236181	0.297271
Q9JI44	Dmap1	0.105141	0.437868	0.181557
A0A5F8MPM4	Mpz	0.0435328	-1.25657	0.0916811
A0A494B9Y9	Zfpl1	0.409413	-0.0484184	0.519664
Q9Z0J1	Reck	0.0597443	0.207547	0.117201
Q02614	Sap30bp	0.00656567	0.544443	0.0210545
Q9QWH1	Phc2	0.916536	-0.0336067	0.942644
Q66GT5	Ptpmt1	0.0493151	0.213533	0.101159
Q9D787	Ppil2	0.0233354	0.443267	0.0557709
P70665	Siae	0.0533919	0.457126	0.107483
Q8BG60	Txnip	0.1111	0.145425	0.189912
Q9D7P6	Iscu	0.345295	-0.109843	0.456744
Q91XD7	Creld1	0.570712	-0.052821	0.666059
P19437	Ms4a1	0.0179437	0.959684	0.0458404
P97765	Wbp2	0.393402	0.272198	0.503798
Q3USZ8	Dipk2a	0.0122431	-0.550409	0.0339988
Q8VCF1	Cant1	0.0265684	0.984743	0.0618165
Q7TMY7	Ipo8	0.890471	-0.23241	0.923968
Q8BML1	Mical2	0.279881	0.134457	0.388517
A0A1W2P7W3	Ptprb	0.0179139	-0.709776	0.0457843
A0A2I3BPS6	Otulinl	0.0112143	1.24793	0.0316996
Q8R0P4	Aamdc	0.00247878	-0.5248	0.0101103
Q8VC65	Nrm	0.633328	0.0557194	0.720144
Q3URE1	Acsf3	0.831364	0.115147	0.879878
Q9DC53	Cpne8	0.181334	-0.362936	0.276571
O54998	Fkbp7	0.544051	-0.0749172	0.64343
P70188	Kifap3	0.581744	-0.0803719	0.675763
Q60936	Coq8a	0.000848015	-0.633909	0.0046589
Q8BUL6	Plekha1	0.164626	-0.208696	0.256926
Q8R2M2	Dnttip2	0.0466271	0.839843	0.0969048
Q3V009	Tmed1	0.000566498	0.663992	0.00357273
Q3UYC0	Ppm1h	0.015815	0.518386	0.0415661
Q9D0I8	Mrto4	0.00494834	0.649828	0.016989
D3YZ08	Terf2	0.758911	-0.102444	0.8209
P50220	Nkx2-1	0.0104028	-0.454662	0.0299419
Q9EPR4	Slc23a2	0.309061	-0.221743	0.418128
A0A087WQK5	Edem3	0.0045225	1.24548	0.0158722
Q8BZR9	Ncbp3	2.14111e-05	-1.11737	0.000543656
Q80V86	Ints8	0.0248251	0.799636	0.0584356
Q91VY9	Znf622	0.0207241	1.37116	0.0513705
A0A2I3BPG9	Rpl36a-ps1	0.0124037	0.791752	0.0343306
Q9JJA4	Wdr12	0.157555	0.990715	0.248344
Q8VC88	Gca	0.00497311	0.901967	0.0170157
A0A0R4J1I3	Men1	0.138554	-0.195329	0.22514
Q9D1R9	Rpl34	0.000592607	0.266407	0.00364777
Q9Z1B5	Mad2l1	0.0875457	1.1857	0.157896
P97452	Bop1	0.454481	0.307296	0.564362
P62488	Polr2g	0.0642773	0.370533	0.124257
O08600	Endog	0.0617505	0.153225	0.120248
Q5EBG6	Hspb6	0.0159552	-0.768114	0.0418404
P62077	Timm8b	0.305128	0.274741	0.41431
Q9QYI4	Dnajb12	0.838962	0.0417061	0.885897
P59222	Scarf2	0.744146	-0.0491207	0.808824
G5E8J4	Ptpn21	0.634668	0.36377	0.721241
A2ATL0	Fam171a1	0.0185085	-1.0485	0.0470742
P39876	Timp3	0.0016331	-0.327671	0.00734204
E9Q9W4	Slc27a6	0.477274	0.16281	0.586796
Q8CBC4	Cnst	0.325778	-0.139643	0.435963
B2RRE7	Otud4	0.827557	-0.0577747	0.876535
Q9D7V1	Sh2d4a	0.0218319	-0.260492	0.0533465
G3UZF0	Usp3	0.0964524	0.351677	0.169663
Q8BGF3	Wdr92	0.788992	0.109316	0.845607
P97930	Dtymk	0.971167	0.00489578	0.979554
Q4FZC9	Syne3	0.0370549	-0.548373	0.0807466
Q9CXW2	Mrps22	0.055239	0.506007	0.110614
A2BE28	Las1l	0.416689	0.23818	0.526672
Q6NVF0	Ocrl	0.0417061	0.935463	0.0883116
Q5U430	Ubr3	0.231481	-0.985395	0.334037
Q8BHL3	Tbc1d10b	0.0680735	0.270659	0.129961
Q8BX10	Pgam5	0.000219001	0.739174	0.0019616
J3KMT7	Tle3	0.111035	0.422006	0.189881
Q80Y56	Rbsn	0.280795	0.14006	0.389419
[truncated: 3,841 more rows]
